# Supplementary material for: Local light signaling at the leaf tip drives remote differential petiole growth through auxin-gibberellin dynamics
Source: Curr Biol. 2023 Jan 9;33(1):75–85.e5. doi: 10.1016/j.cub.2022.11.045 (PMC9839380; doi:10.1016/j.cub.2022.11.045)
Supplement: Data S1. Gene expression overview in all conditions and differential expression of genes between light treatments, related to Figure 1 — Dataset provides normalized read counts per condition, as well as log2FC and p value between WL and FRtip, calculated per time point and tissue. (A) Leaf tip 40 min time point. (B) Leaf tip 60 min time point. (C) Leaf tip 80 min time point. (D) Leaf tip 100 min time point. (E) Leaf tip 120 min time point. (F) Leaf tip 140 min time point. (G) Leaf tip 160 min time point. (H) Leaf tip 180 min time point. (I) Leaf tip 300 min time point. (J) Abaxial petiole 60 min time point. (K) Abaxial petiole 80 min time point. (L) Abaxial petiole 100 min time point. (M) Abaxial petiole 120 min time point. (N) Abaxial petiole 140 min time point. (O) Abaxial petiole 160 min time point. (P) Abaxial petiole 180 min time point. (Q) Abaxial petiole 300 min time point. (R) Abaxial petiole 60 min time point. (S) Abaxial petiole 80 min time point. (T) Abaxial petiole 100 min time point. (U) Abaxial petiole 120 min time point. (V) Abaxial petiole 140 min time point. (W) Abaxial petiole 160 min time point. (X) Abaxial petiole 180 min time point. (Y) Abaxial petiole 300 min time point. [file mmc2.xlsx]

## Sheet: A
AGI	Gene name	Tissue	Timepoint (min)	p-value (FRtip vs WL)	mean read count WL	mean read count FRtip	log2FC (FRtip vs WL)
AT1G01010	NAC001	Leaf tip	40	0.707394	5.70641	6.2837	0.13903
AT1G01020	ARV1	Leaf tip	40	0.800308	89.0885	91.3104	0.0355404
AT1G01030	NGA3	Leaf tip	40	0.984334	22.1182	22.197	0.00513189
AT1G01040	DCL1	Leaf tip	40	0.662234	216.752	209.094	-0.0518962
AT1G01050	PPA1	Leaf tip	40	0.0219194	157.293	118.93	-0.403342
AT1G01060	LHY	Leaf tip	40	0.948243	279.88	278.2	-0.00868714
AT1G01070	AT1G01070	Leaf tip	40	0.801537	2.54883	2.30804	-0.143163
AT1G01080	AT1G01080	Leaf tip	40	0.129966	223.157	196.477	-0.183699
AT1G01090	PDH.E1.ALPHA	Leaf tip	40	0.765213	411.717	393.778	-0.0642692
AT1G01100	RPP1A	Leaf tip	40	0.157317	485.962	555.947	0.194104
AT1G01110	IQD18	Leaf tip	40	0.1619	3.49681	7.15866	1.03365
AT1G01120	KCS1	Leaf tip	40	0.0939832	122.245	85.9598	-0.508046
AT1G01130	AT1G01130	Leaf tip	40	0.312144	5.4162	2.52556	-1.10068
AT1G01140	CIPK9	Leaf tip	40	0.159278	333.909	294.324	-0.182051
AT1G01160	GIF2	Leaf tip	40	0.497996	232.372	212.345	-0.130028
AT1G01170	AT1G01170	Leaf tip	40	0.256507	224.703	197.339	-0.187346
AT1G01180	AT1G01180	Leaf tip	40	0.498919	21.2007	19.0397	-0.155103
AT1G01190	CYP78A8	Leaf tip	40	0.751647	10.0717	11.4977	0.191043
AT1G01200	RABA3	Leaf tip	40	0.106046	7.00154	4.43696	-0.658101
AT1G01210	AT1G01210	Leaf tip	40	0.959994	49.2495	49.5063	0.00750171
AT1G01220	FKGP	Leaf tip	40	0.993578	142.864	143.066	0.0020467
AT1G01225	AT1G01225	Leaf tip	40	0.89369	9.35099	8.88133	-0.0743439
AT1G01230	AT1G01230	Leaf tip	40	0.598155	42.8759	46.1808	0.107125
AT1G01240	AT1G01240	Leaf tip	40	0.635015	136.561	144.927	0.0857855
AT1G01250	ERF023	Leaf tip	40	0.790638	17.9237	16.4441	-0.124296
AT1G01260	BHLH13	Leaf tip	40	2.0292e-05	51.4387	206.596	2.00588
AT1G01290	CNX3	Leaf tip	40	0.802374	47.361	45.7126	-0.0511102
AT1G01300	APF2	Leaf tip	40	0.704585	67.9692	62.202	-0.127921
AT1G01310	AT1G01310	Leaf tip	40	0.533945	3.41239	4.30639	0.335695
AT1G01320	AT1G01320	Leaf tip	40	0.0142608	1607.33	1378.55	-0.221521
AT1G01340	CNGC10	Leaf tip	40	0.588773	12.9711	11.2462	-0.205859
AT1G01350	AT1G01350	Leaf tip	40	0.640698	60.7957	56.6051	-0.103036
AT1G01360	PYL9	Leaf tip	40	0.918674	42.4024	43.3695	0.0325344
AT1G01370	HTR12	Leaf tip	40	0.938412	4.90579	5.04647	0.0407882
AT1G01380	ETC1	Leaf tip	40	0.48781	7.88508	6.06322	-0.37904
AT1G01390	AT1G01390	Leaf tip	40	0.49163	25.503	28.7886	0.174828
AT1G01420	UGT72B3	Leaf tip	40	0.0535291	35.8359	23.4427	-0.612266
AT1G01430	TBL25	Leaf tip	40	0.187714	149.999	126.475	-0.2461
AT1G01440	AT1G01440	Leaf tip	40	0.702125	50.4658	53.4086	0.0817659
AT1G01448	AT1G01448	Leaf tip	40	0.681148	37.2219	34.4748	-0.110609
AT1G01450	AT1G01450	Leaf tip	40	0.747721	21.1577	23.8857	0.174964
AT1G01470	LEA14	Leaf tip	40	0.0225986	91.6667	102.793	0.165271
AT1G01490	AT1G01490	Leaf tip	40	0.0646102	528.171	405.51	-0.381267
AT1G01500	AT1G01500	Leaf tip	40	0.936202	43.9291	43.2763	-0.0216021
AT1G01510	AN	Leaf tip	40	0.58452	82.7525	78.0825	-0.0838043
AT1G01520	AT1G01520	Leaf tip	40	0.14191	23.8754	16.2923	-0.551334
AT1G01540	AT1G01540	Leaf tip	40	0.0189231	259.683	216.897	-0.259741
AT1G01550	BPS1	Leaf tip	40	0.945996	323.815	323.366	-0.00200068
AT1G01560	MPK11	Leaf tip	40	0.480964	10.236	16.6752	0.704052
AT1G01570	AT1G01570	Leaf tip	40	0.394359	4.29894	5.87034	0.449465
AT1G01580	FRO2	Leaf tip	40	0.413221	10.2685	8.06054	-0.349273
AT1G01590	FRO1	Leaf tip	40	0.828077	1.20128	1.14607	-0.0678841
AT1G01600	CYP86A4	Leaf tip	40	0.62615	2.54883	2.04136	-0.320305
AT1G01610	GPAT4	Leaf tip	40	0.0871342	112.484	84.0123	-0.42105
AT1G01620	PIP1.3	Leaf tip	40	0.753565	420.297	404.169	-0.0564482
AT1G01630	AT1G01630	Leaf tip	40	0.0324959	147.887	125.979	-0.231303
AT1G01640	AT1G01640	Leaf tip	40	0.420194	4.7305	2.69029	-0.814229
AT1G01650	SPPL4	Leaf tip	40	0.115801	85.6721	105.89	0.305667
AT1G01660	AT1G01660	Leaf tip	40	0.902736	12.5666	13.0879	0.0586429
AT1G01670	PUB56	Leaf tip	40	0.878014	12.135	11.5386	-0.0727034
AT1G01680	PUB54	Leaf tip	40	0.793003	10.6051	9.18117	-0.208006
AT1G01690	ATPRD3	Leaf tip	40	0.713975	6.31327	6.98396	0.145657
AT1G01695	AT1G01695	Leaf tip	40	0.718633	3.09725	2.73629	-0.178769
AT1G01700	ATROPGEF2	Leaf tip	40	0.374012	13.8621	11.4585	-0.274732
AT1G01710	AT1G01710	Leaf tip	40	0.927535	121.706	120.35	-0.0161608
AT1G01720	NAC002	Leaf tip	40	0.0144052	58.3871	105.244	0.850015
AT1G01725	AT1G01725	Leaf tip	40	0.338916	29.0383	24.3153	-0.256092
AT1G01730	AT1G01730	Leaf tip	40	0.7746	38.9516	39.9553	0.0367041
AT1G01740	BSK4	Leaf tip	40	0.387088	28.7311	24.1658	-0.249646
AT1G01750	ADF11.1	Leaf tip	40	0.219443	12.169	8.85657	-0.458385
AT1G01760	AT1G01760	Leaf tip	40	0.541485	10.9903	13.3307	0.278523
AT1G01770	AT1G01770	Leaf tip	40	0.172907	65.1249	75.8135	0.219245
AT1G01780	PLIM2B	Leaf tip	40	0.469553	44.4333	36.9254	-0.267028
AT1G01790	KEA1	Leaf tip	40	0.369109	571.263	535.82	-0.0924087
AT1G01800	AT1G01800	Leaf tip	40	0.379816	112.447	123.205	0.131818
AT1G01810	AT1G01810	Leaf tip	40	0.5639	4.84285	3.74266	-0.371791
AT1G01820	PEX11C	Leaf tip	40	0.631814	82.0786	78.8882	-0.0571962
AT1G01830	AT1G01830	Leaf tip	40	0.0233847	52.0889	39.6796	-0.39258
AT1G01840	AT1G01840	Leaf tip	40	0.1388	21.4969	29.0247	0.433151
AT1G01860	PFC1	Leaf tip	40	0.224062	57.3513	63.7801	0.153281
AT1G01880	GEN1	Leaf tip	40	0.476397	4.10217	5.02063	0.291481
AT1G01900	SBTI1.1	Leaf tip	40	0.97319	14.4645	14.5425	0.00775705
AT1G01910	AT1G01910	Leaf tip	40	0.2502	107.276	94.9413	-0.176213
AT1G01920	AT1G01920	Leaf tip	40	0.039403	38.1819	54.0071	0.500258
AT1G01930	AT1G01930	Leaf tip	40	0.887889	48.4809	49.485	0.0295756
AT1G01940	CYP18.1	Leaf tip	40	0.330586	13.4026	18.0314	0.427992
AT1G01950	ARK2	Leaf tip	40	0.152411	60.7061	70.4491	0.214739
AT1G01960	BIG3	Leaf tip	40	0.70427	161.339	155	-0.05782
AT1G01970	AT1G01970	Leaf tip	40	0.585577	123.452	126.479	0.0349445
AT1G01990	AT1G01990	Leaf tip	40	0.321989	46.1718	41.0169	-0.170794
AT1G02000	GAE2	Leaf tip	40	0.631887	25.2728	22.2549	-0.183458
AT1G02010	SEC1A.1	Leaf tip	40	0.791565	68.719	66.6149	-0.0448624
AT1G02020	AT1G02020	Leaf tip	40	0.850635	35.5268	36.2523	0.0291651
AT1G02050	PKSA	Leaf tip	40	0.312431	12.7973	15.5374	0.279909
AT1G02060	AT1G02060	Leaf tip	40	0.571824	10.3065	12.3436	0.260211
AT1G02080	AT1G02080	Leaf tip	40	0.648568	253.451	264.979	0.0641727
AT1G02090	CSN7	Leaf tip	40	0.960524	103.364	102.728	-0.00891098
AT1G02100	LCMT1	Leaf tip	40	0.25714	79.8084	92.2086	0.20836
AT1G02110	AT1G02110	Leaf tip	40	0.152924	67.9798	79.367	0.223434
AT1G02120	VAD1	Leaf tip	40	0.66878	368.421	378.839	0.0402314
AT1G02130	RABD2A	Leaf tip	40	0.969085	75.4288	75.7191	0.00554271
AT1G02140	MEE63	Leaf tip	40	0.74794	335.792	324.517	-0.0492734
AT1G02145	ALG12	Leaf tip	40	0.780212	76.9651	81.5681	0.0838002
AT1G02150	AT1G02150	Leaf tip	40	0.181552	238.137	211.121	-0.17372
AT1G02160	AT1G02160	Leaf tip	40	0.881163	59.96	61.1082	0.0273655
AT1G02170	AMC1	Leaf tip	40	0.50737	68.5301	73.7447	0.105801
AT1G02180	AT1G02180	Leaf tip	40	0.524149	11.9367	13.3639	0.162937
AT1G02205	CER1	Leaf tip	40	0.0539208	118.193	208.34	0.817791
AT1G02220	NAC003	Leaf tip	40	0.333795	14.2048	17.3506	0.288611
AT1G02230	NAC004	Leaf tip	40	0.114431	3.29402	8.10438	1.29885
AT1G02260	AT1G02260	Leaf tip	40	0.914516	30.9787	29.89	-0.0516145
AT1G02270	AT1G02270	Leaf tip	40	0.213382	96.3817	112.737	0.226134
AT1G02280	TOC33	Leaf tip	40	0.986801	199.554	199.745	0.00137392
AT1G02290	AT1G02290	Leaf tip	40	0.27148	22.5033	17.6176	-0.353122
AT1G02300	CATHB1	Leaf tip	40	0.234623	89.4616	109.889	0.296712
AT1G02305	CATHB2	Leaf tip	40	0.717962	94.7274	97.3494	0.0393898
AT1G02310	MAN1	Leaf tip	40	0.00207924	1	2.3337	1.22262
AT1G02330	CSU2	Leaf tip	40	0.000738708	63.8093	107.507	0.752593
AT1G02335	GL22	Leaf tip	40	0.627991	20.8965	18.0647	-0.210087
AT1G02340	HFR1	Leaf tip	40	0.000227885	2.69469	31.6	3.55173
AT1G02350	AT1G02350	Leaf tip	40	0.000121698	12.106	192.772	3.9931
AT1G02360	AT1G02360	Leaf tip	40	0.00644709	5.30234	13.2732	1.32382
AT1G02370	AT1G02370	Leaf tip	40	0.0969907	12.593	20.0508	0.671035
AT1G02380	AT1G02380	Leaf tip	40	0.115383	22.4509	33.9498	0.596626
AT1G02390	GPAT2	Leaf tip	40	0.168263	6.19641	9.04125	0.54509
AT1G02400	GA2OX6	Leaf tip	40	0.120247	2.2062	6.31551	1.51734
AT1G02410	COX11	Leaf tip	40	0.721391	62.4777	58.9796	-0.0831239
AT1G02420	AT1G02420	Leaf tip	40	0.251636	10.76	12.9968	0.272481
AT1G02430	ATARFD1B	Leaf tip	40	0.367224	5.39128	6.59154	0.289989
AT1G02450	NIMIN.1	Leaf tip	40	0.403709	5.01062	11.8367	1.24021
AT1G02460	AT1G02460	Leaf tip	40	0.130416	7.08446	10.1839	0.523563
AT1G02470	AT1G02470	Leaf tip	40	0.310569	3.40938	5.13108	0.589751
AT1G02475	AT1G02475	Leaf tip	40	0.560526	143.125	137.92	-0.0534422
AT1G02500	SAM1	Leaf tip	40	0.769635	411.031	390.356	-0.0744593
AT1G02560	CLPP5	Leaf tip	40	0.507041	484.685	511.408	0.0774274
AT1G02610	AT1G02610	Leaf tip	40	0.383101	8.3725	12.0601	0.526512
AT1G02640	BXL2	Leaf tip	40	0.0378889	10.757	7.34119	-0.551186
AT1G02650	AT1G02650	Leaf tip	40	0.23006	7.77574	3.69286	-1.07424
AT1G02660	AT1G02660	Leaf tip	40	0.165815	7.72075	13.3095	0.78564
AT1G02670	AT1G02670	Leaf tip	40	0.732382	2.14927	2.61034	0.280395
AT1G02680	TAF13	Leaf tip	40	0.5651	35.5691	40.4232	0.184558
AT1G02690	IMPA.6	Leaf tip	40	0.177377	10.7555	7.27567	-0.563916
AT1G02700	AT1G02700	Leaf tip	40	0.278724	9.40792	7.35647	-0.354862
AT1G02710	AT1G02710	Leaf tip	40	0.0216359	8.34758	7.04884	-0.243973
AT1G02720	GATL5	Leaf tip	40	0.667731	34.5339	32.0835	-0.106181
AT1G02730	CSLD5	Leaf tip	40	0.00970481	22.8155	15.5891	-0.54947
AT1G02740	MRG2	Leaf tip	40	0.963981	24.166	24.0427	-0.00738107
AT1G02750	DI19.2	Leaf tip	40	0.328598	51.977	46.7519	-0.152849
AT1G02780	RPL19A	Leaf tip	40	0.550022	1419.5	1498.77	0.0783932
AT1G02800	CEL2	Leaf tip	40	0.566226	3.41089	5.01618	0.556443
AT1G02810	PME7	Leaf tip	40	0.285591	1.40106	1	-0.486521
AT1G02816	AT1G02816	Leaf tip	40	0.716887	25.0831	22.9042	-0.131103
AT1G02820	LEA2	Leaf tip	40	0.168797	107.184	81.2851	-0.399029
AT1G02840	SR34	Leaf tip	40	0.650373	309.799	322.261	0.0569004
AT1G02850	BGLU11	Leaf tip	40	0.86996	5.04564	5.34202	0.0823492
AT1G02860	BAH1	Leaf tip	40	0.775313	16.5602	17.8623	0.109192
AT1G02870	AT1G02870	Leaf tip	40	0.579656	35.3051	39.1345	0.148565
AT1G02880	TPK1.1	Leaf tip	40	0.912426	58.5964	59.3128	0.017531
AT1G02890	AT1G02890	Leaf tip	40	0.212866	187.657	169.601	-0.145946
AT1G02900	RALF1	Leaf tip	40	0.670825	3.35245	3.8881	0.213846
AT1G02910	LPA1	Leaf tip	40	0.70071	197.948	191.281	-0.0494294
AT1G02920	GSTF7	Leaf tip	40	0.320807	32.3385	82.646	1.35369
AT1G02930	GSTF6	Leaf tip	40	0.327135	43.8924	108.261	1.30247
AT1G02940	ATGSTF5	Leaf tip	40	0.740525	1.40257	1.24656	-0.170114
AT1G02950	ATGSTF4	Leaf tip	40	0.251577	18.163	15.1978	-0.257142
AT1G02952	AT1G02952	Leaf tip	40	0.743581	18.2229	17.4813	-0.0599452
AT1G02960	AT1G02960	Leaf tip	40	0.659272	73.031	79.5105	0.122637
AT1G02970	WEE1	Leaf tip	40	0.657192	3.90239	3.17449	-0.297831
AT1G02990	AT1G02990	Leaf tip	40	0.294095	72.8046	85.2635	0.2279
AT1G03000	PEX6	Leaf tip	40	0.722076	104.738	108.475	0.0505753
AT1G03010	AT1G03010	Leaf tip	40	0.219396	1	1.64894	0.721537
AT1G03020	GRXS1	Leaf tip	40	0.0110342	2.89447	7.17499	1.30968
AT1G03030	AT1G03030	Leaf tip	40	0.15601	43.22	35.0296	-0.303124
AT1G03040	AT1G03040	Leaf tip	40	0.0222649	88.8292	111.017	0.321681
AT1G03050	AT1G03050	Leaf tip	40	0.701341	7.66382	9.3113	0.280918
AT1G03055	D27	Leaf tip	40	0.460801	48.9932	43.2871	-0.178644
AT1G03060	SPI	Leaf tip	40	0.32039	110.123	97.6999	-0.172683
AT1G03070	LFG4	Leaf tip	40	0.413261	2.00491	1.50308	-0.415616
AT1G03080	NET1D	Leaf tip	40	0.852888	145.093	142.41	-0.0269235
AT1G03090	MCCA	Leaf tip	40	0.756082	52.8986	50.0444	-0.0800212
AT1G03100	AT1G03100	Leaf tip	40	0.857972	10.5003	10.1699	-0.0461133
AT1G03110	TRM82	Leaf tip	40	0.218257	37.9087	43.5088	0.198778
AT1G03120	ATRAB28	Leaf tip	40	0.0423106	3.84245	1.24656	-1.62407
AT1G03130	PSAD2	Leaf tip	40	0.422951	4014.37	3864.8	-0.0547805
AT1G03140	AT1G03140	Leaf tip	40	0.350887	120.359	130.653	0.118388
AT1G03150	NAA20	Leaf tip	40	0.990665	80.7001	80.8709	0.00304899
AT1G03160	FZL	Leaf tip	40	0.624473	200.567	192.015	-0.0628609
AT1G03180	AT1G03180	Leaf tip	40	0.130954	12.6529	9.71092	-0.381792
AT1G03190	XPD	Leaf tip	40	0.576622	27.1513	29.7412	0.131442
AT1G03200	AT1G03200	Leaf tip	40	0.265077	2.9529	1.95124	-0.59774
AT1G03210	AT1G03210	Leaf tip	40	0.751171	32.2328	33.669	0.0628921
AT1G03220	AT1G03220	Leaf tip	40	0.402769	50.951	62.1396	0.286401
AT1G03230	AT1G03230	Leaf tip	40	0.873788	15.6382	16.0305	0.0357441
AT1G03250	AT1G03250	Leaf tip	40	0.622505	75.3978	73.7366	-0.0321423
AT1G03260	AT1G03260	Leaf tip	40	0.45788	23.275	25.2923	0.119916
AT1G03270	CBSDUF4	Leaf tip	40	0.807314	20.0035	20.8349	0.0587462
AT1G03280	AT1G03280	Leaf tip	40	0.93589	132.452	133.804	0.0146535
AT1G03290	AT1G03290	Leaf tip	40	0.615335	95.6453	87.9304	-0.121333
AT1G03300	DUF1	Leaf tip	40	0.0256623	30.5641	22.2127	-0.460453
AT1G03310	ISA2	Leaf tip	40	0.0985555	151.657	121.514	-0.319686
AT1G03330	LSM2	Leaf tip	40	0.577379	58.2744	62.8403	0.108828
AT1G03340	AT1G03340	Leaf tip	40	0.446976	11.8128	8.37383	-0.49639
AT1G03350	AT1G03350	Leaf tip	40	0.884939	77.4246	79.2153	0.0329876
AT1G03360	RRP4	Leaf tip	40	0.112984	34.7571	46.8141	0.429634
AT1G03365	RF4	Leaf tip	40	0.405736	80.0084	70.1642	-0.189417
AT1G03370	AT1G03370	Leaf tip	40	0.399125	81.1646	87.3755	0.106378
AT1G03380	ATG18G	Leaf tip	40	0.38436	72.7027	69.2754	-0.0696666
AT1G03400	AT1G03400	Leaf tip	40	0.110697	145.499	110.937	-0.39127
AT1G03410	X2A6	Leaf tip	40	0.590487	148.796	138.572	-0.102695
AT1G03420	AT1G03420	Leaf tip	40	0.470139	123.47	114.704	-0.106241
AT1G03430	AHP5	Leaf tip	40	0.405432	81.324	91.1403	0.164409
AT1G03440	AT1G03440	Leaf tip	40	0.615543	54.9443	51.176	-0.102502
AT1G03457	AT1G03457	Leaf tip	40	0.019407	17.9907	11.5427	-0.640276
AT1G03470	NET3A	Leaf tip	40	0.425962	5.82027	8.56822	0.55791
AT1G03475	CPX1	Leaf tip	40	0.71871	346.148	337.942	-0.034613
AT1G03495	AT1G03495	Leaf tip	40	0.116762	17.8478	12.1067	-0.55994
AT1G03510	PCMP.E3	Leaf tip	40	0.562243	2.40447	3.16454	0.396276
AT1G03520	AT1G03520	Leaf tip	40	0.868102	41.3275	40.7168	-0.0214766
AT1G03530	ATNAF1	Leaf tip	40	0.491535	43.3569	38.2032	-0.182565
AT1G03540	PCMP.E4	Leaf tip	40	0.528513	2.80854	3.49589	0.315839
AT1G03545	AT1G03545	Leaf tip	40	0.315616	25.3168	22.7196	-0.156158
AT1G03550	SCAMP2	Leaf tip	40	0.85382	35.3934	34.3194	-0.0444555
AT1G03560	AT1G03560	Leaf tip	40	0.0147339	42.5058	31.1197	-0.44983
AT1G03590	PPC6.6	Leaf tip	40	0.297461	45.1804	55.6021	0.299441
AT1G03600	PSB27.1	Leaf tip	40	0.868726	1383.99	1357.7	-0.0276668
AT1G03610	AT1G03610	Leaf tip	40	0.0122659	109.095	170.588	0.644935
AT1G03620	AT1G03620	Leaf tip	40	0.0966681	1.60235	3.01847	0.913632
AT1G03630	PORC	Leaf tip	40	0.109946	831.51	777.248	-0.0973587
AT1G03650	AT1G03650	Leaf tip	40	0.0730134	4.64608	2.47998	-0.905684
AT1G03680	ATHM1	Leaf tip	40	0.568539	660.085	630.992	-0.0650297
AT1G03687	AT1G03687	Leaf tip	40	0.623872	29.4703	30.7924	0.0633157
AT1G03730	AT1G03730	Leaf tip	40	0.364338	19.6858	16.3032	-0.272003
AT1G03740	AT1G03740	Leaf tip	40	0.992946	65.5764	65.5273	-0.00108144
AT1G03750	SWI2	Leaf tip	40	0.249577	23.5867	19.7905	-0.253159
AT1G03760	AT1G03760	Leaf tip	40	0.248247	11.9586	15.5832	0.381936
AT1G03770	RING1B	Leaf tip	40	0.689339	7.51345	8.58774	0.192803
AT1G03780	TPX2	Leaf tip	40	0.792034	8.20323	8.61997	0.0714911
AT1G03820	AT1G03820	Leaf tip	40	0.6331	7.29026	9.58612	0.394977
AT1G03830	AT1G03830	Leaf tip	40	0.463648	21.6952	19.3803	-0.162782
AT1G03840	MGP	Leaf tip	40	0.663954	2.40597	3.06301	0.34833
AT1G03850	AT1G03850	Leaf tip	40	0.448359	10.1705	4.79358	-1.08522
AT1G03860	PHB2	Leaf tip	40	0.0655799	74.238	88.7937	0.258299
AT1G03870	FLA9	Leaf tip	40	0.079414	107.823	75.184	-0.520171
AT1G03900	ATNAP4	Leaf tip	40	0.192019	139.238	122.767	-0.181629
AT1G03905	ABCI19	Leaf tip	40	0.922973	4.50022	4.40709	-0.0301676
AT1G03910	CTN	Leaf tip	40	0.893615	143.643	141.964	-0.0169683
AT1G03920	AT1G03920	Leaf tip	40	0.0942219	6.6559	9.89711	0.572373
AT1G03930	CKL9	Leaf tip	40	0.0484523	240.702	304.214	0.337842
AT1G03935	AT1G03935	Leaf tip	40	0.493003	8.12181	9.78133	0.268229
AT1G03940	X3AT1	Leaf tip	40	0.0156182	11.5606	16.4791	0.511423
AT1G03950	VPS2.3	Leaf tip	40	0.893565	32.085	31.6773	-0.0184511
AT1G03960	B..EPSILON	Leaf tip	40	0.11122	37.3403	50.6372	0.439465
AT1G03970	GBF4	Leaf tip	40	0.812552	46.2103	46.8003	0.0183037
AT1G03980	ATPCS2	Leaf tip	40	0.667743	63.5795	57.4642	-0.145897
AT1G03990	FAO1	Leaf tip	40	0.658521	16.5867	18.6678	0.170526
AT1G04000	AT1G04000	Leaf tip	40	0.174538	48.0184	37.9841	-0.338191
AT1G04010	PSAT	Leaf tip	40	0.410007	29.5822	34.565	0.224584
AT1G04020	ATBARD1	Leaf tip	40	0.587063	14.6043	13.802	-0.0815228
AT1G04030	AT1G04030	Leaf tip	40	0.0859647	176.934	134.32	-0.397538
AT1G04040	AT1G04040	Leaf tip	40	0.300061	281.988	235.232	-0.261549
AT1G04050	SUVR1	Leaf tip	40	0.0297332	13.8866	6.14892	-1.17529
AT1G04070	TOM9.1	Leaf tip	40	0.298701	11.0487	9.0474	-0.2883
AT1G04080	PRP39	Leaf tip	40	0.478782	342.423	374.557	0.129409
AT1G04090	AT1G04090	Leaf tip	40	0.892827	3.15418	3.27478	0.054131
AT1G04100	IAA10	Leaf tip	40	0.236069	13.3442	10.482	-0.348302
AT1G04110	SBT1.2	Leaf tip	40	0.60784	3.84245	3.10347	-0.308145
AT1G04120	ABCC5	Leaf tip	40	0.757575	150.801	145.744	-0.0492098
AT1G04130	TPR2	Leaf tip	40	0.0969795	33.0334	41.3895	0.325338
AT1G04140	AT1G04140	Leaf tip	40	0.50713	182.596	172.178	-0.0847529
AT1G04160	XI.B	Leaf tip	40	0.601532	36.2295	41.4442	0.194007
AT1G04170	EIF2.GAMMA	Leaf tip	40	0.473393	181.898	195.15	0.101456
AT1G04180	YUC9	Leaf tip	40	5.96846e-05	3.40938	176.272	5.69215
AT1G04190	TPR3	Leaf tip	40	0.900481	76.8927	76.1597	-0.0138194
AT1G04200	AT1G04200	Leaf tip	40	0.105354	82.3428	96.0399	0.221991
AT1G04210	AT1G04210	Leaf tip	40	0.803298	127.542	122.744	-0.0553111
AT1G04220	KCS2	Leaf tip	40	0.00914786	18.3673	9.49577	-0.951781
AT1G04230	AT1G04230	Leaf tip	40	0.184251	28.1238	22.9855	-0.29107
AT1G04240	SHY2	Leaf tip	40	0.00156451	157.266	319.791	1.02392
AT1G04250	IAA17	Leaf tip	40	0.440252	66.2877	58.0016	-0.192647
AT1G04260	PRA1D	Leaf tip	40	0.250243	26.3372	21.1192	-0.318543
AT1G04270	RPS15A	Leaf tip	40	0.436979	663.681	689.567	0.0552002
AT1G04280	AT1G04280	Leaf tip	40	0.124762	40.0395	31.69	-0.337394
AT1G04290	AT1G04290	Leaf tip	40	0.157389	77.3123	64.2456	-0.267099
AT1G04295	AT1G04295	Leaf tip	40	0.538598	93.8473	89.485	-0.0686705
AT1G04300	TRAF1B	Leaf tip	40	0.977599	254.484	255.061	0.00326679
AT1G04310	ERS2	Leaf tip	40	0.201168	19.1698	35.7114	0.897546
AT1G04330	AT1G04330	Leaf tip	40	0.733999	2.34905	2.0314	-0.209601
AT1G04340	AT1G04340	Leaf tip	40	0.149783	51.2948	36.8953	-0.475374
AT1G04350	AT1G04350	Leaf tip	40	0.688791	235.421	224.676	-0.0673964
AT1G04360	ATL1	Leaf tip	40	0.275302	9.72456	14.8465	0.610418
AT1G04390	AT1G04390	Leaf tip	40	0.286156	36.246	41.2939	0.188105
AT1G04400	CRY2	Leaf tip	40	0.781584	171.18	166.251	-0.0421541
AT1G04410	MDH1	Leaf tip	40	0.696086	750.406	704.559	-0.0909509
AT1G04420	AT1G04420	Leaf tip	40	0.126618	349.365	298.333	-0.227813
AT1G04425	AT1G04425	Leaf tip	40	0.101818	3.29703	4.70897	0.514245
AT1G04430	AT1G04430	Leaf tip	40	0.813522	275.429	284.2	0.0452256
AT1G04440	CKL13	Leaf tip	40	0.253743	150.124	163.162	0.120153
AT1G04480	RPL23A.1	Leaf tip	40	0.396142	329.1	351.363	0.0944356
AT1G04490	AT1G04490	Leaf tip	40	0.162622	3.15268	2.1978	-0.520515
AT1G04510	PRP19A	Leaf tip	40	0.0914912	107.193	90.59	-0.242787
AT1G04520	CRRSP3	Leaf tip	40	0.00199768	42.3614	36.6996	-0.206985
AT1G04530	TPR4	Leaf tip	40	0.510139	460.572	425.103	-0.115614
AT1G04540	AT1G04540	Leaf tip	40	0.230508	13.5719	17.6161	0.376266
AT1G04550	IAA12	Leaf tip	40	0.590345	101.048	93.8297	-0.106927
AT1G04555	AT1G04555	Leaf tip	40	0.578243	13.9405	12.3423	-0.175674
AT1G04570	AT1G04570	Leaf tip	40	0.238913	5.9092	8.39782	0.507052
AT1G04590	AT1G04590	Leaf tip	40	0.253446	56.7429	53.4374	-0.0865913
AT1G04600	XI.A	Leaf tip	40	0.737732	3.2081	4.51642	0.493463
AT1G04610	YUC3	Leaf tip	40	0.436588	1	1.14607	0.196692
AT1G04620	HCAR	Leaf tip	40	0.510411	25.2534	21.452	-0.235366
AT1G04630	MEE4	Leaf tip	40	0.00169671	61.3574	47.4889	-0.369648
AT1G04635	EMB1687	Leaf tip	40	0.515415	5.50513	7.78834	0.500539
AT1G04640	LIP2.3	Leaf tip	40	0.837986	127.025	124.632	-0.027434
AT1G04650	AT1G04650	Leaf tip	40	0.298872	6.11349	3.41131	-0.841671
AT1G04660	AT1G04660	Leaf tip	40	#NUM!	1	1	0
AT1G04680	AT1G04680	Leaf tip	40	0.419111	250.895	220.629	-0.185459
AT1G04690	KAB1	Leaf tip	40	0.115741	154.812	172.339	0.154732
AT1G04700	AT1G04700	Leaf tip	40	0.573881	4.4463	3.54167	-0.328175
AT1G04710	KAT1	Leaf tip	40	0.89113	73.6303	72.3204	-0.025898
AT1G04730	CTF18	Leaf tip	40	0.0334747	10.4158	15.2624	0.551205
AT1G04750	VAMP721	Leaf tip	40	0.158472	101.866	118.844	0.222394
AT1G04760	VAMP726	Leaf tip	40	0.201389	1.60385	2.4342	0.601907
AT1G04770	AT1G04770	Leaf tip	40	0.609069	153.976	147.063	-0.0662623
AT1G04778	AT1G04778	Leaf tip	40	0.828077	1.20128	1.14607	-0.0678841
AT1G04780	AT1G04780	Leaf tip	40	0.829902	100.7	102.609	0.027094
AT1G04790	AT1G04790	Leaf tip	40	0.920527	54.424	55.1572	0.0193066
AT1G04800	AT1G04800	Leaf tip	40	0.642038	247.711	227.256	-0.124341
AT1G04810	RPN2B	Leaf tip	40	0.586933	77.5825	81.8328	0.0769472
AT1G04820	TUBA4.1	Leaf tip	40	0.842823	342.299	336.504	-0.0246354
AT1G04830	AT1G04830	Leaf tip	40	0.820587	56.6366	57.9679	0.0335188
AT1G04840	PCMP.H64	Leaf tip	40	0.300293	1.94648	3.46006	0.829929
AT1G04850	AT1G04850	Leaf tip	40	0.480943	267.202	242.694	-0.138792
AT1G04860	UBP2	Leaf tip	40	0.6038	90.2981	85.6623	-0.076036
AT1G04870	PRMT10	Leaf tip	40	0.916809	63.2259	64.2176	0.0224542
AT1G04880	HMGB15	Leaf tip	40	0.215086	1	2.72591	1.44674
AT1G04900	AT1G04900	Leaf tip	40	0.629607	15.7042	13.6631	-0.200868
AT1G04910	OFUT1	Leaf tip	40	0.748463	80.6825	76.7064	-0.0729085
AT1G04920	SPS3.1	Leaf tip	40	0.318891	9.64121	7.28965	-0.403364
AT1G04930	AT1G04930	Leaf tip	40	0.880042	14.3216	14.6877	0.0364115
AT1G04940	TIC20.I	Leaf tip	40	0.907777	36.788	35.9176	-0.0345451
AT1G04945	AT1G04945	Leaf tip	40	0.201921	17.9677	21.8438	0.281817
AT1G04950	TAF6	Leaf tip	40	0.355937	75.725	65.0992	-0.218129
AT1G04960	AT1G04960	Leaf tip	40	0.0782641	58.979	67.8898	0.202995
AT1G04970	AT1G04970	Leaf tip	40	0.651846	73.7764	68.252	-0.112288
AT1G04980	PDIL2.2	Leaf tip	40	0.740841	20.0967	24.2966	0.273795
AT1G04985	AT1G04985	Leaf tip	40	0.529197	96.2004	101.646	0.0794374
AT1G04990	AT1G04990	Leaf tip	40	0.640254	14.4	13.2187	-0.12349
AT1G05000	AT1G05000	Leaf tip	40	0.906566	3.75502	4.02905	0.101618
AT1G05010	ACO4	Leaf tip	40	0.336276	381.08	481.442	0.337266
AT1G05020	AP180	Leaf tip	40	0.141099	5.30535	6.97401	0.394539
AT1G05030	AT1G05030	Leaf tip	40	0.635156	57.4366	62.8455	0.12984
AT1G05055	GTF2H2	Leaf tip	40	0.610973	30.9723	28.0555	-0.142695
AT1G05060	AT1G05060	Leaf tip	40	0.956543	31.4247	31.6748	0.0114379
AT1G05061	AT1G05061	Leaf tip	40	0.531985	1.60235	1.93112	0.26925
AT1G05065	CLE20	Leaf tip	40	0.108532	3.15117	5.23772	0.73305
AT1G05070	AT1G05070	Leaf tip	40	0.441077	63.7099	59.1415	-0.107347
AT1G05090	AT1G05090	Leaf tip	40	0.298042	5.99663	3.86882	-0.632259
AT1G05100	MAPKKK18	Leaf tip	40	0.723905	3.69809	3.34961	-0.142789
AT1G05120	AT1G05120	Leaf tip	40	0.667818	44.5212	49.4514	0.151521
AT1G05135	AT1G05135	Leaf tip	40	0.780312	43.7702	38.5073	-0.184814
AT1G05136	AT1G05136	Leaf tip	40	0.480754	2.20319	2.98285	0.437101
AT1G05140	ARASP2	Leaf tip	40	0.105665	165.063	131.634	-0.326485
AT1G05150	AT1G05150	Leaf tip	40	0.402706	64.8911	62.198	-0.0611534
AT1G05160	KAO1	Leaf tip	40	0.48785	35.2226	41.7859	0.246513
AT1G05170	B3GALT2	Leaf tip	40	0.00393137	90.2068	76.2581	-0.242346
AT1G05180	AXR1	Leaf tip	40	0.0775271	53.6758	66.3099	0.304953
AT1G05190	RPL6	Leaf tip	40	0.54625	1174.54	1144.2	-0.0377564
AT1G05200	GLR3.4	Leaf tip	40	0.662953	269.295	252.886	-0.090699
AT1G05205	AT1G05205	Leaf tip	40	0.693719	37.194	36.5182	-0.026456
AT1G05210	AT1G05210	Leaf tip	40	0.854821	11.4772	10.9137	-0.0726421
AT1G05220	AT1G05220	Leaf tip	40	0.976314	9.44444	9.5246	0.0121943
AT1G05230	HDG2	Leaf tip	40	0.694121	43.9863	48.5161	0.14141
AT1G05260	PER3	Leaf tip	40	0.436588	1	1.39242	0.477593
AT1G05270	AT1G05270	Leaf tip	40	0.192276	114.929	105.474	-0.123864
AT1G05300	ZIP5	Leaf tip	40	0.820597	10.734	11.6735	0.121047
AT1G05310	PME8	Leaf tip	40	0.849679	10.7905	10.2556	-0.0733535
AT1G05320	AT1G05320	Leaf tip	40	0.1311	67.3385	55.0147	-0.291616
AT1G05340	AT1G05340	Leaf tip	40	0.141865	1.40257	3.58664	1.35456
AT1G05350	AT1G05350	Leaf tip	40	0.0302772	59.7302	70.2914	0.234888
AT1G05360	KMS2	Leaf tip	40	0.139626	41.0798	53.0803	0.369746
AT1G05370	AT1G05370	Leaf tip	40	0.333589	2.80854	3.73228	0.410238
AT1G05380	AT1G05380	Leaf tip	40	0.330568	121.827	134.307	0.140699
AT1G05385	PSB27.2	Leaf tip	40	0.0925202	87.1406	71.698	-0.281412
AT1G05400	AT1G05400	Leaf tip	40	0.880113	3.35245	3.20375	-0.0654549
AT1G05410	AT1G05410	Leaf tip	40	0.987781	37.2468	37.158	-0.0034437
AT1G05420	ATOFP12	Leaf tip	40	0.598761	1.40257	1.64915	0.233652
AT1G05430	AT1G05430	Leaf tip	40	0.961185	62.0612	61.6628	-0.00928913
AT1G05440	AT1G05440	Leaf tip	40	0.822585	1.20128	1.29214	0.105181
AT1G05460	SDE3	Leaf tip	40	0.927956	30.8773	31.339	0.0214132
AT1G05470	IP5P6	Leaf tip	40	0.090844	50.8907	38.7512	-0.393162
AT1G05490	CLSY3	Leaf tip	40	0.598654	1.80212	1.39263	-0.371886
AT1G05500	SYT5	Leaf tip	40	0.0739289	144.945	163.757	0.176054
AT1G05510	OBAP1A	Leaf tip	40	0.750153	2.95139	3.33944	0.178211
AT1G05520	AT1G05520	Leaf tip	40	0.878616	63.956	65.4783	0.0339369
AT1G05540	AT1G05540	Leaf tip	40	0.191484	48.9984	36.9237	-0.408187
AT1G05550	AT1G05550	Leaf tip	40	0.166566	3.64117	1.89571	-0.941662
AT1G05560	UGT1	Leaf tip	40	0.0209944	136.321	100.21	-0.44397
AT1G05562	AT1G05562	Leaf tip	40	0.187927	112.796	88.8347	-0.344516
AT1G05570	CALS1	Leaf tip	40	0.375146	67.1473	44.5449	-0.592069
AT1G05575	AT1G05575	Leaf tip	40	0.52413	2.14927	1.68455	-0.351479
AT1G05590	HEXO2	Leaf tip	40	0.505409	34.378	39.585	0.20347
AT1G05600	AT1G05600	Leaf tip	40	0.132395	19.2553	21.4927	0.158592
AT1G05610	APS2.1	Leaf tip	40	0.57842	3.9563	3.24911	-0.284107
AT1G05620	URH2	Leaf tip	40	0.728054	15.9624	17.2186	0.109289
AT1G05630	AT5PTASE13	Leaf tip	40	0.904537	92.0513	93.3423	0.020093
AT1G05640	AT1G05640	Leaf tip	40	0.921071	4.7	4.88533	0.0557967
AT1G05670	AT1G05670	Leaf tip	40	0.959682	31.9561	31.5238	-0.0196526
AT1G05675	UGT74E1	Leaf tip	40	0.332758	4.01173	6.94435	0.791616
AT1G05680	UGT74E2	Leaf tip	40	#NUM!	1	1	0
AT1G05690	BT3	Leaf tip	40	0.565075	15.5888	13.1829	-0.241846
AT1G05710	AT1G05710	Leaf tip	40	0.664257	6.99703	8.14697	0.21952
AT1G05720	AT1G05720	Leaf tip	40	0.719635	25.8592	24.5498	-0.0749649
AT1G05730	AT1G05730	Leaf tip	40	0.345517	14.7562	18.4781	0.324494
AT1G05750	PDE247	Leaf tip	40	0.241859	30.4009	35.8751	0.238873
AT1G05760	RTM1	Leaf tip	40	0.310189	16.6971	15.0449	-0.150319
AT1G05770	JAL2	Leaf tip	40	0.217677	1.80212	3.85865	1.0984
AT1G05780	AT1G05780	Leaf tip	40	0.0945102	7.51646	11.2357	0.579959
AT1G05785	AT1G05785	Leaf tip	40	0.611213	12.3393	11.3357	-0.122384
AT1G05790	AT1G05790	Leaf tip	40	0.614235	50.3363	53.993	0.101174
AT1G05805	BHLH128	Leaf tip	40	0.155825	72.4649	88.132	0.282383
AT1G05810	ARA	Leaf tip	40	0.823133	17.4528	18.5412	0.0872796
AT1G05820	SPPL5	Leaf tip	40	0.504605	15.0668	12.6189	-0.255787
AT1G05830	ATX2	Leaf tip	40	0.921733	143.032	140.799	-0.0226992
AT1G05835	AT1G05835	Leaf tip	40	0.198984	4.56166	7.88839	0.790172
AT1G05840	AT1G05840	Leaf tip	40	0.792682	56.8643	58.7497	0.0470569
AT1G05850	CTL1	Leaf tip	40	0.526221	1058.2	973.841	-0.119854
AT1G05860	AT1G05860	Leaf tip	40	0.591243	34.8654	31.1935	-0.16055
AT1G05870	AT1G05870	Leaf tip	40	0.00577585	135.035	291.36	1.10947
AT1G05890	ARI5	Leaf tip	40	0.728947	147.762	143.305	-0.0441839
AT1G05894	AT1G05894	Leaf tip	40	0.672034	4.38787	3.59659	-0.286889
AT1G05900	NTH2	Leaf tip	40	0.400464	122.255	137.757	0.172229
AT1G05910	AT1G05910	Leaf tip	40	0.752962	96.4036	99.1388	0.0403621
AT1G05940	CAT9	Leaf tip	40	0.0457602	99.9479	118.363	0.243967
AT1G05950	AT1G05950	Leaf tip	40	0.985497	3.9563	3.9186	-0.0138159
AT1G05960	AT1G05960	Leaf tip	40	0.631306	79.6456	84.4226	0.084034
AT1G05970	AT1G05970	Leaf tip	40	0.486083	12.5406	10.1239	-0.308842
AT1G06000	UGT89C1	Leaf tip	40	0.200042	40.2871	48.135	0.256768
AT1G06002	AT1G06002	Leaf tip	40	0.800076	24.5881	26.7694	0.12262
AT1G06010	AT1G06010	Leaf tip	40	0.64991	27.2327	29.2798	0.104564
AT1G06020	AT1G06020	Leaf tip	40	0.273773	5.13307	2.7717	-0.889053
AT1G06040	BBX24	Leaf tip	40	0.0490552	907.571	816.029	-0.15339
AT1G06050	AT1G06050	Leaf tip	40	0.856456	26.1374	26.7945	0.035822
AT1G06060	AT1G06060	Leaf tip	40	0.550441	53.4614	55.6064	0.0567526
AT1G06070	AT1G06070	Leaf tip	40	0.513831	51.2898	46.8378	-0.130999
AT1G06080	ADS1	Leaf tip	40	0.80592	27.6716	31.8939	0.204872
AT1G06110	SKIP16	Leaf tip	40	0.851594	54.3076	56.0209	0.0448131
AT1G06130	GLX2.4	Leaf tip	40	0.0341762	60.5557	74.4788	0.298567
AT1G06140	PCMP.E61	Leaf tip	40	0.598654	1.80212	1.39263	-0.371886
AT1G06148	AT1G06148	Leaf tip	40	0.706821	3.2081	3.76769	0.231962
AT1G06150	EMB1444	Leaf tip	40	0.842089	8.09238	7.53198	-0.103535
AT1G06160	ERF094	Leaf tip	40	0.965927	7.91602	8.1657	0.0448018
AT1G06170	BHLH89	Leaf tip	40	0.57249	2.4934	1.88554	-0.403136
AT1G06180	ATMYB13	Leaf tip	40	0.423518	3.15268	3.76811	0.257265
AT1G06190	AT1G06190	Leaf tip	40	0.720949	233.486	223.232	-0.0647906
AT1G06200	AT1G06200	Leaf tip	40	0.62988	98.9879	95.8638	-0.0462661
AT1G06210	TOL2	Leaf tip	40	0.126998	54.0758	61.0184	0.174261
AT1G06220	CLO	Leaf tip	40	0.302595	145.587	136.795	-0.0898648
AT1G06230	GTE4	Leaf tip	40	0.0340928	212.645	193.958	-0.132702
AT1G06240	AT1G06240	Leaf tip	40	0.26134	59.5693	50.0903	-0.250037
AT1G06250	AT1G06250	Leaf tip	40	0.626989	11.4513	13.0794	0.191791
AT1G06260	AT1G06260	Leaf tip	40	0.597028	15.6752	18.491	0.238339
AT1G06265	AT1G06265	Leaf tip	40	0.864612	33.4461	34.6921	0.0527699
AT1G06270	AT1G06270	Leaf tip	40	0.0305106	5.61748	12.8768	1.19678
AT1G06290	ACX3	Leaf tip	40	0.664923	100.785	95.5392	-0.0771131
AT1G06350	AT1G06350	Leaf tip	40	#NUM!	1	1	0
AT1G06360	AT1G06360	Leaf tip	40	0.637537	21.4705	18.1923	-0.239025
AT1G06370	AT1G06370	Leaf tip	40	0.39655	26.921	30.7256	0.190706
AT1G06380	AT1G06380	Leaf tip	40	0.378409	32.4876	37.5888	0.210416
AT1G06390	ASK9.1	Leaf tip	40	0.293909	155.951	164.649	0.0783059
AT1G06400	RABA1A	Leaf tip	40	0.389871	67.2971	76.8559	0.191613
AT1G06410	TPS7	Leaf tip	40	0.280203	326.808	360.495	0.141538
AT1G06420	AT1G06420	Leaf tip	40	0.0504779	2.75011	1.5387	-0.837779
AT1G06430	FTSH8	Leaf tip	40	0.832487	326.721	314.522	-0.0549004
AT1G06440	AT1G06440	Leaf tip	40	0.224878	3.15117	2.05173	-0.619044
AT1G06450	CAF1.1	Leaf tip	40	0.715496	132.549	119.079	-0.154602
AT1G06460	ACD32.1	Leaf tip	40	0.333619	241.6	229.763	-0.0724723
AT1G06470	AT1G06470	Leaf tip	40	0.223593	94.4398	116.354	0.301057
AT1G06475	AT1G06475	Leaf tip	40	0.698527	3.6996	3.38544	-0.128026
AT1G06490	CALS7	Leaf tip	40	0.518681	19.3458	17.1846	-0.1709
AT1G06500	AT1G06500	Leaf tip	40	0.00160002	28.0104	37.9227	0.4371
AT1G06510	AT1G06510	Leaf tip	40	0.351096	83.2008	72.7382	-0.193884
AT1G06515	AT1G06515	Leaf tip	40	0.827562	71.2727	69.893	-0.0282015
AT1G06520	GPAT1	Leaf tip	40	0.816636	2.40597	2.16219	-0.154131
AT1G06530	PMD2	Leaf tip	40	0.282779	158.85	128.608	-0.30469
AT1G06540	AT1G06540	Leaf tip	40	0.270092	2.55184	4.95995	0.958792
AT1G06550	AT1G06550	Leaf tip	40	0.569237	118.24	126.823	0.101098
AT1G06560	AT1G06560	Leaf tip	40	0.224644	61.1645	83.219	0.444217
AT1G06570	HPD	Leaf tip	40	0.0415785	130.63	98.6521	-0.405069
AT1G06580	AT1G06580	Leaf tip	40	0.182948	12.4517	11.764	-0.0819614
AT1G06590	APC5	Leaf tip	40	0.596886	23.4208	25.4976	0.122571
AT1G06620	AT1G06620	Leaf tip	40	0.194431	1.7467	7.14576	2.03245
AT1G06630	AT1G06630	Leaf tip	40	0.234715	46.1213	53.6099	0.217064
AT1G06640	AT1G06640	Leaf tip	40	0.839828	118.956	114.78	-0.0515551
AT1G06645	AT1G06645	Leaf tip	40	0.116323	80.365	64.3609	-0.320383
AT1G06650	AT1G06650	Leaf tip	40	0.406889	164.452	152.502	-0.108843
AT1G06660	JASON	Leaf tip	40	0.440135	16.4713	20.6844	0.328586
AT1G06670	NIH	Leaf tip	40	0.651215	192.983	183.535	-0.072416
AT1G06680	PSBP1	Leaf tip	40	0.303257	13570.3	12443.6	-0.125057
AT1G06690	AT1G06690	Leaf tip	40	0.684903	176.004	169.002	-0.0585721
AT1G06700	PTI11	Leaf tip	40	0.537855	186.824	173.296	-0.108444
AT1G06710	AT1G06710	Leaf tip	40	0.944663	20.2048	19.9434	-0.0187894
AT1G06720	AT1G06720	Leaf tip	40	0.769351	178.766	173.239	-0.045313
AT1G06730	AT1G06730	Leaf tip	40	0.184459	29.5901	38.1235	0.365564
AT1G06740	AT1G06740	Leaf tip	40	0.857934	7.00154	7.39057	0.0780125
AT1G06750	AT1G06750	Leaf tip	40	0.2721	2.14776	4.00914	0.900456
AT1G06760	AT1G06760	Leaf tip	40	0.265032	316.231	285.539	-0.147292
AT1G06770	DRIP1	Leaf tip	40	0.504617	24.69	29.2676	0.245381
AT1G06780	GAUT6	Leaf tip	40	0.386973	42.741	38.5871	-0.147502
AT1G06790	AT1G06790	Leaf tip	40	0.489114	41.1572	46.093	0.163405
AT1G06800	PLA.I.gamma.1	Leaf tip	40	0.44367	23.221	19.7035	-0.236984
AT1G06820	CRTISO	Leaf tip	40	0.772185	133.127	129.76	-0.0369523
AT1G06830	GRXS11	Leaf tip	40	0.453829	116.517	102.448	-0.185647
AT1G06840	AT1G06840	Leaf tip	40	0.874954	32.978	31.9575	-0.0453487
AT1G06850	AtbZIP52	Leaf tip	40	0.0114271	22.3051	41.3748	0.891382
AT1G06870	TPP2	Leaf tip	40	0.149483	43.1635	47.212	0.129341
AT1G06890	UXT3	Leaf tip	40	0.37592	66.811	60.7665	-0.136809
AT1G06900	AT1G06900	Leaf tip	40	0.793602	130.759	133.394	0.0287733
AT1G06910	TRFL7	Leaf tip	40	0.549008	31.4571	28.0133	-0.167276
AT1G06950	TIC110	Leaf tip	40	0.804273	207.459	205.091	-0.0165613
AT1G06960	AT1G06960	Leaf tip	40	0.950533	62.9088	62.4044	-0.0116141
AT1G06980	AT1G06980	Leaf tip	40	0.0018669	9.89791	4.13466	-1.25936
AT1G07000	ATEXO70B2	Leaf tip	40	0.784485	36.2299	39.5381	0.126064
AT1G07010	AT1G07010	Leaf tip	40	0.0904215	412.412	351.267	-0.231516
AT1G07020	AT1G07020	Leaf tip	40	0.585805	32.1205	34.3337	0.0961315
AT1G07030	AT1G07030	Leaf tip	40	0.104459	68.8927	52.6576	-0.387709
AT1G07040	AT1G07040	Leaf tip	40	0.0325415	25.4246	17.742	-0.519058
AT1G07050	AT1G07050	Leaf tip	40	0.188649	4.18809	1.63919	-1.35331
AT1G07070	RPL35AA	Leaf tip	40	0.90375	47.6717	47.2238	-0.0136168
AT1G07080	AT1G07080	Leaf tip	40	0.613868	166.399	175.804	0.0793252
AT1G07090	LSH6	Leaf tip	40	0.0258889	8.922	19.5499	1.13172
AT1G07110	FKFBP	Leaf tip	40	0.137325	405.261	358.392	-0.177313
AT1G07119	AT1G07119	Leaf tip	40	0.711318	4.50323	3.74902	-0.264446
AT1G07120	AT1G07120	Leaf tip	40	0.892488	5.65099	5.80649	0.039163
AT1G07128	AT1G07128	Leaf tip	40	0.416751	6.45462	7.9736	0.304899
AT1G07130	STN1	Leaf tip	40	0.812489	6.71283	7.28033	0.117083
AT1G07135	AT1G07135	Leaf tip	40	0.396238	9.38794	20.5976	1.1336
AT1G07140	RANBP1A	Leaf tip	40	0.31805	371.556	310.865	-0.257293
AT1G07150	MAPKKK13	Leaf tip	40	0.53278	5.65099	6.33502	0.164846
AT1G07170	AT1G07170	Leaf tip	40	0.101628	17.8788	23.7803	0.411516
AT1G07180	NDA1	Leaf tip	40	0.163241	369.741	304.192	-0.281532
AT1G07200	SMXL6	Leaf tip	40	0.386764	46.4425	55.0336	0.244866
AT1G07210	AT1G07210	Leaf tip	40	0.735012	54.3626	51.4449	-0.0795849
AT1G07220	AT1G07220	Leaf tip	40	0.869299	44.7199	45.5889	0.0277651
AT1G07230	NPC1	Leaf tip	40	0.902915	37.136	36.3851	-0.0294723
AT1G07240	UGT71C5	Leaf tip	40	0.332209	84.3475	74.716	-0.174928
AT1G07250	UGT71C4	Leaf tip	40	0.0794133	136.15	91.5451	-0.572644
AT1G07260	UGT71C3	Leaf tip	40	0.344114	3.35396	5.17602	0.625977
AT1G07270	CDC6B	Leaf tip	40	0.561833	2.40748	1.83062	-0.395189
AT1G07280	AT1G07280	Leaf tip	40	0.742226	224.593	219.151	-0.0353881
AT1G07290	GONST2	Leaf tip	40	0.700401	5.39429	6.2286	0.207475
AT1G07300	AT1G07300	Leaf tip	40	0.406652	23.8	18.4411	-0.368034
AT1G07310	AT1G07310	Leaf tip	40	0.178295	51.3072	39.7538	-0.36807
AT1G07320	RPL4	Leaf tip	40	0.394141	880.136	802.026	-0.134077
AT1G07350	SR45A	Leaf tip	40	0.0808725	178.16	153.614	-0.213863
AT1G07360	AT1G07360	Leaf tip	40	0.291626	97.1793	87.0648	-0.15856
AT1G07370	PCNA	Leaf tip	40	0.103158	9.20814	11.8253	0.36089
AT1G07380	AT1G07380	Leaf tip	40	0.658725	14.4091	12.6965	-0.182544
AT1G07390	AtRLP1	Leaf tip	40	0.315146	6.51155	4.73866	-0.458522
AT1G07400	HSP17.8	Leaf tip	40	0.534288	2.60575	4.4067	0.757998
AT1G07410	RABA2B	Leaf tip	40	0.138575	2.14927	4.35238	1.01796
AT1G07420	SMO2.2	Leaf tip	40	0.00428398	23.218	40.5331	0.803855
AT1G07430	AIP1	Leaf tip	40	0.285691	3.35095	5.12091	0.61183
AT1G07440	AT1G07440	Leaf tip	40	0.000200925	188.181	130.599	-0.52698
AT1G07450	AT1G07450	Leaf tip	40	0.540698	10.4188	8.15692	-0.353099
AT1G07470	AT1G07470	Leaf tip	40	0.699066	31.2509	32.934	0.0756809
AT1G07473	AT1G07473	Leaf tip	40	0.876704	1.94648	2.05173	0.0759763
AT1G07476	AT1G07476	Leaf tip	40	0.39464	1.20128	2.0314	0.757898
AT1G07480	AT1G07480	Leaf tip	40	0.639972	48.9518	51.2224	0.0654137
AT1G07485	AT1G07485	Leaf tip	40	0.1623	20.9021	12.952	-0.690473
AT1G07490	RTFL3	Leaf tip	40	0.0574867	20.1389	9.59478	-1.06966
AT1G07510	FTSH10	Leaf tip	40	0.540478	64.6059	68.1716	0.0775057
AT1G07520	AT1G07520	Leaf tip	40	0.0759412	13.3137	18.8062	0.498299
AT1G07530	SCL14	Leaf tip	40	0.0761415	62.1875	51.4139	-0.274465
AT1G07570	APK1A	Leaf tip	40	0.227739	63.2145	74.9695	0.246049
AT1G07590	AT1G07590	Leaf tip	40	0.669551	1435.45	1538.28	0.0998204
AT1G07610	MT1C	Leaf tip	40	0.184351	67.169	85.2857	0.344507
AT1G07615	ATOBGM.1	Leaf tip	40	0.201192	19.108	23.1215	0.275064
AT1G07620	ATOBGM	Leaf tip	40	0.696552	11.6989	10.2787	-0.186724
AT1G07630	PLL5	Leaf tip	40	0.429082	35.4104	32.6538	-0.116922
AT1G07640	OBP2	Leaf tip	40	0.214225	105.452	91.5111	-0.204566
AT1G07650	AT1G07650	Leaf tip	40	0.584154	111.565	106.265	-0.0702084
AT1G07660	AT1G07660	Leaf tip	40	0.215095	54.6457	57.2471	0.0670943
AT1G07670	ECA4	Leaf tip	40	0.0514768	63.033	97.1615	0.624278
AT1G07700	AT1G07700	Leaf tip	40	0.417519	245.397	260.792	0.0877835
AT1G07705	AT1G07705	Leaf tip	40	0.307157	44.084	49.0263	0.1533
AT1G07710	AT1G07710	Leaf tip	40	0.171913	5.50363	2.87198	-0.938338
AT1G07720	KCS3	Leaf tip	40	0.155213	102.998	80.8896	-0.348592
AT1G07725	ATEXO70H6	Leaf tip	40	0.0703337	52.3766	46.4511	-0.17321
AT1G07728	AT1G07728	Leaf tip	40	0.899972	40.7146	39.9761	-0.0264108
AT1G07740	AT1G07740	Leaf tip	40	0.922195	5.53413	5.70518	0.043916
AT1G07745	RAD51D	Leaf tip	40	0.351446	43.4843	36.3495	-0.258557
AT1G07750	AT1G07750	Leaf tip	40	0.424114	25.1604	22.3267	-0.172382
AT1G07770	RPS15AA.1	Leaf tip	40	0.376379	563.52	607.44	0.108277
AT1G07780	PAI1	Leaf tip	40	0.486199	22.2655	20.3254	-0.131526
AT1G07790	HTB1	Leaf tip	40	0.121002	93.7711	80.5996	-0.218371
AT1G07810	ECA1	Leaf tip	40	0.466719	42.0233	46.0218	0.131129
AT1G07820	AT1G07820	Leaf tip	40	0.263484	85.2291	93.2764	0.130166
AT1G07830	AT1G07830	Leaf tip	40	0.125571	30.7914	35.2461	0.194939
AT1G07840	AT1G07840	Leaf tip	40	0.263528	52.559	59.8861	0.188284
AT1G07870	AT1G07870	Leaf tip	40	0.358202	13.7672	17.5145	0.347319
AT1G07880	MPK13	Leaf tip	40	0.282762	8.46144	11.3467	0.4233
AT1G07890	APX1	Leaf tip	40	0.871329	932.449	898.082	-0.054177
AT1G07901	AT1G07901	Leaf tip	40	0.255911	9.06228	6.3842	-0.505368
AT1G07910	ATRNL	Leaf tip	40	0.121362	51.2872	57.7406	0.170986
AT1G07920	A1	Leaf tip	40	0.892117	608.262	589.621	-0.044905
AT1G07930	A1.3	Leaf tip	40	0.863403	477.939	462.802	-0.0464298
AT1G07940	A1.1	Leaf tip	40	0.960373	344.296	339.979	-0.0182067
AT1G07950	MED22B	Leaf tip	40	0.0888067	32.085	40.5774	0.338776
AT1G07960	PDIL5.1	Leaf tip	40	0.983365	71.8181	71.6156	-0.00407407
AT1G07970	AT1G07970	Leaf tip	40	0.552867	24.4212	25.5778	0.0667576
AT1G07980	NF.YC10	Leaf tip	40	0.267416	50.7678	45.6936	-0.151922
AT1G07985	AT1G07985	Leaf tip	40	0.436588	1	1.39242	0.477593
AT1G07990	AT1G07990	Leaf tip	40	0.0764462	129.41	146.046	0.174479
AT1G08000	GATA10	Leaf tip	40	0.424108	30.1231	25.0734	-0.264712
AT1G08010	GATA11	Leaf tip	40	0.616757	36.0093	32.7912	-0.135061
AT1G08030	TPST	Leaf tip	40	0.417711	56.5786	65.0098	0.200401
AT1G08040	AT1G08040	Leaf tip	40	0.0566732	62.6246	52.6008	-0.251644
AT1G08050	AT1G08050	Leaf tip	40	0.819155	9.94581	11.3997	0.196834
AT1G08060	MOM	Leaf tip	40	0.582758	71.033	67.8889	-0.0653126
AT1G08070	PCMP.H12	Leaf tip	40	0.632272	1.60385	1.29214	-0.311782
AT1G08090	NRT2.1	Leaf tip	40	0.191007	3.35546	6.28842	0.906186
AT1G08110	AT1G08110	Leaf tip	40	0.689105	189.053	195.085	0.0453154
AT1G08115	AT1G08115	Leaf tip	40	0.545777	3.09424	3.8529	0.316358
AT1G08120	AT1G08120	Leaf tip	40	0.11661	2.80854	1.24656	-1.17187
AT1G08125	AT1G08125	Leaf tip	40	0.131496	47.7052	53.1966	0.157187
AT1G08130	LIG1	Leaf tip	40	0.327523	56.0845	67.782	0.273299
AT1G08160	AT1G08160	Leaf tip	40	0.761194	20.7827	22.0302	0.0841013
AT1G08165	AT1G08165	Leaf tip	40	0.511156	12.9167	17.2782	0.419715
AT1G08170	AT1G08170	Leaf tip	40	0.95581	2.89447	2.93728	0.021183
AT1G08180	SMR2	Leaf tip	40	0.629162	10.6096	12.3481	0.218915
AT1G08190	VPS41	Leaf tip	40	0.639084	344.526	322.917	-0.0934492
AT1G08200	AXS2	Leaf tip	40	0.663551	412.539	396.181	-0.0583704
AT1G08210	AT1G08210	Leaf tip	40	0.0256924	24.7654	30.0765	0.280312
AT1G08220	AT1G08220	Leaf tip	40	0.819303	19.3997	19.1923	-0.0155048
AT1G08230	GAT1	Leaf tip	40	0.880543	17.4453	16.9673	-0.0400765
AT1G08250	ADT6	Leaf tip	40	0.680553	33.6014	31.2546	-0.104454
AT1G08260	POL2A	Leaf tip	40	0.767413	31.9162	31.2508	-0.0303963
AT1G08270	AT1G08270	Leaf tip	40	0.324666	14.0649	18.3013	0.379843
AT1G08280	GALT29A	Leaf tip	40	0.593185	18.0536	16.9328	-0.0924683
AT1G08290	WIP3.1	Leaf tip	40	0.512429	1.40257	2.03182	0.534705
AT1G08300	NVL	Leaf tip	40	0.924751	33.5804	33.1278	-0.0195767
AT1G08310	AT1G08310	Leaf tip	40	0.956461	4.4158	4.32651	-0.0294701
AT1G08315	AT1G08315	Leaf tip	40	0.53634	15.4939	14.1484	-0.131061
AT1G08340	ROPGAP5	Leaf tip	40	0.606246	6.59747	7.35647	0.1571
AT1G08350	TMN5	Leaf tip	40	0.959874	14.5708	14.7799	0.0205541
AT1G08360	RPL10AA	Leaf tip	40	0.0234677	507.608	567.393	0.160634
AT1G08370	DCP1	Leaf tip	40	0.613182	53.1248	55.5608	0.0646829
AT1G08380	PSAO	Leaf tip	40	0.64735	9923.26	9629.69	-0.0433258
AT1G08390	AT1G08390	Leaf tip	40	0.669762	76.4698	73.1785	-0.0634684
AT1G08400	MAG2L	Leaf tip	40	0.0912309	24.4287	17.2349	-0.503247
AT1G08410	LSG1.2	Leaf tip	40	0.245766	50.0776	58.3691	0.221038
AT1G08420	BSL2	Leaf tip	40	0.63678	151.42	145.493	-0.0576135
AT1G08430	ALMT1	Leaf tip	40	#NUM!	1	1	0
AT1G08450	CRT3	Leaf tip	40	0.926921	196.046	203.6	0.0545456
AT1G08460	HDA8	Leaf tip	40	0.55746	34.1284	38.3367	0.167755
AT1G08465	YAB2	Leaf tip	40	0.417894	35.3534	30.4505	-0.215387
AT1G08470	SSL3	Leaf tip	40	0.132617	35.0383	27.0233	-0.374729
AT1G08480	SDH6	Leaf tip	40	0.0641011	104.87	123.941	0.241048
AT1G08490	NFS2	Leaf tip	40	0.759871	143.037	145.644	0.0260581
AT1G08500	ENODL18	Leaf tip	40	0.299585	2.54883	4.35556	0.773025
AT1G08510	FATB	Leaf tip	40	0.63618	437.492	454.364	0.0545917
AT1G08520	CHLD	Leaf tip	40	0.605022	814.148	797.714	-0.029418
AT1G08530	AT1G08530	Leaf tip	40	0.120448	34.7786	41.496	0.254772
AT1G08540	SIGB	Leaf tip	40	0.385774	345.657	333.442	-0.0519068
AT1G08550	VDE1	Leaf tip	40	0.923139	270.438	273.501	0.0162499
AT1G08560	KN	Leaf tip	40	0.919649	15.6937	16.0299	0.0305855
AT1G08570	ACHT4	Leaf tip	40	0.104241	141.379	188.267	0.413211
AT1G08580	AT1G08580	Leaf tip	40	0.234635	122.704	141.633	0.206981
AT1G08590	PXL1	Leaf tip	40	0.290589	25.0715	19.1762	-0.386732
AT1G08592	AT1G08592	Leaf tip	40	0.371828	9.52177	12.1818	0.355431
AT1G08600	ATRX	Leaf tip	40	0.0911401	100.906	85.0725	-0.246249
AT1G08610	AT1G08610	Leaf tip	40	0.674391	27.1148	24.4099	-0.151615
AT1G08620	PKDM7D	Leaf tip	40	0.0597034	84.1473	71.7476	-0.229987
AT1G08640	CJD1	Leaf tip	40	0.841991	312.096	317.596	0.0252036
AT1G08650	PPCK1	Leaf tip	40	0.0660637	359.242	477.371	0.410155
AT1G08660	SIA1	Leaf tip	40	0.0593596	112.185	140.824	0.328016
AT1G08680	ZIGA4	Leaf tip	40	0.772688	60.6797	62.9824	0.053735
AT1G08700	PS1.1	Leaf tip	40	0.182491	59.403	51.7264	-0.199635
AT1G08710	SKIP24	Leaf tip	40	0.54204	37.2011	41.7109	0.16508
AT1G08720	EDR1	Leaf tip	40	0.363408	48.7773	58.5828	0.264267
AT1G08730	XI.C	Leaf tip	40	0.9104	8.1478	8.3075	0.0280028
AT1G08750	AT1G08750	Leaf tip	40	0.497477	32.8577	29.157	-0.172388
AT1G08760	AT1G08760	Leaf tip	40	0.957283	35.1857	34.711	-0.0195956
AT1G08770	PRA1E	Leaf tip	40	0.245446	23.8449	20.8222	-0.195559
AT1G08780	AIP3	Leaf tip	40	0.8042	45.7463	46.8515	0.0344426
AT1G08800	MYOB1	Leaf tip	40	0.255691	28.5807	24.2903	-0.234662
AT1G08810	MYB60	Leaf tip	40	0.562142	101.02	111.62	0.143952
AT1G08820	PVA22	Leaf tip	40	0.864932	48.4169	47.5252	-0.0268177
AT1G08830	CSD1	Leaf tip	40	0.57711	144.444	154.973	0.101509
AT1G08840	emb2411	Leaf tip	40	0.440141	101.446	119.657	0.238191
AT1G08845	AT1G08845	Leaf tip	40	0.154639	17.247	20.9922	0.28351
AT1G08880	HTA5	Leaf tip	40	0.0439898	107.77	129.152	0.261105
AT1G08890	SUGTL4	Leaf tip	40	0.598096	10.5557	11.6938	0.147721
AT1G08900	SUGTL3	Leaf tip	40	0.679597	126.708	132.99	0.0698137
AT1G08910	AT1G08910	Leaf tip	40	0.897399	81.177	79.8668	-0.0234765
AT1G08920	ESL1	Leaf tip	40	0.425523	38.7662	34.0186	-0.188477
AT1G08930	ERD6	Leaf tip	40	0.633862	162.691	140.572	-0.210819
AT1G08940	AT1G08940	Leaf tip	40	0.746844	8.20623	9.08579	0.146892
AT1G08960	CCX5	Leaf tip	40	0.0430124	23.5852	34.4841	0.548051
AT1G08970	NFYC9	Leaf tip	40	0.396997	75.5841	83.1342	0.13736
AT1G08980	AMI1	Leaf tip	40	0.414807	53.8734	46.4971	-0.212435
AT1G09000	ANP1	Leaf tip	40	0.900231	4.1606	4.37148	0.0713301
AT1G09010	EBM	Leaf tip	40	0.458993	144.628	131.216	-0.140398
AT1G09020	SNF4	Leaf tip	40	0.994567	121.138	121.051	-0.00103581
AT1G09040	AT1G09040	Leaf tip	40	0.581642	8.49495	7.2301	-0.232589
AT1G09050	AT1G09050	Leaf tip	40	0.655327	12.0551	11.0497	-0.125632
AT1G09060	AT1G09060	Leaf tip	40	0.111252	105.566	117.531	0.154891
AT1G09070	SRC2	Leaf tip	40	0.763165	166	157.082	-0.0796644
AT1G09080	MED37B	Leaf tip	40	0.649795	69.8748	40.4362	-0.789127
AT1G09090	RBOHB	Leaf tip	40	0.525508	2.09084	1.39242	-0.586487
AT1G09100	RPT5B	Leaf tip	40	0.861513	42.7904	43.6652	0.0291962
AT1G09130	AT1G09130	Leaf tip	40	0.281966	428.654	409.959	-0.0643339
AT1G09140	SR30	Leaf tip	40	0.609923	252.822	242.196	-0.0619501
AT1G09150	AT1G09150	Leaf tip	40	0.486481	63.9706	60.2785	-0.085767
AT1G09160	AT1G09160	Leaf tip	40	0.725106	152.754	146.435	-0.0609428
AT1G09170	AT1G09170	Leaf tip	40	0.199869	5.53563	2.82704	-0.969457
AT1G09180	ATSAR1	Leaf tip	40	0.232559	17.3284	21.9186	0.339018
AT1G09190	PCMP.E70	Leaf tip	40	0.996776	3.29553	3.30044	0.00214751
AT1G09195	AT1G09195	Leaf tip	40	0.710552	31.8328	29.7145	-0.0993467
AT1G09200	HTR1	Leaf tip	40	0.16821	56.8817	66.4071	0.223373
AT1G09210	CRT2	Leaf tip	40	0.935876	380.032	371.477	-0.0328448
AT1G09220	PCMP.E25	Leaf tip	40	0.594123	1.80363	2.28792	0.343133
AT1G09230	SNRNP65	Leaf tip	40	0.25705	71.7547	93.6399	0.384048
AT1G09240	NAS3	Leaf tip	40	0.281053	9.94732	17.9717	0.853348
AT1G09250	BHLH149	Leaf tip	40	0.000315707	57.2918	167.839	1.55068
AT1G09270	IMPA4	Leaf tip	40	0.124067	132.543	144.914	0.128744
AT1G09280	STR6	Leaf tip	40	0.979837	55.4184	55.6838	0.0068944
AT1G09290	AT1G09290	Leaf tip	40	0.64945	32.8148	29.0616	-0.175229
AT1G09300	ICP55	Leaf tip	40	0.614907	36.5581	33.0967	-0.143504
AT1G09310	AT1G09310	Leaf tip	40	0.408796	2259.53	2081.76	-0.11822
AT1G09320	AT1G09320	Leaf tip	40	0.532775	17.1886	18.4528	0.102392
AT1G09330	ECH	Leaf tip	40	0.524804	80.4744	73.3884	-0.132978
AT1G09340	CRB	Leaf tip	40	0.0471785	2320.18	1997.35	-0.21615
AT1G09350	GOLS3	Leaf tip	40	0.568272	11.7694	14.6319	0.314079
AT1G09390	AT1G09390	Leaf tip	40	0.961745	32.9181	32.8191	-0.0043429
AT1G09400	AT1G09400	Leaf tip	40	0.479629	10.6491	8.1052	-0.393815
AT1G09410	PCMP.H18	Leaf tip	40	0.868661	3.35245	3.23937	-0.0495045
AT1G09415	NIMIN.3	Leaf tip	40	0.723889	55.5657	57.9363	0.0602724
AT1G09420	G6PD4	Leaf tip	40	0.752343	13.8591	13.2348	-0.0664981
AT1G09421	AT1G09421	Leaf tip	40	0.345839	10.5847	7.81522	-0.43762
AT1G09430	ACLA.3	Leaf tip	40	0.886001	114.073	111.784	-0.0292447
AT1G09440	AT1G09440	Leaf tip	40	0.0991159	41.7526	30.2293	-0.465918
AT1G09450	HASPIN	Leaf tip	40	0.946835	2.00491	2.05173	0.0333054
AT1G09460	AT1G09460	Leaf tip	40	0.236055	2.9529	5.09585	0.787193
AT1G09470	NEAP3	Leaf tip	40	0.966027	6.14099	6.05306	-0.0208072
AT1G09486	AT1G09486	Leaf tip	40	0.802039	7.11239	7.54218	0.0846466
AT1G09490	AT1G09490	Leaf tip	40	0.611626	80.3425	74.8462	-0.102233
AT1G09500	AT1G09500	Leaf tip	40	0.347325	1.40257	1.94107	0.468785
AT1G09520	AT1G09520	Leaf tip	40	0.437522	31.8442	26.1954	-0.281719
AT1G09530	PIF3	Leaf tip	40	0.690288	37.8507	42.4566	0.165668
AT1G09560	GLP4	Leaf tip	40	0.929002	45.7836	47.171	0.043067
AT1G09570	PHYA	Leaf tip	40	0.0260203	99.2371	138.991	0.486043
AT1G09575	AT1G09575	Leaf tip	40	0.0283833	9.64121	17.954	0.897023
AT1G09580	AT1G09580	Leaf tip	40	0.188561	21.6632	17.7641	-0.286284
AT1G09590	RPL21C	Leaf tip	40	0.937361	417.711	420.954	0.0111555
AT1G09600	AT1G09600	Leaf tip	40	0.523691	2.00491	2.60018	0.375071
AT1G09610	GXM1	Leaf tip	40	0.864295	4.84736	4.70919	-0.0417227
AT1G09620	AT1G09620	Leaf tip	40	0.299581	198.247	183.305	-0.113053
AT1G09630	RABA2A	Leaf tip	40	0.826414	32.6193	34.7932	0.09308
AT1G09640	AT1G09640	Leaf tip	40	0.933401	398.591	404.228	0.0202624
AT1G09645	AT1G09645	Leaf tip	40	0.166855	19.8083	25.3967	0.358541
AT1G09660	AT1G09660	Leaf tip	40	0.117678	94.8228	102.21	0.108235
AT1G09680	AT1G09680	Leaf tip	40	0.719122	2.89296	3.27478	0.178849
AT1G09690	RPL21C.1	Leaf tip	40	0.27094	505.159	566.178	0.16452
AT1G09700	DRB1	Leaf tip	40	0.145494	25.4186	17.7494	-0.518116
AT1G09710	AT1G09710	Leaf tip	40	0.387742	25.9726	31.9098	0.297007
AT1G09730	AT1G09730	Leaf tip	40	0.548535	90.1918	101.056	0.164087
AT1G09740	AT1G09740	Leaf tip	40	0.535806	22.3515	24.6911	0.143619
AT1G09750	AED3	Leaf tip	40	0.242378	289.227	229.04	-0.336601
AT1G09760	U2A.	Leaf tip	40	0.00740156	70.1784	81.6998	0.219305
AT1G09770	CDC5	Leaf tip	40	0.379592	324.099	270.889	-0.258733
AT1G09780	PGM1	Leaf tip	40	0.987828	179.466	179.951	0.00390034
AT1G09794	AT1G09794	Leaf tip	40	0.473347	8.35059	9.70014	0.216128
AT1G09795	HISN1B	Leaf tip	40	0.408197	149.853	140.607	-0.0918799
AT1G09800	AT1G09800	Leaf tip	40	0.435253	14.4905	18.1533	0.325129
AT1G09810	ECT11	Leaf tip	40	0.483788	33.7801	38.2892	0.180762
AT1G09812	AT1G09812	Leaf tip	40	0.624676	5.193	4.46262	-0.218677
AT1G09815	POLD4	Leaf tip	40	0.932343	35.4729	34.8693	-0.0247587
AT1G09820	AT1G09820	Leaf tip	40	0.624759	17.0137	15.0267	-0.179167
AT1G09830	PUR2	Leaf tip	40	0.701331	85.0792	80.2925	-0.0835402
AT1G09840	ASK10.1	Leaf tip	40	0.0583565	118.914	108.31	-0.134747
AT1G09850	XBCP3	Leaf tip	40	0.460681	25.569	23.2441	-0.137529
AT1G09860	PUP16	Leaf tip	40	0.0631977	4.24502	9.98674	1.23424
AT1G09870	AT1G09870	Leaf tip	40	0.142295	38.9396	33.6402	-0.211051
AT1G09880	AT1G09880	Leaf tip	40	0.491155	1.80513	1.25652	-0.522673
AT1G09890	AT1G09890	Leaf tip	40	0.848222	10.1856	9.38995	-0.117336
AT1G09900	AT1G09900	Leaf tip	40	0.899845	51.4565	52.275	0.0227685
AT1G09910	AT1G09910	Leaf tip	40	0.694486	29.4733	28.5225	-0.0473072
AT1G09920	AT1G09920	Leaf tip	40	0.101786	68.6027	53.6237	-0.355395
AT1G09932	AT1G09932	Leaf tip	40	0.374537	14.6771	25.1928	0.779438
AT1G09940	HEMA2	Leaf tip	40	0.00596837	40.6113	30.6366	-0.406624
AT1G09950	RAS1	Leaf tip	40	0.926808	1.94799	2.04136	0.0675453
AT1G09960	SUC4	Leaf tip	40	0.776882	5.64949	5.75075	0.0256309
AT1G09970	LRR.XI.23	Leaf tip	40	0.865728	131.345	139.812	0.0901232
AT1G09980	AT1G09980	Leaf tip	40	0.122646	90.5669	112.208	0.309122
AT1G09995	AT1G09995	Leaf tip	40	0.40889	11.8448	9.54071	-0.312085
AT1G10000	AT1G10000	Leaf tip	40	0.0594542	5.99362	3.23958	-0.887621
AT1G10020	AT1G10020	Leaf tip	40	0.0128595	80.0553	53.3631	-0.585153
AT1G10030	ERG28	Leaf tip	40	0.72069	31.1974	28.2832	-0.141482
AT1G10040	AT1G10040	Leaf tip	40	0.398314	4.56015	6.60131	0.53367
AT1G10050	AT1G10050	Leaf tip	40	0.822372	30.3862	29.337	-0.0506962
AT1G10060	ATBCAT.1	Leaf tip	40	0.200808	95.5594	125.639	0.394817
AT1G10070	BCAT2	Leaf tip	40	0.020541	11.9907	20.0916	0.744683
AT1G10090	AT1G10090	Leaf tip	40	0.000865985	49.1286	93.3512	0.926107
AT1G10095	AT1G10095	Leaf tip	40	0.545867	23.212	27.0005	0.218113
AT1G10110	AT1G10110	Leaf tip	40	0.900278	2.40597	2.26268	-0.0885884
AT1G10120	BHLH74	Leaf tip	40	0.525723	46.479	40.4712	-0.199683
AT1G10130	ECA3	Leaf tip	40	0.257824	90.0045	116.043	0.366588
AT1G10140	AT1G10140	Leaf tip	40	0.328991	5.04865	6.44569	0.352437
AT1G10150	PP2A10	Leaf tip	40	0.446569	59.7551	54.1902	-0.141031
AT1G10155	ATPP2.A10	Leaf tip	40	0.0878955	5.9077	7.44147	0.332992
AT1G10160	AT1G10160	Leaf tip	40	0.819929	32.0814	34.2848	0.0958349
AT1G10170	ATNFXL1	Leaf tip	40	0.132653	81.2445	71.5186	-0.183952
AT1G10180	EXO84C	Leaf tip	40	0.396472	45.461	39.5068	-0.202527
AT1G10200	WLIM1	Leaf tip	40	0.260261	99.271	88.6593	-0.163101
AT1G10210	MPK1	Leaf tip	40	0.610965	18.8218	15.8753	-0.245626
AT1G10230	ASK18	Leaf tip	40	0.345684	16.6142	19.554	0.235052
AT1G10240	FRS11	Leaf tip	40	0.391482	24.3673	28.9883	0.250523
AT1G10270	GRP23.1	Leaf tip	40	0.915373	26.2833	25.7935	-0.0271371
AT1G10280	AT1G10280	Leaf tip	40	0.0467204	17.0442	12.1731	-0.485582
AT1G10290	DRP2A	Leaf tip	40	0.91748	146.873	148.558	0.0164608
AT1G10310	AT1G10310	Leaf tip	40	0.351646	56.5621	52.2745	-0.113727
AT1G10320	AT1G10320	Leaf tip	40	0.282128	155.676	167.632	0.106756
AT1G10330	PCMP.E71	Leaf tip	40	0.86111	5.50664	5.24213	-0.0710168
AT1G10340	AT1G10340	Leaf tip	40	0.814972	10.3718	8.6938	-0.254607
AT1G10350	AT1G10350	Leaf tip	40	0.99302	43.8518	43.8214	-0.00100007
AT1G10360	GSTU18	Leaf tip	40	0.144446	277.509	344.324	0.311234
AT1G10370	GSTU17	Leaf tip	40	0.272743	403.367	349.169	-0.208167
AT1G10380	AT1G10380	Leaf tip	40	0.0102222	48.1572	33.9689	-0.503536
AT1G10390	NUP98A	Leaf tip	40	0.198407	170.246	182.517	0.100409
AT1G10410	AT1G10410	Leaf tip	40	0.901188	35.8759	36.5533	0.0269865
AT1G10417	AT1G10417	Leaf tip	40	0.415719	5.64648	7.12388	0.335313
AT1G10430	PP2A2	Leaf tip	40	0.617309	59.443	64.5745	0.119459
AT1G10450	SNL6	Leaf tip	40	0.811235	78.8641	75.1207	-0.0701576
AT1G10460	GLP7	Leaf tip	40	0.221405	12.6284	17.7342	0.489854
AT1G10470	ARR4	Leaf tip	40	0.787221	432.631	416.567	-0.054588
AT1G10490	AT1G10490	Leaf tip	40	0.854282	236.235	230.436	-0.0358556
AT1G10500	ISCA	Leaf tip	40	0.446339	197.915	188.248	-0.0722397
AT1G10510	emb2004	Leaf tip	40	0.630371	133.185	125.162	-0.0896353
AT1G10520	POLL	Leaf tip	40	0.562654	4.75993	5.87074	0.3026
AT1G10522	PRIN2	Leaf tip	40	0.821291	35.9094	36.8576	0.0376002
AT1G10530	AT1G10530	Leaf tip	40	0.497979	2.60876	3.49568	0.422207
AT1G10550	XTH33	Leaf tip	40	0.490538	4.73201	3.00872	-0.6533
AT1G10560	PUB18	Leaf tip	40	3.04658e-06	3.75653	26.9119	2.84078
AT1G10570	ULP1C	Leaf tip	40	0.832613	89.5985	93.8839	0.067403
AT1G10580	AT1G10580	Leaf tip	40	0.628093	107.723	97.4085	-0.1452
AT1G10585	BHLH167	Leaf tip	40	0.784554	14.832	16.4955	0.153357
AT1G10590	AT1G10590	Leaf tip	40	0.770067	185.715	180.911	-0.037809
AT1G10600	AMSH2	Leaf tip	40	0.976175	62.9024	62.5638	-0.00778679
AT1G10610	BHLH90	Leaf tip	40	0.535953	57.4087	53.054	-0.113806
AT1G10630	ATARFA1F	Leaf tip	40	0.503642	145.075	132.966	-0.125734
AT1G10640	AT1G10640	Leaf tip	40	0.373222	17.9413	14.1861	-0.33881
AT1G10650	AT1G10650	Leaf tip	40	0.00654266	82.9106	58.182	-0.510984
AT1G10657	AT1G10657	Leaf tip	40	0.488598	218.929	197.024	-0.152094
AT1G10660	AT1G10660	Leaf tip	40	0.958129	51.4492	51.8997	0.0125778
AT1G10670	ACLA.1	Leaf tip	40	0.381693	469.528	431.358	-0.122325
AT1G10682	AT1G10682	Leaf tip	40	0.375678	32.5275	27.376	-0.248751
AT1G10690	SMR8	Leaf tip	40	0.167568	16.5263	9.92883	-0.735067
AT1G10700	PRS3	Leaf tip	40	0.528728	51.5899	47.4936	-0.119357
AT1G10710	PHS1.1	Leaf tip	40	#NUM!	1	1	0
AT1G10720	AT1G10720	Leaf tip	40	0.544006	80.4303	73.7623	-0.124857
AT1G10730	AP1M1	Leaf tip	40	0.835305	17.7649	18.2449	0.0384595
AT1G10740	AT1G10740	Leaf tip	40	0.386243	115.138	104.489	-0.14001
AT1G10750	AT1G10750	Leaf tip	40	0.60771	3.00832	3.71298	0.30362
AT1G10760	GWD1	Leaf tip	40	0.158252	294.635	260.772	-0.176139
AT1G10780	AT1G10780	Leaf tip	40	0.282139	2.75161	3.86861	0.491536
AT1G10800	AT1G10800	Leaf tip	40	0.436588	1	1.24656	0.317955
AT1G10810	AT1G10810	Leaf tip	40	0.907065	3.09575	2.92157	-0.083543
AT1G10820	AT1G10820	Leaf tip	40	0.581959	101.344	93.8283	-0.111165
AT1G10830	Z.ISO	Leaf tip	40	0.997315	71.5	71.5358	0.000722647
AT1G10840	TIF3H1	Leaf tip	40	0.127223	186.537	204.856	0.135154
AT1G10850	AT1G10850	Leaf tip	40	0.0588028	52.3237	40.0813	-0.384536
AT1G10865	AT1G10865	Leaf tip	40	0.11238	31.626	42.1212	0.413438
AT1G10870	AGD4	Leaf tip	40	0.424331	89.9317	94.6942	0.0744467
AT1G10890	AT1G10890	Leaf tip	40	0.908557	273.502	276.103	0.013654
AT1G10900	PIP5K7	Leaf tip	40	0.680503	286.351	278.027	-0.0425592
AT1G10910	AT1G10910	Leaf tip	40	0.449932	151.237	167.415	0.146624
AT1G10920	LOV1	Leaf tip	40	0.751379	40.0109	42.7607	0.0958923
AT1G10930	RECQL4A	Leaf tip	40	0.513924	36.8707	43.1509	0.226916
AT1G10940	ASK1.1	Leaf tip	40	0.867125	281.7	284.636	0.0149602
AT1G10950	TMN1	Leaf tip	40	0.787138	192.689	187.729	-0.0376173
AT1G10960	FD1	Leaf tip	40	0.305299	1126.03	1009.15	-0.158096
AT1G10970	ZIP4.1	Leaf tip	40	0.262213	11.0676	6.66616	-0.731412
AT1G10990	AT1G10990	Leaf tip	40	0.722612	2.9529	2.73629	-0.10991
AT1G11000	MLO4	Leaf tip	40	0.847875	7.25825	6.74224	-0.106394
AT1G11020	AT1G11020	Leaf tip	40	0.550399	25.5365	23.323	-0.130811
AT1G11050	AT1G11050	Leaf tip	40	0.339093	25.4581	22.9401	-0.150256
AT1G11055	AT1G11055	Leaf tip	40	0.93145	4.35887	4.26081	-0.0328253
AT1G11060	AT1G11060	Leaf tip	40	0.51748	45.3991	48.5647	0.0972433
AT1G11070	AT1G11070	Leaf tip	40	0.961094	19.3367	19.5843	0.0183515
AT1G11080	scpl31	Leaf tip	40	#NUM!	1	1	0
AT1G11090	AT1G11090	Leaf tip	40	0.887232	25.9116	26.4782	0.0312084
AT1G11100	AT1G11100	Leaf tip	40	0.857619	12.198	11.5174	-0.0828259
AT1G11112	AT1G11112	Leaf tip	40	#NUM!	1	1	0
AT1G11120	DEG23	Leaf tip	40	0.905889	2.09084	1.95124	-0.0996894
AT1G11125	AT1G11125	Leaf tip	40	0.287686	1	2.04136	1.02953
AT1G11130	SUB	Leaf tip	40	0.00354703	27.9504	19.4683	-0.521742
AT1G11150	AT1G11150	Leaf tip	40	0.739698	22.4333	25.1278	0.163644
AT1G11160	AT1G11160	Leaf tip	40	0.674884	4.21451	5.1824	0.298253
AT1G11170	AT1G11170	Leaf tip	40	0.534857	3.75502	4.56269	0.281065
AT1G11175	AT1G11175	Leaf tip	40	0.316917	32.4921	42.2986	0.380521
AT1G11180	AT1G11180	Leaf tip	40	0.0584338	28.2056	33.5902	0.252057
AT1G11190	ENDO1	Leaf tip	40	0.418297	7.32119	10.5159	0.522419
AT1G11200	AT1G11200	Leaf tip	40	0.648471	18.1645	19.3772	0.0932391
AT1G11210	AT1G11210	Leaf tip	40	0.0924327	1.94799	4.58221	1.23406
AT1G11220	AT1G11220	Leaf tip	40	0.603812	2.75011	3.18384	0.211279
AT1G11240	AT1G11240	Leaf tip	40	0.655385	119.982	127.999	0.0933059
AT1G11260	STP1	Leaf tip	40	0.78687	87.211	91.149	0.0637175
AT1G11270	AT1G11270	Leaf tip	40	0.531994	6.45462	5.10263	-0.33909
AT1G11280	AT1G11280	Leaf tip	40	0.323924	69.6985	76.9399	0.142603
AT1G11290	PCMP.H40	Leaf tip	40	0.936217	9.00535	9.19407	0.0299215
AT1G11300	AT1G11300	Leaf tip	40	0.992286	53.363	53.4312	0.00184251
AT1G11310	MLO2	Leaf tip	40	0.546921	156.805	141.952	-0.143567
AT1G11320	AT1G11320	Leaf tip	40	0.943933	12.0141	11.7242	-0.0352413
AT1G11330	AT1G11330	Leaf tip	40	0.191343	104.87	90.7793	-0.208172
AT1G11340	RKS1	Leaf tip	40	0.016472	20.5474	15.2561	-0.429575
AT1G11350	SD113	Leaf tip	40	0.0357952	110.933	96.5121	-0.200906
AT1G11360	AT1G11360	Leaf tip	40	0.666393	39.7961	42.9927	0.111466
AT1G11380	AT1G11380	Leaf tip	40	0.447495	18.2229	15.5113	-0.23243
AT1G11390	AT1G11390	Leaf tip	40	0.631081	41.5303	42.9452	0.0483347
AT1G11400	PYM.1	Leaf tip	40	0.143458	46.954	43.4027	-0.113461
AT1G11410	AT1G11410	Leaf tip	40	0.644978	80.1947	75.6519	-0.0841297
AT1G11420	DUF2	Leaf tip	40	0.79963	1.80212	2.03161	0.172926
AT1G11430	MORF9	Leaf tip	40	0.505374	235.713	249.897	0.0842971
AT1G11440	AT1G11440	Leaf tip	40	0.463317	60.8156	69.5341	0.193278
AT1G11450	AT1G11450	Leaf tip	40	0.185441	4.96272	8.07007	0.70145
AT1G11475	NRPB10	Leaf tip	40	0.153745	75.7424	82.7227	0.127182
AT1G11480	AT1G11480	Leaf tip	40	0.144718	74.6127	87.1561	0.224181
AT1G11482	AT1G11482	Leaf tip	40	0.0277092	3.69809	2.08714	-0.825254
AT1G11490	AT1G11490	Leaf tip	40	0.285591	1.20128	1	-0.264576
AT1G11500	AT1G11500	Leaf tip	40	0.663533	2.60575	3.22899	0.309383
AT1G11530	CXXS1	Leaf tip	40	0.666632	30.7405	33.2367	0.112639
AT1G11540	AT1G11540	Leaf tip	40	0.115566	1.94799	3.59617	0.884479
AT1G11545	XTH8	Leaf tip	40	0.218508	39.145	28.25	-0.470577
AT1G11560	OST3A	Leaf tip	40	0.219396	1	1.64894	0.721537
AT1G11570	NTL	Leaf tip	40	0.428523	5.73842	4.12513	-0.476216
AT1G11580	ATPMEPCRA	Leaf tip	40	0.0943368	38.6025	26.5257	-0.541307
AT1G11592	AT1G11592	Leaf tip	40	0.790256	14.432	13.5251	-0.0936383
AT1G11630	AT1G11630	Leaf tip	40	0.579267	23.4838	26.7447	0.187587
AT1G11650	RBP45B	Leaf tip	40	0.82979	375.88	367.131	-0.0339756
AT1G11660	HSP70.16	Leaf tip	40	0.404298	71.062	77.1856	0.119253
AT1G11670	DTX36	Leaf tip	40	0.0190852	13.8007	8.27148	-0.738523
AT1G11680	CYP51G1	Leaf tip	40	0.566962	94.5766	90.1187	-0.0696575
AT1G11700	AT1G11700	Leaf tip	40	0.208012	76.9967	55.5477	-0.471068
AT1G11710	AT1G11710	Leaf tip	40	0.0353012	6.59747	10.5463	0.676746
AT1G11720	ATSS3	Leaf tip	40	0.163482	260.029	238.638	-0.123845
AT1G11730	B3GALT1	Leaf tip	40	0.397554	7.68831	5.27415	-0.543727
AT1G11735	MIR171B	Leaf tip	40	0.0521972	6.19792	11.6287	0.907833
AT1G11740	AT1G11740	Leaf tip	40	0.517482	2.81005	3.80331	0.436661
AT1G11750	CLPP6	Leaf tip	40	0.225848	238.812	220.467	-0.115313
AT1G11755	LEW1	Leaf tip	40	0.18052	42.1062	53.1978	0.337332
AT1G11760	MED32	Leaf tip	40	0.803084	17.7329	16.7664	-0.0808564
AT1G11770	AT1G11770	Leaf tip	40	0.162674	2.34754	1.25652	-0.90172
AT1G11780	AT1G11780	Leaf tip	40	0.140011	34.5543	40.8319	0.240831
AT1G11785	AT1G11785	Leaf tip	40	0.553486	4.55564	3.49589	-0.381995
AT1G11790	ADT1	Leaf tip	40	0.674556	126.352	129.435	0.034785
AT1G11800	AT1G11800	Leaf tip	40	0.314677	20.3401	23.7508	0.223647
AT1G11810	AT1G11810	Leaf tip	40	0.689387	10.9348	12.2728	0.166531
AT1G11820	AT1G11820	Leaf tip	40	0.0840328	159.141	140.04	-0.184471
AT1G11840	ATGLX1	Leaf tip	40	0.550924	451.13	422.12	-0.09589
AT1G11850	AT1G11850	Leaf tip	40	0.210888	155.394	124.996	-0.314042
AT1G11860	AT1G11860	Leaf tip	40	0.0557593	2905.78	2519.12	-0.206008
AT1G11870	OVA7	Leaf tip	40	0.170309	86.5876	73.7444	-0.231627
AT1G11880	AT1G11880	Leaf tip	40	0.242428	14.8885	20.3848	0.453289
AT1G11890	SEC22	Leaf tip	40	0.421841	84.3845	97.0845	0.202264
AT1G11900	AT1G11900	Leaf tip	40	0.3313	9.92842	12.8509	0.372234
AT1G11905	AT1G11905	Leaf tip	40	0.994723	17.7574	17.7846	0.00220884
AT1G11910	APA1	Leaf tip	40	0.698114	714.47	677.126	-0.0774498
AT1G11915	AT1G11915	Leaf tip	40	0.775497	2.09084	2.43399	0.21924
AT1G11930	AT1G11930	Leaf tip	40	0.426708	141.104	151.869	0.106072
AT1G11940	AT1G11940	Leaf tip	40	0.408256	15.0114	16.8815	0.169383
AT1G11950	AT1G11950	Leaf tip	40	0.0507416	5.50363	10.5267	0.935605
AT1G11960	AT1G11960	Leaf tip	40	0.0017677	18.59	45.5588	1.2932
AT1G11990	AT1G11990	Leaf tip	40	0.732443	4.84586	4.32693	-0.163407
AT1G12000	PFP.BETA1	Leaf tip	40	0.470625	69.6369	78.2082	0.167469
AT1G12010	AT1G12010	Leaf tip	40	0.851995	4.35887	4.61886	0.0835815
AT1G12020	AT1G12020	Leaf tip	40	0.0209673	42.5872	31.2545	-0.446353
AT1G12050	FAH	Leaf tip	40	0.785196	75.2356	78.2375	0.0564437
AT1G12060	BAG5	Leaf tip	40	0.431295	24.5596	20.3026	-0.274617
AT1G12070	AT1G12070	Leaf tip	40	0.898315	1.20128	1.24656	0.0533788
AT1G12080	AT1G12080	Leaf tip	40	0.864964	3.09575	2.86202	-0.113254
AT1G12090	ELP	Leaf tip	40	0.14957	3286.44	2742.91	-0.26082
AT1G12100	AT1G12100	Leaf tip	40	0.252281	5.39128	4.03438	-0.418282
AT1G12110	NPF6.3	Leaf tip	40	0.0658911	201.671	154.718	-0.382363
AT1G12120	AT1G12120	Leaf tip	40	0.0740124	92.0794	80.088	-0.201292
AT1G12140	FMOGS.OX5	Leaf tip	40	0.149553	93.4143	108.388	0.214489
AT1G12150	AT1G12150	Leaf tip	40	0.257809	9.66914	12.5435	0.37548
AT1G12160	AT1G12160	Leaf tip	40	0.803145	1.54542	1.40259	-0.139908
AT1G12200	AT1G12200	Leaf tip	40	0.0658486	19.97	13.1819	-0.599281
AT1G12210	RFL1	Leaf tip	40	0.0236708	7.19982	4.38164	-0.716488
AT1G12220	RPS5	Leaf tip	40	0.709306	37.9961	35.0554	-0.116215
AT1G12230	AT1G12230	Leaf tip	40	0.579387	123.246	128.673	0.0621677
AT1G12240	BFRUCT4	Leaf tip	40	0.525175	414.636	393.109	-0.076914
AT1G12244	AT1G12244	Leaf tip	40	0.861424	55.4828	57.0359	0.0398281
AT1G12250	TL20.3	Leaf tip	40	0.369338	174.278	155.119	-0.168022
AT1G12260	NAC007	Leaf tip	40	0.495019	4.15759	5.66085	0.445271
AT1G12270	HOP1	Leaf tip	40	0.914644	117.969	116.494	-0.0181529
AT1G12280	SUMM2	Leaf tip	40	0.0104985	40.7557	29.2079	-0.480643
AT1G12290	AT1G12290	Leaf tip	40	0.95823	24.5011	24.3546	-0.00865621
AT1G12300	AT1G12300	Leaf tip	40	0.4781	7.69282	9.84198	0.355435
AT1G12310	CML13	Leaf tip	40	0.553579	93.831	90.6614	-0.0495769
AT1G12320	AT1G12320	Leaf tip	40	0.327158	52.8661	46.8097	-0.175536
AT1G12330	AT1G12330	Leaf tip	40	0.582489	55.7685	60.2246	0.110901
AT1G12350	PPCS1	Leaf tip	40	0.375819	66.0593	72.1616	0.127469
AT1G12360	KEU	Leaf tip	40	0.505952	109.154	116.359	0.0922228
AT1G12370	PHR1	Leaf tip	40	0.364422	10.3314	14.4106	0.480088
AT1G12380	AT1G12380	Leaf tip	40	0.358258	22.3805	16.8758	-0.407284
AT1G12390	AT1G12390	Leaf tip	40	0.540999	16.9933	14.2713	-0.251852
AT1G12400	AT1G12400	Leaf tip	40	0.143278	17.9602	13.8668	-0.373167
AT1G12410	CLPR2	Leaf tip	40	0.340761	296.721	275.86	-0.105171
AT1G12420	ACR8	Leaf tip	40	0.115878	23.6741	36.0892	0.60826
AT1G12430	ARK3	Leaf tip	40	0.211179	74.9254	63.3001	-0.243247
AT1G12440	SAP1	Leaf tip	40	0.0053028	102.382	88.1773	-0.215486
AT1G12450	AT1G12450	Leaf tip	40	0.993501	23.3903	23.4385	0.00296798
AT1G12460	AT1G12460	Leaf tip	40	0.235707	53.6872	45.1638	-0.24941
AT1G12470	VPS18	Leaf tip	40	0.0981907	88.136	78.8529	-0.160569
AT1G12480	SLAC1	Leaf tip	40	0.963417	31.0017	31.1801	0.00827985
AT1G12500	AT1G12500	Leaf tip	40	0.0131391	239.865	193.706	-0.308353
AT1G12520	CCS	Leaf tip	40	0.478755	134.016	149.526	0.157992
AT1G12530	AT1G12530	Leaf tip	40	0.101406	47.6962	35.7254	-0.416921
AT1G12550	HPR3	Leaf tip	40	0.712141	19.4272	20.606	0.0849855
AT1G12570	AT1G12570	Leaf tip	40	0.436588	1	1.24656	0.317955
AT1G12580	PEPKR1	Leaf tip	40	0.230022	82.4857	76.3135	-0.112205
AT1G12600	UTR4	Leaf tip	40	0.558434	1.80363	2.33349	0.371588
AT1G12620	AT1G12620	Leaf tip	40	0.718567	23.0763	24.5874	0.0915076
AT1G12630	ERF027	Leaf tip	40	0.746505	2.29212	1.93133	-0.24709
AT1G12640	LPLAT1	Leaf tip	40	0.78212	42.703	40.9868	-0.0591765
AT1G12650	AT1G12650	Leaf tip	40	0.227426	103.176	118.377	0.198274
AT1G12672	AT1G12672	Leaf tip	40	0.263852	9.03284	5.68545	-0.667905
AT1G12680	PEPKR2	Leaf tip	40	0.879842	56.0811	57.3004	0.0310311
AT1G12700	AT1G12700	Leaf tip	40	0.798074	18.9651	18.0694	-0.0698018
AT1G12710	AtPP2.A12	Leaf tip	40	0.562051	20.555	18.0962	-0.183797
AT1G12730	AT1G12730	Leaf tip	40	0.834337	11.2794	12.1021	0.101564
AT1G12750	RBL6	Leaf tip	40	0.121257	133.029	186.421	0.486825
AT1G12760	AT1G12760	Leaf tip	40	0.182738	108.385	128.322	0.243612
AT1G12770	RH47	Leaf tip	40	0.942465	65.3145	64.6725	-0.0142509
AT1G12775	AT1G12775	Leaf tip	40	0.608889	10.0133	8.48388	-0.239117
AT1G12780	UGE1	Leaf tip	40	0.709606	52.6728	49.9111	-0.0776988
AT1G12790	PTD	Leaf tip	40	0.215447	8.17724	12.5952	0.623189
AT1G12800	AT1G12800	Leaf tip	40	0.893431	932.168	942.726	0.0162485
AT1G12810	AT1G12810	Leaf tip	40	0.409781	36.7899	33.7403	-0.124839
AT1G12820	AFB3	Leaf tip	40	0.374695	183.37	175.507	-0.0632358
AT1G12830	AT1G12830	Leaf tip	40	0.928708	82.8414	81.3706	-0.0258455
AT1G12840	VHA.C	Leaf tip	40	0.904939	242.852	245.091	0.0132449
AT1G12845	AT1G12845	Leaf tip	40	0.704483	6.10898	6.6015	0.111862
AT1G12850	AT1G12850	Leaf tip	40	0.626169	103.023	96.3496	-0.0966157
AT1G12860	SCRM2	Leaf tip	40	0.0774735	146.715	121.96	-0.266607
AT1G12880	NUDT12	Leaf tip	40	0.653055	137.566	148.992	0.115111
AT1G12890	ERF088	Leaf tip	40	0.518005	7.02452	5.07637	-0.468605
AT1G12900	GAPA.2	Leaf tip	40	0.0789028	6779.24	6245.18	-0.118381
AT1G12910	LWD1	Leaf tip	40	0.209508	33.5769	27.856	-0.269481
AT1G12920	ERF1.2	Leaf tip	40	0.11119	143.393	170.21	0.247336
AT1G12930	AT1G12930	Leaf tip	40	0.345896	74.2829	62.9825	-0.23808
AT1G12950	DTX31	Leaf tip	40	0.444945	1.20128	1.5387	0.357134
AT1G12970	PIRL3	Leaf tip	40	0.47603	13.6024	16.9572	0.318034
AT1G12990	AT1G12990	Leaf tip	40	0.122614	77.518	57.21	-0.438265
AT1G13000	AT1G13000	Leaf tip	40	0.106899	56.8832	67.0865	0.23802
AT1G13020	EIF4B2	Leaf tip	40	0.394616	134.204	116.77	-0.200753
AT1G13030	COIL	Leaf tip	40	0.000750779	25.1415	38.6725	0.621238
AT1G13040	AT1G13040	Leaf tip	40	0.571834	4.76144	5.83215	0.292632
AT1G13050	AT1G13050	Leaf tip	40	0.136787	6.74032	8.92103	0.404392
AT1G13060	PBE1	Leaf tip	40	0.615063	141.502	133.437	-0.0846667
AT1G13080	CYP71B2	Leaf tip	40	0.00303807	283.66	170.654	-0.73309
AT1G13090	CYP71B28	Leaf tip	40	0.22474	166.627	144.239	-0.208167
AT1G13100	CYP71B29	Leaf tip	40	0.149233	25.3383	19.0017	-0.415193
AT1G13110	CYP71B7	Leaf tip	40	0.00290935	214.198	125.641	-0.769638
AT1G13120	GLE1	Leaf tip	40	0.354328	80.7266	93.2934	0.208731
AT1G13130	AT1G13130	Leaf tip	40	0.566432	1.60235	2.09731	0.388354
AT1G13140	CYP86C3	Leaf tip	40	0.660671	6.91411	6.06177	-0.189805
AT1G13145	AT1G13145	Leaf tip	40	0.561582	10.0088	11.6885	0.223828
AT1G13150	CYP86C4	Leaf tip	40	0.716002	12.4562	10.8672	-0.196879
AT1G13160	AT1G13160	Leaf tip	40	0.706766	102.502	107.73	0.0717612
AT1G13170	ORP1D	Leaf tip	40	0.423381	89.5796	81.7811	-0.131402
AT1G13180	ARP3	Leaf tip	40	0.90378	20.1114	19.6286	-0.0350559
AT1G13190	AT1G13190	Leaf tip	40	0.779959	77.1129	75.1231	-0.0377161
AT1G13195	AT1G13195	Leaf tip	40	0.37149	17.247	15.7556	-0.130485
AT1G13210	ALA11	Leaf tip	40	0.046885	40.1217	62.3182	0.635271
AT1G13220	LINC2	Leaf tip	40	0.804271	175.69	171.502	-0.0348054
AT1G13245	RTFL17	Leaf tip	40	0.00794979	266.069	585.144	1.13699
AT1G13250	GATL3	Leaf tip	40	0.636222	49.4392	53.4229	0.111802
AT1G13260	RAV1	Leaf tip	40	0.368825	89.5459	103.924	0.214826
AT1G13270	MAP1B	Leaf tip	40	0.649177	27.8005	30.7375	0.14489
AT1G13280	AOC4	Leaf tip	40	0.560426	47.2102	53.6657	0.1849
AT1G13320	PP2AA3	Leaf tip	40	0.475359	104.991	101.945	-0.042475
AT1G13330	HOP2	Leaf tip	40	0.470549	9.43842	8.13577	-0.214267
AT1G13340	AT1G13340	Leaf tip	40	0.1683	30.676	24.8947	-0.301272
AT1G13350	AT1G13350	Leaf tip	40	0.896547	367.944	362.139	-0.0229424
AT1G13360	AT1G13360	Leaf tip	40	0.817844	180.572	182.85	0.0180829
AT1G13380	AT1G13380	Leaf tip	40	0.549164	38.4906	35.8082	-0.104217
AT1G13390	AT1G13390	Leaf tip	40	0.671113	126.474	134.959	0.0936794
AT1G13410	AT1G13410	Leaf tip	40	0.574092	1.20128	1.73034	0.526478
AT1G13420	SOT8	Leaf tip	40	0.337316	1.80363	1.29214	-0.481145
AT1G13440	GAPC2	Leaf tip	40	0.661449	2575.87	2395.32	-0.10484
AT1G13448	AT1G13448	Leaf tip	40	0.689745	22.5848	23.7811	0.0744658
AT1G13450	GT.1	Leaf tip	40	0.864543	94.3489	96.666	0.0350029
AT1G13460	B.THETA	Leaf tip	40	0.782603	53.7052	52.1492	-0.0424163
AT1G13470	AT1G13470	Leaf tip	40	0.659659	57.0795	77.5715	0.442552
AT1G13560	AAPT1	Leaf tip	40	0.11293	130.456	123.097	-0.0837719
AT1G13570	AT1G13570	Leaf tip	40	0.646146	33.7587	37.7268	0.160331
AT1G13580	LAG13	Leaf tip	40	0.950749	25.0281	25.3007	0.0156274
AT1G13600	AtbZIP58	Leaf tip	40	#NUM!	1	1	0
AT1G13609	AT1G13609	Leaf tip	40	0.649648	26.3741	18.818	-0.487008
AT1G13630	AT1G13630	Leaf tip	40	0.848995	10.0163	10.5411	0.0736812
AT1G13635	AT1G13635	Leaf tip	40	0.443854	3.15268	2.47956	-0.346493
AT1G13640	PI4KG6	Leaf tip	40	0.0595158	65.9519	53.8937	-0.291299
AT1G13650	AT1G13650	Leaf tip	40	0.847572	2785.67	2861.57	0.0387849
AT1G13670	AT1G13670	Leaf tip	40	0.436588	1	1.78484	0.835793
AT1G13690	ATE1	Leaf tip	40	0.858052	39.7142	40.5638	0.0305363
AT1G13700	PGL1.1	Leaf tip	40	0.242548	23.218	21.1196	-0.136662
AT1G13730	AT1G13730	Leaf tip	40	0.427429	80.5852	75.1842	-0.100085
AT1G13740	AFP2	Leaf tip	40	0.00513428	23.5882	36.225	0.618922
AT1G13750	PAP1.1	Leaf tip	40	0.318428	30.643	37.8866	0.306131
AT1G13770	RUS3	Leaf tip	40	0.667226	61.5063	63.111	0.0371583
AT1G13780	AT1G13780	Leaf tip	40	0.11262	14.8086	19.9917	0.432966
AT1G13790	FDM4	Leaf tip	40	0.344748	23.4178	17.4262	-0.426348
AT1G13800	AT1G13800	Leaf tip	40	0.573948	2.81005	3.65766	0.380328
AT1G13810	AT1G13810	Leaf tip	40	0.239528	18.3918	14.6277	-0.330352
AT1G13820	AT1G13820	Leaf tip	40	0.718493	168.303	173.527	0.0441049
AT1G13860	QUL1	Leaf tip	40	0.389406	68.0288	57.7702	-0.23582
AT1G13870	KTI12	Leaf tip	40	0.91675	31.2758	31.7079	0.0197942
AT1G13880	AT1G13880	Leaf tip	40	0.889548	56.1666	55.1573	-0.0261607
AT1G13900	PAP2.1	Leaf tip	40	0.605167	46.0655	43.2872	-0.0897461
AT1G13910	AT1G13910	Leaf tip	40	0.522926	26.526	23.5413	-0.172214
AT1G13920	AT1G13920	Leaf tip	40	0.318097	38.0376	30.396	-0.323546
AT1G13930	AT1G13930	Leaf tip	40	0.286054	1335.73	1159.74	-0.203832
AT1G13940	AT1G13940	Leaf tip	40	0.0547168	55.1436	71.0081	0.364789
AT1G13950	ELF5A.1	Leaf tip	40	0.27547	13.8007	15.8355	0.198421
AT1G13960	WRKY4	Leaf tip	40	0.344521	29.7025	35.1309	0.242155
AT1G13970	AT1G13970	Leaf tip	40	0.0881969	7.00004	4.25528	-0.71811
AT1G13980	GN	Leaf tip	40	0.349659	65.8391	58.8698	-0.161417
AT1G13990	AT1G13990	Leaf tip	40	0.778985	15.8863	18.44	0.215047
AT1G14000	VIK	Leaf tip	40	0.490082	115.786	106.069	-0.12646
AT1G14010	AT1G14010	Leaf tip	40	0.686125	47.7705	44.8525	-0.0909297
AT1G14020	OFUT3	Leaf tip	40	0.82482	79.2486	81.3583	0.0379038
AT1G14030	LSMT.L	Leaf tip	40	0.669694	173.132	165.318	-0.0666245
AT1G14040	PHO1.H3	Leaf tip	40	0.971088	2.60726	2.64514	0.0208128
AT1G14060	AT1G14060	Leaf tip	40	0.907106	31.5366	32.095	0.0253233
AT1G14070	AT1G14070	Leaf tip	40	0.72647	25.7718	27.7223	0.105256
AT1G14090	AT1G14090	Leaf tip	40	0.855654	18.16	17.5523	-0.0491016
AT1G14120	AT1G14120	Leaf tip	40	#NUM!	1	1	0
AT1G14130	AT1G14130	Leaf tip	40	0.753125	9.49535	10.1294	0.0932593
AT1G14140	PUMP3	Leaf tip	40	0.436669	38.0765	32.7243	-0.218537
AT1G14150	PNSL2	Leaf tip	40	0.591126	312.346	297.346	-0.0710018
AT1G14160	AT1G14160	Leaf tip	40	0.768464	10.674	11.8436	0.150006
AT1G14170	AT1G14170	Leaf tip	40	0.484199	6.68791	4.81964	-0.472632
AT1G14180	AT1G14180	Leaf tip	40	0.795066	21.8146	20.5258	-0.0878588
AT1G14185	AT1G14185	Leaf tip	40	0.358531	1.7467	1.24656	-0.486678
AT1G14190	AT1G14190	Leaf tip	40	0.754764	5.33736	4.46223	-0.258362
AT1G14200	AT1G14200	Leaf tip	40	0.113327	47.5834	30.5596	-0.638833
AT1G14205	AT1G14205	Leaf tip	40	0.355044	15.869	18.9449	0.255602
AT1G14210	AT1G14210	Leaf tip	40	0.0970151	27.863	22.0899	-0.334962
AT1G14230	APY4	Leaf tip	40	0.27099	52.7607	60.4522	0.196331
AT1G14250	APY5	Leaf tip	40	0.900123	64.3958	62.1441	-0.0513485
AT1G14260	AT1G14260	Leaf tip	40	0.743164	6.85568	7.51167	0.131834
AT1G14270	AT1G14270	Leaf tip	40	0.764014	220.168	226.141	0.038617
AT1G14280	PKS2	Leaf tip	40	0.00620006	207.845	302.745	0.542595
AT1G14290	SBH2	Leaf tip	40	0.524832	44.3712	47.5866	0.100931
AT1G14300	AT1G14300	Leaf tip	40	0.615985	24.5336	22.3526	-0.134312
AT1G14310	AT1G14310	Leaf tip	40	0.740125	41.79	43.4766	0.05708
AT1G14320	RPL10A	Leaf tip	40	0.623535	899.338	942.637	0.0678398
AT1G14330	AT1G14330	Leaf tip	40	0.144838	24.3703	30.7727	0.336528
AT1G14340	AT1G14340	Leaf tip	40	0.709197	24.4751	23.2029	-0.0770095
AT1G14345	AT1G14345	Leaf tip	40	0.137299	337.569	275.032	-0.295583
AT1G14350	MYB124	Leaf tip	40	0.0032468	59.8391	32.4427	-0.883196
AT1G14360	UTR3	Leaf tip	40	0.942135	49.0875	49.9876	0.0262136
AT1G14370	PBL2	Leaf tip	40	0.144819	25.3368	31.3952	0.30931
AT1G14380	IQD28	Leaf tip	40	0.996779	72.924	72.9458	0.000432379
AT1G14390	AT1G14390	Leaf tip	40	0.193196	3.09424	1.94107	-0.672733
AT1G14400	UBC1	Leaf tip	40	0.498744	209.929	226.162	0.107455
AT1G14410	WHY1	Leaf tip	40	0.569888	57.5236	54.3662	-0.0814442
AT1G14430	AT1G14430	Leaf tip	40	0.314488	5.36077	3.4656	-0.629337
AT1G14440	ZHD4	Leaf tip	40	0.494701	20.1509	16.922	-0.251946
AT1G14450	AT1G14450	Leaf tip	40	0.863714	147.935	149.094	0.0112575
AT1G14455	AT1G14455	Leaf tip	40	0.436588	1	1.14607	0.196692
AT1G14460	AT1G14460	Leaf tip	40	0.380615	81.6236	74.1403	-0.13873
AT1G14470	PCMP.A4	Leaf tip	40	0.203551	2.60726	1.50308	-0.79461
AT1G14480	AT1G14480	Leaf tip	40	0.721611	3.89938	4.44652	0.189433
AT1G14510	AL7	Leaf tip	40	0.402337	91.1737	96.7788	0.0860736
AT1G14520	MIOX1	Leaf tip	40	0.0271951	24.3922	12.9162	-0.917239
AT1G14530	THH1	Leaf tip	40	0.338314	14.2078	17.5121	0.301675
AT1G14560	COAC1	Leaf tip	40	0.220644	54.3065	63.9571	0.23598
AT1G14570	PUX7	Leaf tip	40	0.528814	94.1266	101.464	0.108298
AT1G14580	AT1G14580	Leaf tip	40	0.419892	89.7967	95.9553	0.0957
AT1G14590	AT1G14590	Leaf tip	40	0.505486	22.5053	27.7231	0.300825
AT1G14600	AT1G14600	Leaf tip	40	0.498343	64.9773	49.0505	-0.405668
AT1G14610	TWN2	Leaf tip	40	0.860715	278.181	276.097	-0.0108486
AT1G14620	DECOY	Leaf tip	40	0.176003	24.4287	31.6042	0.371535
AT1G14630	AT1G14630	Leaf tip	40	0.36475	8.15081	10.5859	0.377128
AT1G14640	AT1G14640	Leaf tip	40	0.572049	15.1283	17.6735	0.224341
AT1G14642	AT1G14642	Leaf tip	40	0.948307	3.2081	3.11896	-0.0406516
AT1G14650	AT1G14650	Leaf tip	40	0.886836	148.864	150.606	0.0167897
AT1G14660	NHX8	Leaf tip	40	0.592867	21.1882	24.9539	0.236
AT1G14670	TMN2	Leaf tip	40	0.945401	144.659	145.987	0.0131897
AT1G14680	AT1G14680	Leaf tip	40	0.879431	3.55223	3.38544	-0.0693839
AT1G14685	BPC2	Leaf tip	40	0.992134	81.4279	81.3253	-0.00181855
AT1G14686	AT1G14686	Leaf tip	40	0.436588	1	2.17726	1.12251
AT1G14687	ZHD14	Leaf tip	40	0.143118	5.10256	7.57779	0.570555
AT1G14690	MAP65.7	Leaf tip	40	0.872568	122.287	120.359	-0.0229294
AT1G14700	PAP3	Leaf tip	40	0.702461	120.299	115.206	-0.0624039
AT1G14710	AT1G14710	Leaf tip	40	0.828718	160.163	163.904	0.0333123
AT1G14720	XTH28	Leaf tip	40	0.135336	71.428	58.4273	-0.289848
AT1G14730	CYB561C	Leaf tip	40	0.270702	3.41089	6.02234	0.820178
AT1G14740	OBE3	Leaf tip	40	0.366905	94.1096	101.934	0.115216
AT1G14750	SDS	Leaf tip	40	0.996798	1.94799	1.95124	0.00240864
AT1G14770	AT1G14770	Leaf tip	40	0.204931	12.1659	14.749	0.277765
AT1G14790	RDR1	Leaf tip	40	0.657543	23.2984	26.3823	0.179342
AT1G14800	AT1G14800	Leaf tip	40	0.401139	3.35396	6.14233	0.87292
AT1G14810	AT1G14810	Leaf tip	40	0.880107	113.876	116.473	0.0325314
AT1G14820	AT1G14820	Leaf tip	40	0.90939	29.0488	28.7027	-0.0172906
AT1G14830	DRP1C	Leaf tip	40	0.335379	144.785	155.457	0.10261
AT1G14840	MAP70.4	Leaf tip	40	0.00506242	186.738	226.023	0.275453
AT1G14850	NUP155	Leaf tip	40	0.725097	48.9812	45.7434	-0.0986642
AT1G14870	PCR2	Leaf tip	40	0.25173	2.75011	5.85085	1.08916
AT1G14880	PCR1	Leaf tip	40	0.749079	283.01	195.193	-0.535954
AT1G14890	AT1G14890	Leaf tip	40	0.973348	27.3994	27.6705	0.0142018
AT1G14900	HMGA	Leaf tip	40	0.986537	25.7423	25.8428	0.00561985
AT1G14910	AT1G14910	Leaf tip	40	0.00939168	65.0969	112.159	0.78488
AT1G14920	GAI	Leaf tip	40	0.00611232	97.2363	278.043	1.51574
AT1G14970	OFUT4	Leaf tip	40	0.479733	31.5211	28.0256	-0.169576
AT1G14980	CPN10	Leaf tip	40	0.313012	269.703	296.801	0.138124
AT1G14990	AT1G14990	Leaf tip	40	0.439313	16.3265	19.6541	0.267614
AT1G15000	SCPL50	Leaf tip	40	0.269889	32.3123	44.7836	0.470888
AT1G15002	AT1G15002	Leaf tip	40	0.548107	9.29858	11.241	0.273683
AT1G15010	AT1G15010	Leaf tip	40	0.400077	3.00681	4.62881	0.622406
AT1G15020	QSOX1	Leaf tip	40	0.125425	104.396	133.498	0.354759
AT1G15030	AT1G15030	Leaf tip	40	0.355413	198.624	215.395	0.116942
AT1G15040	GAT1_2.1	Leaf tip	40	0.644052	52.0075	57.2322	0.138107
AT1G15050	IAA34	Leaf tip	40	0.116476	1	3.08292	1.6243
AT1G15060	AT1G15060	Leaf tip	40	0.0299136	71.2712	92.8499	0.381581
AT1G15080	LPP2	Leaf tip	40	0.277905	8.63329	5.9072	-0.547436
AT1G15100	RHA2A	Leaf tip	40	0.954187	24.2444	24.4542	0.0124315
AT1G15110	AT1G15110	Leaf tip	40	0.764619	10.6695	12.052	0.175778
AT1G15120	AT1G15120	Leaf tip	40	0.285463	243.739	264.514	0.118011
AT1G15125	AT1G15125	Leaf tip	40	0.922917	26.5129	25.1656	-0.075242
AT1G15130	BRO1	Leaf tip	40	0.752507	86.8308	82.9253	-0.0663935
AT1G15140	AT1G15140	Leaf tip	40	0.102463	256.487	228.903	-0.16415
AT1G15160	DTX11	Leaf tip	40	0.285859	29.664	24.1928	-0.294137
AT1G15165	AT1G15165	Leaf tip	40	0.505576	22.0149	18.8009	-0.227673
AT1G15170	DTX12	Leaf tip	40	0.565355	17.2994	18.6373	0.107469
AT1G15175	AT1G15175	Leaf tip	40	0.0789061	36.4763	28.2448	-0.368974
AT1G15180	DTX13	Leaf tip	40	0.697553	109.812	105.407	-0.0590581
AT1G15190	FLA19	Leaf tip	40	0.83782	2.20469	2.42403	0.136832
AT1G15200	AT1G15200	Leaf tip	40	0.261081	407.785	453.626	0.153694
AT1G15215	AT1G15215	Leaf tip	40	0.41106	22.3665	27.0527	0.27443
AT1G15220	CCMH	Leaf tip	40	0.403761	17.4453	20.5743	0.238009
AT1G15230	AT1G15230	Leaf tip	40	0.0696389	59.1093	42.0008	-0.492971
AT1G15240	AT1G15240	Leaf tip	40	0.500196	163.175	155.78	-0.0669097
AT1G15250	RPL37A	Leaf tip	40	0.118094	56.173	71.1704	0.3414
AT1G15260	AT1G15260	Leaf tip	40	0.00432409	108.255	71.3183	-0.602087
AT1G15270	AT1G15270	Leaf tip	40	0.750034	278.002	287.145	0.0466832
AT1G15280	AT1G15280	Leaf tip	40	0.988723	283.517	283.228	-0.00147128
AT1G15290	AT1G15290	Leaf tip	40	0.641097	1125.7	1162.49	0.0463895
AT1G15300	AT1G15300	Leaf tip	40	0.363603	5.4482	7.39187	0.440159
AT1G15310	SRP.54A	Leaf tip	40	0.723186	4.15759	4.42701	0.0905844
AT1G15340	MBD10	Leaf tip	40	0.306988	380.421	315.791	-0.26863
AT1G15350	AT1G15350	Leaf tip	40	0.765337	41.8609	39.9229	-0.0683867
AT1G15370	AT1G15370	Leaf tip	40	0.78224	77.3161	75.1307	-0.0413665
AT1G15390	PDF1A	Leaf tip	40	0.355242	60.1953	53.8261	-0.161345
AT1G15400	AT1G15400	Leaf tip	40	0.18762	46.1183	35.7543	-0.367223
AT1G15405	AT1G15405	Leaf tip	40	0.470452	6.85418	8.83965	0.367006
AT1G15410	AT1G15410	Leaf tip	40	0.298783	125.738	115.359	-0.124291
AT1G15415	AT1G15415	Leaf tip	40	0.660498	41.9634	36.2797	-0.209968
AT1G15420	AT1G15420	Leaf tip	40	0.965476	50.4252	50.7837	0.0102199
AT1G15430	AT1G15430	Leaf tip	40	0.628355	15.3525	16.7683	0.127256
AT1G15440	PWP2	Leaf tip	40	0.991576	45.2917	45.3617	0.00222724
AT1G15470	AT1G15470	Leaf tip	40	0.752706	49.1591	47.2724	-0.0564586
AT1G15480	AT1G15480	Leaf tip	40	0.625678	12.8802	14.0939	0.129913
AT1G15490	AT1G15490	Leaf tip	40	0.182383	39.4171	49.5937	0.331335
AT1G15500	AATP2	Leaf tip	40	0.228394	277.443	232.175	-0.256979
AT1G15510	PCMP.H73	Leaf tip	40	0.411623	21.5539	24.6585	0.194141
AT1G15520	ABCG40	Leaf tip	40	0.625142	19.5125	15.9697	-0.289058
AT1G15530	LECRKS1	Leaf tip	40	0.508804	36.5886	33.2277	-0.139009
AT1G15550	GA3OX1	Leaf tip	40	5.77668e-05	39.6384	97.0617	1.292
AT1G15570	CYCA2.3	Leaf tip	40	0.0755414	18.3383	30.3056	0.724727
AT1G15580	IAA5	Leaf tip	40	0.0017082	19.4856	46.7614	1.26291
AT1G15660	CENP.C	Leaf tip	40	0.888988	24.8238	24.3221	-0.029454
AT1G15670	AT1G15670	Leaf tip	40	0.230085	5.21792	8.43789	0.693406
AT1G15690	AVP1	Leaf tip	40	0.179165	1621.51	1237.11	-0.390368
AT1G15700	ATPC2	Leaf tip	40	0.551892	9.15121	9.96323	0.122651
AT1G15710	TYRAAT2	Leaf tip	40	0.140603	45.8217	31.5655	-0.537681
AT1G15720	TRFL5	Leaf tip	40	0.342741	11.0167	16.0898	0.546461
AT1G15730	AT1G15730	Leaf tip	40	0.445879	134.254	127.222	-0.0776189
AT1G15740	AT1G15740	Leaf tip	40	0.147137	144.755	189.402	0.387833
AT1G15750	TPL	Leaf tip	40	0.12076	242.149	217.38	-0.155676
AT1G15760	AT1G15760	Leaf tip	40	0.565198	1.80363	2.18785	0.278609
AT1G15780	AT1G15780	Leaf tip	40	0.249009	77.3795	91.6071	0.243507
AT1G15790	AT1G15790	Leaf tip	40	0.72542	10.235	8.07515	-0.341944
AT1G15800	AT1G15800	Leaf tip	40	0.0105328	3.2096	17.8711	2.47716
AT1G15810	AT1G15810	Leaf tip	40	0.780007	1676.69	1803.82	0.105441
AT1G15820	LHCB6	Leaf tip	40	0.220577	11422.7	10479.4	-0.124346
AT1G15825	AT1G15825	Leaf tip	40	0.77255	49.7176	51.6721	0.0556288
AT1G15830	AT1G15830	Leaf tip	40	0.297711	188.407	152.45	-0.30551
AT1G15860	AT1G15860	Leaf tip	40	0.113528	89.3263	103.185	0.208071
AT1G15870	AT1G15870	Leaf tip	40	0.238723	2.60575	5.26123	1.0137
AT1G15880	GOS11	Leaf tip	40	0.0624542	51.2314	39.5454	-0.37352
AT1G15885	AT1G15885	Leaf tip	40	0.626179	15.9869	18.2184	0.188505
AT1G15890	AT1G15890	Leaf tip	40	0.520797	5.79234	4.86542	-0.251582
AT1G15910	FDM1	Leaf tip	40	0.843718	44.6874	43.6933	-0.0324566
AT1G15920	CAF1.2	Leaf tip	40	0.0928762	35.5008	30.2627	-0.230313
AT1G15930	RPS12A	Leaf tip	40	0.983554	411.748	412.439	0.00242079
AT1G15940	AT1G15940	Leaf tip	40	0.527876	81.4193	75.7963	-0.103244
AT1G15950	CCR1.1	Leaf tip	40	0.345512	316.851	265.232	-0.25655
AT1G15960	NRAMP6	Leaf tip	40	0.799837	497.663	476.416	-0.0629486
AT1G15970	AT1G15970	Leaf tip	40	0.812135	49.1326	50.6358	0.0434765
AT1G15980	PNSB1	Leaf tip	40	0.0639629	799.679	716.076	-0.159308
AT1G15990	CNGC7	Leaf tip	40	0.645143	47.3437	56.5849	0.257246
AT1G16000	AT1G16000	Leaf tip	40	0.57435	40.0444	43.9856	0.135431
AT1G16010	MRS2.1	Leaf tip	40	0.238661	94.0027	105.726	0.169559
AT1G16020	CCZ1A	Leaf tip	40	0.949249	70.9286	71.5261	0.0121038
AT1G16022	AT1G16022	Leaf tip	40	0.417751	2.80704	3.62183	0.367672
AT1G16025	AT1G16025	Leaf tip	40	0.637524	3.69809	3.11917	-0.245618
AT1G16030	HSP70.5	Leaf tip	40	0.375905	14.4015	13.2794	-0.117037
AT1G16040	AT1G16040	Leaf tip	40	0.910616	23.5927	23.2239	-0.0227282
AT1G16060	ADAP	Leaf tip	40	0.961317	11.677	11.4049	-0.0340216
AT1G16070	TULP8	Leaf tip	40	0.312161	2.89597	4.90954	0.761541
AT1G16080	AT1G16080	Leaf tip	40	0.618002	562.9	552.25	-0.0275566
AT1G16090	WAKL7	Leaf tip	40	0.920635	37.8797	38.6194	0.027902
AT1G16110	WAKL6	Leaf tip	40	0.756017	15.2071	17.064	0.166212
AT1G16170	AT1G16170	Leaf tip	40	0.859325	30.7944	29.9621	-0.039527
AT1G16180	AT1G16180	Leaf tip	40	0.615058	128.905	121.8	-0.0817988
AT1G16190	RAD23A	Leaf tip	40	0.98202	60.5533	60.3546	-0.00474279
AT1G16210	AT1G16210	Leaf tip	40	0.658487	105.742	111.844	0.0809443
AT1G16220	AT1G16220	Leaf tip	40	0.518046	4.90579	5.74059	0.226711
AT1G16240	SYP51	Leaf tip	40	0.650173	101.637	106.175	0.0630231
AT1G16250	AT1G16250	Leaf tip	40	0.695564	27.0074	24.8736	-0.118742
AT1G16260	WAKL8	Leaf tip	40	0.152135	108.602	78.0099	-0.477316
AT1G16270	AT1G16270	Leaf tip	40	0.645395	74.6906	78.0301	0.0631027
AT1G16280	RH36	Leaf tip	40	0.79467	29.2411	29.9473	0.0344327
AT1G16300	GAPCP2	Leaf tip	40	0.654048	11.4162	13.1443	0.203351
AT1G16310	MTP10	Leaf tip	40	0.673824	8.69021	8.055	-0.109507
AT1G16320	AT1G16320	Leaf tip	40	0.0409452	151.712	133.186	-0.187892
AT1G16330	CYCB3.1	Leaf tip	40	0.240335	2.34905	4.12449	0.81214
AT1G16340	ATKDSA2	Leaf tip	40	0.422958	30.3704	27.0885	-0.164983
AT1G16350	AT1G16350	Leaf tip	40	0.197429	128.658	106.148	-0.277469
AT1G16360	AT1G16360	Leaf tip	40	0.273737	1	1.53849	0.621512
AT1G16370	OCT6	Leaf tip	40	0.337316	1.80363	1.29214	-0.481145
AT1G16390	OCT3	Leaf tip	40	0.0678684	2.40597	1	-1.26662
AT1G16400	CYP79F2	Leaf tip	40	0.809403	3.78402	4.3965	0.216437
AT1G16410	CYP79F1	Leaf tip	40	0.0998516	88.2915	51.9631	-0.764786
AT1G16430	MED22A	Leaf tip	40	0.0579755	27.6892	21.8233	-0.343457
AT1G16445	AT1G16445	Leaf tip	40	0.211463	10.0423	6.24264	-0.685858
AT1G16460	STR2	Leaf tip	40	0.338209	167.793	157.245	-0.0936675
AT1G16470	PAB1	Leaf tip	40	0.844715	97.6698	96.2529	-0.0210825
AT1G16480	AT1G16480	Leaf tip	40	0.699604	5.39278	4.90996	-0.135317
AT1G16489	AT1G16489	Leaf tip	40	0.269098	4.01474	8.01427	0.997266
AT1G16490	MYB58	Leaf tip	40	0.657926	13.7408	15.4786	0.171814
AT1G16500	AT1G16500	Leaf tip	40	0.461514	20.3447	18.5364	-0.134291
AT1G16510	SAUR41	Leaf tip	40	0.470605	5.30385	6.85318	0.369733
AT1G16515	AT1G16515	Leaf tip	40	0.271011	7.48552	5.19193	-0.527832
AT1G16520	AT1G16520	Leaf tip	40	0.0448287	12.5391	6.81287	-0.880098
AT1G16530	LBD3	Leaf tip	40	0.415339	1.7467	2.53448	0.537057
AT1G16540	SIR3	Leaf tip	40	0.512111	34.3357	39.1764	0.190277
AT1G16550	AT1G16550	Leaf tip	40	0.534476	7.54696	8.95583	0.246931
AT1G16560	AT1G16560	Leaf tip	40	0.489306	93.289	96.7566	0.0526529
AT1G16570	AT1G16570	Leaf tip	40	0.240169	42.1876	37.8557	-0.15631
AT1G16590	REV7	Leaf tip	40	0.215026	9.81349	14.2643	0.539569
AT1G16610	SR45	Leaf tip	40	0.308707	107.774	110.722	0.0389403
AT1G16630	AT1G16630	Leaf tip	40	0.0703572	5.10557	3.26482	-0.645069
AT1G16635	AT1G16635	Leaf tip	40	0.0955834	1	2.80138	1.48614
AT1G16640	AT1G16640	Leaf tip	40	0.0238418	6.39468	3.632	-0.816109
AT1G16650	AT1G16650	Leaf tip	40	0.115631	23.3989	32.1461	0.4582
AT1G16670	CRPK1	Leaf tip	40	0.969131	39.1293	39.4751	0.0126954
AT1G16680	AT1G16680	Leaf tip	40	0.546382	74.6161	72.1888	-0.0477128
AT1G16690	AT1G16690	Leaf tip	40	0.858837	23.9922	23.5392	-0.0275007
AT1G16700	AT1G16700	Leaf tip	40	0.0239574	115.059	97.7238	-0.235586
AT1G16705	AT1G16705	Leaf tip	40	0.616615	1.40106	1.74964	0.32054
AT1G16710	HAC12	Leaf tip	40	0.25603	108.639	100.307	-0.115124
AT1G16720	HCF173	Leaf tip	40	0.013513	580.158	494.748	-0.229752
AT1G16730	UP6	Leaf tip	40	0.00227305	80.1102	64.7142	-0.307904
AT1G16740	AT1G16740	Leaf tip	40	0.356641	81.8573	76.1812	-0.103676
AT1G16750	AT1G16750	Leaf tip	40	0.159016	27.1498	28.9145	0.0908502
AT1G16770	AT1G16770	Leaf tip	40	0.925017	9.72864	10.0281	0.0437398
AT1G16780	AVPL2	Leaf tip	40	0.230415	41.9079	47.6567	0.185455
AT1G16790	AT1G16790	Leaf tip	40	0.272377	21.2591	17.0044	-0.322171
AT1G16800	AT1G16800	Leaf tip	40	0.729856	30.6326	28.443	-0.106994
AT1G16810	AT1G16810	Leaf tip	40	0.7302	184.331	190.462	0.0472069
AT1G16820	AT1G16820	Leaf tip	40	0.621915	14.8696	17.3402	0.221755
AT1G16825	RTNLB23	Leaf tip	40	0.0322515	25.572	17.9856	-0.507725
AT1G16830	AT1G16830	Leaf tip	40	0.696624	6.14099	8.02005	0.385141
AT1G16840	AT1G16840	Leaf tip	40	0.223488	65.466	74.7416	0.191166
AT1G16850	AT1G16850	Leaf tip	40	0.0346774	5.70491	9.74572	0.772564
AT1G16870	AT1G16870	Leaf tip	40	0.380689	52.4071	48.6445	-0.107486
AT1G16880	ACR11	Leaf tip	40	0.218732	1349.88	1202.54	-0.166747
AT1G16890	UBC36	Leaf tip	40	0.791098	280.094	287.892	0.0396131
AT1G16900	ALG9	Leaf tip	40	0.320144	34.7866	30.803	-0.175458
AT1G16916	AT1G16916	Leaf tip	40	0.805193	18.5406	17.7621	-0.0618856
AT1G16920	RABA1B	Leaf tip	40	0.723018	51.112	53.5509	0.0672498
AT1G16930	AT1G16930	Leaf tip	40	0.944257	15.6428	15.9026	0.0237728
AT1G16960	AT1G16960	Leaf tip	40	0.75389	103.69	112.151	0.113176
AT1G16970	KU70	Leaf tip	40	0.331016	60.83	67.5678	0.151552
AT1G17030	AT1G17030	Leaf tip	40	0.901776	4.56166	4.38143	-0.058156
AT1G17040	SHA	Leaf tip	40	0.664766	36.8533	40.5826	0.139069
AT1G17050	SPS2	Leaf tip	40	0.435911	199.63	184.789	-0.111445
AT1G17060	CYP72C1	Leaf tip	40	0.457259	6.25334	5.00513	-0.321218
AT1G17070	STIPL1	Leaf tip	40	0.560417	57.2544	51.5248	-0.15212
AT1G17080	AT1G17080	Leaf tip	40	0.43317	65.2222	59.9537	-0.121513
AT1G17090	AT1G17090	Leaf tip	40	0.40123	5.79083	4.56291	-0.343818
AT1G17100	AT1G17100	Leaf tip	40	0.00249047	127.805	76.9422	-0.732096
AT1G17110	UBP15	Leaf tip	40	0.642118	138.416	150.689	0.122567
AT1G17120	CAT8	Leaf tip	40	0.244649	35.9019	31.4007	-0.193264
AT1G17130	AT1G17130	Leaf tip	40	0.651001	140.821	132.92	-0.083304
AT1G17140	ICR1	Leaf tip	40	0.428858	212.84	194.69	-0.12859
AT1G17145	AT1G17145	Leaf tip	40	0.757783	93.819	89.0966	-0.0745101
AT1G17147	VQ1	Leaf tip	40	0.730592	4.41279	5.13722	0.219297
AT1G17160	AT1G17160	Leaf tip	40	0.470193	29.5882	32.3525	0.128856
AT1G17170	GSTU24	Leaf tip	40	0.336624	1	1.88576	0.915142
AT1G17190	GSTU26	Leaf tip	40	0.111411	9.03585	5.53366	-0.707426
AT1G17200	AT1G17200	Leaf tip	40	0.169852	84.621	71.4324	-0.244437
AT1G17210	ATILP1	Leaf tip	40	0.535445	117.862	107.669	-0.130492
AT1G17220	FUG1	Leaf tip	40	0.0968186	1430.25	1305.75	-0.131396
AT1G17230	AT1G17230	Leaf tip	40	0.305715	24.9976	29.6796	0.247685
AT1G17232	AT1G17232	Leaf tip	40	0.253506	10.8199	7.26656	-0.574343
AT1G17240	AtRLP2	Leaf tip	40	0.237044	5.15949	2.89252	-0.8349
AT1G17250	AtRLP3	Leaf tip	40	0.186038	17.0197	21.7831	0.356005
AT1G17255	AT1G17255	Leaf tip	40	0.76035	15.9899	14.5041	-0.140703
AT1G17260	AHA10	Leaf tip	40	0.536193	7.05847	8.71514	0.304167
AT1G17270	OFUT5	Leaf tip	40	0.799261	15.3725	14.1087	-0.123769
AT1G17280	UBC34	Leaf tip	40	0.835052	115.443	114.293	-0.0144397
AT1G17290	ALAAT1	Leaf tip	40	0.672644	296.308	277.749	-0.0933158
AT1G17330	AT1G17330	Leaf tip	40	0.943123	54.2481	54.621	0.00988418
AT1G17340	SAC5	Leaf tip	40	0.184246	64.6134	73.6995	0.189821
AT1G17345	SAUR77	Leaf tip	40	#NUM!	1	1	0
AT1G17350	AT1G17350	Leaf tip	40	0.688543	21.4076	23.6755	0.145276
AT1G17360	AT1G17360	Leaf tip	40	0.000958015	271.879	222.91	-0.286503
AT1G17370	UBP1B	Leaf tip	40	0.68821	174.417	167.342	-0.0597409
AT1G17380	TIFY11A	Leaf tip	40	0.410322	5.04714	7.50235	0.571876
AT1G17400	AT1G17400	Leaf tip	40	0.436588	1	1.14607	0.196692
AT1G17410	AT1G17410	Leaf tip	40	0.896003	31.3104	30.6366	-0.031384
AT1G17420	LOX3	Leaf tip	40	0.443305	28.9788	33.272	0.199314
AT1G17430	AT1G17430	Leaf tip	40	0.436281	22.4479	18.9858	-0.241661
AT1G17440	TAF12B	Leaf tip	40	0.856903	88.3873	90.452	0.0333131
AT1G17450	AT1G17450	Leaf tip	40	0.458955	28.7605	24.0934	-0.255455
AT1G17455	EFL4	Leaf tip	40	0.380482	15.9534	15.0604	-0.0831009
AT1G17460	TRFL3	Leaf tip	40	0.310153	4.61558	2.69093	-0.778407
AT1G17470	DRG1	Leaf tip	40	0.373812	163.743	156.624	-0.064121
AT1G17480	IQD7	Leaf tip	40	0.595853	6.05356	7.30003	0.270119
AT1G17490	AT1G17490	Leaf tip	40	0.753744	37.0756	38.5866	0.0576302
AT1G17500	ALA4	Leaf tip	40	0.720294	36.9373	39.786	0.107183
AT1G17510	AT1G17510	Leaf tip	40	0.790524	10.0483	10.9652	0.125977
AT1G17520	AT1G17520	Leaf tip	40	0.047917	48.4749	37.6475	-0.364684
AT1G17530	TIM23.1	Leaf tip	40	0.4881	30.5607	26.8172	-0.188519
AT1G17550	HAB2	Leaf tip	40	0.913261	131.345	133.037	0.0184574
AT1G17560	HLL	Leaf tip	40	0.27775	6.11049	8.6285	0.497822
AT1G17580	XI.1	Leaf tip	40	0.951995	106.518	105.896	-0.0084394
AT1G17590	NFYA8	Leaf tip	40	0.392514	15.3175	19.665	0.360448
AT1G17600	AT1G17600	Leaf tip	40	0.0698191	29.0123	22.7105	-0.353306
AT1G17610	CHS1	Leaf tip	40	0.30042	14.7547	10.9306	-0.432806
AT1G17620	AT1G17620	Leaf tip	40	0.384365	54.8349	48.0766	-0.18976
AT1G17630	PCMP.E72	Leaf tip	40	0.445652	1.80363	2.32375	0.365551
AT1G17640	AT1G17640	Leaf tip	40	0.677889	11.6495	12.4884	0.100315
AT1G17650	GLYR2	Leaf tip	40	0.933583	94.2475	93.4654	-0.0120229
AT1G17665	AT1G17665	Leaf tip	40	0.436588	1	1.29214	0.369757
AT1G17680	AT1G17680	Leaf tip	40	0.171304	46.8481	55.3405	0.240346
AT1G17690	NOF1	Leaf tip	40	0.031772	60.9405	83.2349	0.449788
AT1G17700	PRA1F1	Leaf tip	40	#NUM!	1	1	0
AT1G17720	PP2AB2	Leaf tip	40	0.0572803	200.714	178.65	-0.168002
AT1G17730	CHMP1A	Leaf tip	40	0.101304	76.1465	67.075	-0.183002
AT1G17744	AT1G17744	Leaf tip	40	0.613663	5.96011	7.69759	0.369068
AT1G17745	PGDH	Leaf tip	40	0.82916	28.9023	25.214	-0.196958
AT1G17750	PEPR2	Leaf tip	40	0.715763	3.55524	4.18005	0.233571
AT1G17760	CSTF77	Leaf tip	40	0.946733	45.9216	46.2321	0.00972291
AT1G17780	AT1G17780	Leaf tip	40	0.966207	77.0446	77.5038	0.00857282
AT1G17790	GTE5	Leaf tip	40	0.90894	28.0424	27.3158	-0.0378718
AT1G17810	TIP3.2	Leaf tip	40	0.837785	7.28574	6.58053	-0.146872
AT1G17820	AT1G17820	Leaf tip	40	0.297412	62.2326	68.9008	0.146851
AT1G17830	AT1G17830	Leaf tip	40	0.871481	10.0728	9.41839	-0.0969089
AT1G17840	ABCG11	Leaf tip	40	0.0878077	215.37	183.634	-0.229984
AT1G17850	STR8	Leaf tip	40	0.339842	152.846	143.614	-0.0898825
AT1G17860	KTI2	Leaf tip	40	0.963117	13.1064	13.2919	0.0202735
AT1G17870	EGY3	Leaf tip	40	0.639663	40.1009	42.4788	0.0831081
AT1G17880	BTF3	Leaf tip	40	0.908327	543.051	537.85	-0.0138825
AT1G17890	GER2	Leaf tip	40	0.265379	68.7585	60.3042	-0.18928
AT1G17920	HDG12	Leaf tip	40	0.335164	11.651	10.3652	-0.168712
AT1G17930	MAIN	Leaf tip	40	0.0510702	20.1698	26.7555	0.407639
AT1G17940	AT1G17940	Leaf tip	40	0.295909	41.3026	47.0619	0.188328
AT1G17950	MYB52	Leaf tip	40	0.692888	1.94799	1.68455	-0.209616
AT1G17960	AT1G17960	Leaf tip	40	0.662592	2.9529	2.59043	-0.188938
AT1G17970	AT1G17970	Leaf tip	40	0.744866	77.4891	80.1364	0.0484655
AT1G17980	PAPS1	Leaf tip	40	0.0200617	67.1227	54.1715	-0.309265
AT1G18030	AT1G18030	Leaf tip	40	0.833448	51.8922	53.1036	0.0332917
AT1G18040	CDKD.3	Leaf tip	40	0.836737	18.7973	19.6646	0.0650716
AT1G18060	AT1G18060	Leaf tip	40	0.146324	507.126	464.319	-0.127228
AT1G18070	AT1G18070	Leaf tip	40	0.706051	402.819	394.136	-0.0314384
AT1G18075	MIR159B	Leaf tip	40	0.0843505	3.89938	8.48724	1.12205
AT1G18080	RACK1A	Leaf tip	40	0.565642	485.661	436.338	-0.154504
AT1G18090	AT1G18090	Leaf tip	40	0.839605	47.4255	45.9007	-0.0471455
AT1G18100	MFT	Leaf tip	40	0.618333	29.319	25.1061	-0.223799
AT1G18140	LAC1	Leaf tip	40	#NUM!	1	1	0
AT1G18150	MPK8	Leaf tip	40	0.150082	165.358	138.893	-0.251621
AT1G18160	AT1G18160	Leaf tip	40	0.931568	105.743	104.172	-0.0215898
AT1G18170	FKBP17.2	Leaf tip	40	0.162625	108.582	94.3552	-0.202618
AT1G18180	AT1G18180	Leaf tip	40	0.415172	4.50172	5.44887	0.27548
AT1G18190	GC2	Leaf tip	40	0.444709	60.4629	69.3693	0.198247
AT1G18200	RABA6B	Leaf tip	40	0.676608	5.70641	7.04606	0.304232
AT1G18210	CML27	Leaf tip	40	0.767526	55.8093	59.3435	0.0885845
AT1G18250	ATLP.1	Leaf tip	40	0.717174	3.61367	4.497	0.315496
AT1G18260	HRD3A	Leaf tip	40	0.842085	68.7514	67.0533	-0.0360806
AT1G18265	AT1G18265	Leaf tip	40	0.0326852	12.4547	9.5246	-0.386955
AT1G18270	AT1G18270	Leaf tip	40	0.622272	78.0478	72.5874	-0.104638
AT1G18300	NUDT4	Leaf tip	40	0.0488416	16.0672	24.662	0.618169
AT1G18320	AT1G18320	Leaf tip	40	0.0570785	4.4448	6.78236	0.609671
AT1G18330	RVE7	Leaf tip	40	0.566308	41.0463	37.4309	-0.133023
AT1G18335	AT1G18335	Leaf tip	40	0.0454273	33.2098	44.7496	0.430265
AT1G18340	TFB4	Leaf tip	40	0.929226	39.7982	40.7979	0.0357919
AT1G18350	MKK7	Leaf tip	40	0.984079	3.60766	3.54637	-0.0247204
AT1G18360	AT1G18360	Leaf tip	40	0.177118	281.335	247.111	-0.187129
AT1G18370	KIN7A	Leaf tip	40	0.729024	5.53563	4.95554	-0.159707
AT1G18382	AT1G18382	Leaf tip	40	0.053941	1	2.59043	1.37319
AT1G18390	AT1G18390	Leaf tip	40	0.595632	6.56246	8.45338	0.365292
AT1G18400	BEE1	Leaf tip	40	0.205557	16.5577	38.8903	1.23191
AT1G18410	AT1G18410	Leaf tip	40	0.329443	1.94799	1.40259	-0.473893
AT1G18415	AT1G18415	Leaf tip	40	0.226095	27.8411	22.5144	-0.30637
AT1G18420	ALMT3	Leaf tip	40	0.643169	26.0096	28.9401	0.154025
AT1G18440	AT1G18440	Leaf tip	40	0.859331	69.27	67.6198	-0.0347841
AT1G18450	ARP4	Leaf tip	40	0.252468	85.912	95.6544	0.154971
AT1G18460	AT1G18460	Leaf tip	40	0.352981	210.288	198.107	-0.0860899
AT1G18470	AT1G18470	Leaf tip	40	0.395568	59.4859	52.4156	-0.182552
AT1G18480	SLP2	Leaf tip	40	0.276532	29.0063	35.9952	0.311442
AT1G18485	PCMP.H8	Leaf tip	40	0.482786	52.7048	49.0733	-0.102996
AT1G18490	PCO3	Leaf tip	40	0.824828	40.439	41.1531	0.0252542
AT1G18500	IPMS1	Leaf tip	40	0.908846	101.622	103.061	0.020288
AT1G18540	RPL6A	Leaf tip	40	0.544241	627.395	595.955	-0.0741705
AT1G18550	KIN8A	Leaf tip	40	0.640151	10.0408	10.8028	0.105533
AT1G18560	AT1G18560	Leaf tip	40	0.621282	13.9146	12.7061	-0.131076
AT1G18570	MYB51	Leaf tip	40	0.204148	20.9399	32.7175	0.643808
AT1G18580	GAUT11	Leaf tip	40	0.297417	35.9218	30.3881	-0.241354
AT1G18590	SOT17	Leaf tip	40	0.755264	37.304	40.8032	0.129353
AT1G18600	RBL12	Leaf tip	40	0.21308	36.1571	33.0464	-0.129785
AT1G18610	AT1G18610	Leaf tip	40	0.703607	43.8507	41.8695	-0.0667017
AT1G18620	AT1G18620	Leaf tip	40	0.0386513	349.421	438.837	0.328722
AT1G18630	RBG6	Leaf tip	40	0.204316	18.6764	24.0541	0.365068
AT1G18640	PSP	Leaf tip	40	0.082387	52.2672	56.7177	0.117893
AT1G18650	PDCB3	Leaf tip	40	0.48144	106.537	115.061	0.111045
AT1G18660	AT1G18660	Leaf tip	40	0.645477	314.33	298.746	-0.0733644
AT1G18670	IBS1	Leaf tip	40	0.0278273	34.0719	54.2441	0.670884
AT1G18680	AT1G18680	Leaf tip	40	0.593017	19.4826	21.1737	0.120088
AT1G18690	XXT4	Leaf tip	40	0.413929	17.3054	19.9774	0.207142
AT1G18700	AT1G18700	Leaf tip	40	0.107518	70.5825	80.4649	0.189048
AT1G18710	AtMYB47	Leaf tip	40	0.201519	11.2485	15.8257	0.492538
AT1G18720	AT1G18720	Leaf tip	40	0.194168	96.1673	80.538	-0.255878
AT1G18730	PNSB4	Leaf tip	40	0.881984	544.056	552.138	0.0212728
AT1G18735	AT1G18735	Leaf tip	40	0.782479	239.983	232.174	-0.0477248
AT1G18740	AT1G18740	Leaf tip	40	0.246533	58.4396	51.0251	-0.195738
AT1G18745	AT1G18745	Leaf tip	40	0.815401	33.9546	35.943	0.082104
AT1G18750	AGL65	Leaf tip	40	0.8917	32.6704	31.8083	-0.0385829
AT1G18773	AT1G18773	Leaf tip	40	0.745476	28.2581	26.2505	-0.10632
AT1G18800	NRP2	Leaf tip	40	0.295379	87.77	95.7395	0.125387
AT1G18810	PKS3	Leaf tip	40	0.150491	56.3105	38.3785	-0.553107
AT1G18840	IQD30	Leaf tip	40	0.399457	68.0472	64.5471	-0.0761836
AT1G18850	AT1G18850	Leaf tip	40	0.753222	23.3869	24.4661	0.0650831
AT1G18870	ICS2	Leaf tip	40	0.0953253	13.0845	18.2058	0.476543
AT1G18871	AT1G18871	Leaf tip	40	0.354823	1.54542	2.4696	0.676282
AT1G18880	NPF2.9	Leaf tip	40	0.198	18.158	10.838	-0.744513
AT1G18890	CPK10	Leaf tip	40	0.520216	67.4883	74.6418	0.145347
AT1G18900	AT1G18900	Leaf tip	40	0.195791	36.3334	32.8247	-0.146517
AT1G18910	AT1G18910	Leaf tip	40	0.815441	19.4216	18.1236	-0.0997949
AT1G18940	AT1G18940	Leaf tip	40	0.593219	3.00832	3.75241	0.318859
AT1G18950	AT1G18950	Leaf tip	40	0.277566	127.883	106.932	-0.258129
AT1G18990	MYOB5	Leaf tip	40	0.350344	3.89787	2.94702	-0.403429
AT1G19000	AT1G19000	Leaf tip	40	0.904636	824.175	813.014	-0.0196697
AT1G19010	AT1G19010	Leaf tip	40	0.525003	30.9113	32.749	0.083318
AT1G19020	AT1G19020	Leaf tip	40	0.166159	8.95444	21.0362	1.2322
AT1G19025	AT1G19025	Leaf tip	40	0.230241	10.7046	8.49342	-0.333807
AT1G19050	ARR7	Leaf tip	40	0.0285474	211.188	260.741	0.304095
AT1G19070	AT1G19070	Leaf tip	40	0.327985	4.4448	5.35833	0.269667
AT1G19080	TTN10	Leaf tip	40	0.174363	27.4065	33.1978	0.276566
AT1G19100	MORC6	Leaf tip	40	0.473561	36.8849	39.7692	0.108623
AT1G19110	AT1G19110	Leaf tip	40	0.624339	137.749	131.984	-0.0616758
AT1G19120	LSM1A	Leaf tip	40	0.740535	63.0992	60.4196	-0.0626028
AT1G19130	AT1G19130	Leaf tip	40	0.858212	94.6381	93.392	-0.019122
AT1G19140	AT1G19140	Leaf tip	40	0.286953	68.3664	59.4744	-0.201019
AT1G19150	LHCA6	Leaf tip	40	0.0843751	631.521	585.752	-0.108542
AT1G19170	AT1G19170	Leaf tip	40	0.634236	34.01	37.6496	0.146676
AT1G19180	TIFY10A	Leaf tip	40	0.107999	44.7158	100.443	1.16752
AT1G19190	CXE1	Leaf tip	40	0.436588	1	1.14607	0.196692
AT1G19200	AT1G19200	Leaf tip	40	0.893816	7.68831	7.2994	-0.0748892
AT1G19220	ARF19	Leaf tip	40	0.47366	23.1596	21.0692	-0.136475
AT1G19230	RBOHE	Leaf tip	40	0.322968	4.64758	7.58669	0.70699
AT1G19240	AT1G19240	Leaf tip	40	0.622522	14.9459	17.8238	0.254059
AT1G19270	DA1	Leaf tip	40	0.201153	25.7393	34.9088	0.439615
AT1G19290	AT1G19290	Leaf tip	40	0.865522	14.6058	14.9355	0.0322003
AT1G19300	GATL1	Leaf tip	40	0.187589	19.7088	26.6146	0.433377
AT1G19310	AT1G19310	Leaf tip	40	0.0011259	18.7653	39.7099	1.08143
AT1G19330	AT1G19330	Leaf tip	40	0.494067	36.678	33.3529	-0.137103
AT1G19340	AT1G19340	Leaf tip	40	0.394857	30.2453	20.9862	-0.527269
AT1G19350	BES1	Leaf tip	40	0.176101	301.093	196.229	-0.617675
AT1G19360	RRA3	Leaf tip	40	0.671321	44.046	41.4235	-0.0885614
AT1G19370	AT1G19370	Leaf tip	40	0.0221108	24.5041	31.5103	0.362797
AT1G19380	AT1G19380	Leaf tip	40	0.235507	15.6138	25.8494	0.727316
AT1G19394	AT1G19394	Leaf tip	40	0.557934	4.09916	3.56691	-0.200652
AT1G19396	AT1G19396	Leaf tip	40	0.100483	2.9544	5.88112	0.993224
AT1G19397	AT1G19397	Leaf tip	40	0.914322	4.56015	4.42722	-0.0426827
AT1G19400	AT1G19400	Leaf tip	40	0.300207	242.429	216.625	-0.162362
AT1G19415	AT1G19415	Leaf tip	40	0.034967	1.20128	2.04157	0.765101
AT1G19420	AT1G19420	Leaf tip	40	0.230546	1	1.40259	0.488089
AT1G19430	AT1G19430	Leaf tip	40	0.936983	55.5552	56.6134	0.027221
AT1G19440	KCS4	Leaf tip	40	0.113997	40.9728	29.3825	-0.479712
AT1G19450	AT1G19450	Leaf tip	40	0.266617	515.046	468.969	-0.135208
AT1G19480	AT1G19480	Leaf tip	40	0.466457	20.3782	17.3615	-0.231134
AT1G19485	AT1G19485	Leaf tip	40	0.712402	114.955	122.532	0.0920942
AT1G19490	AT1G19490	Leaf tip	40	0.140486	16.4434	12.9512	-0.344422
AT1G19510	RL5	Leaf tip	40	0.844648	24.1385	25.246	0.0647173
AT1G19520	NFD5	Leaf tip	40	0.905534	60.3669	61.7046	0.0316199
AT1G19540	AT1G19540	Leaf tip	40	0.843444	1.94799	2.07718	0.0926468
AT1G19560	AT1G19560	Leaf tip	40	0.985056	3.09575	3.08335	-0.00579159
AT1G19570	DHAR1	Leaf tip	40	0.0678833	110.08	133.81	0.281638
AT1G19580	GAMMACA1	Leaf tip	40	0.485292	89.4247	82.8599	-0.109999
AT1G19600	AT1G19600	Leaf tip	40	0.0934341	64.0656	75.5301	0.237502
AT1G19610	PDF1.4	Leaf tip	40	0.00763443	2.00491	4.93009	1.29807
AT1G19620	AT1G19620	Leaf tip	40	0.224509	4.70451	7.15036	0.603972
AT1G19630	CYP722A1	Leaf tip	40	0.663562	3.81345	3.1938	-0.255825
AT1G19640	JMT	Leaf tip	40	0.529136	36.4224	32.7893	-0.1516
AT1G19650	SFH4	Leaf tip	40	0.71968	112.621	118.904	0.0783139
AT1G19660	BBD2	Leaf tip	40	0.99359	165.118	165.322	0.00177532
AT1G19670	CLH1	Leaf tip	40	0.930228	258.152	254.894	-0.0183243
AT1G19680	AT1G19680	Leaf tip	40	0.602369	56.2194	52.7939	-0.0906982
AT1G19690	AT1G19690	Leaf tip	40	0.601925	78.555	74.0429	-0.0853409
AT1G19700	BLH10	Leaf tip	40	0.0422111	126.254	76.4181	-0.724339
AT1G19710	AT1G19710	Leaf tip	40	0.622935	94.6843	106.483	0.169425
AT1G19715	JAL3	Leaf tip	40	0.976647	505.254	507.42	0.0061729
AT1G19720	DYW7	Leaf tip	40	0.970766	350.108	353.093	0.0122486
AT1G19730	TRX4	Leaf tip	40	0.670659	34.0978	32.1658	-0.0841529
AT1G19740	AT1G19740	Leaf tip	40	0.544274	170.296	162.162	-0.0706111
AT1G19750	AT1G19750	Leaf tip	40	0.79598	3.75502	4.57777	0.285823
AT1G19770	PUP14	Leaf tip	40	0.506783	78.8645	69.133	-0.190003
AT1G19780	CNGC8	Leaf tip	40	0.34125	2.00491	3.3142	0.725123
AT1G19800	TGD1	Leaf tip	40	0.147692	99.7541	85.7573	-0.218118
AT1G19835	FPP4	Leaf tip	40	0.0268496	242.876	194.897	-0.317506
AT1G19840	SAUR53	Leaf tip	40	0.761405	2.69318	3.15839	0.229878
AT1G19850	ARF5	Leaf tip	40	0.94977	21.1513	21.3547	0.0138072
AT1G19860	AT1G19860	Leaf tip	40	0.962986	59.8376	60.245	0.00978967
AT1G19870	IQD32	Leaf tip	40	0.859489	111.721	109.785	-0.025221
AT1G19880	AT1G19880	Leaf tip	40	0.810553	130.85	134.005	0.0343786
AT1G19910	VHA.C2	Leaf tip	40	0.731019	261.888	248.824	-0.0738278
AT1G19920	APS2	Leaf tip	40	0.309564	315.9	299.884	-0.0750615
AT1G19940	AtGH9B5	Leaf tip	40	0.933233	23.8169	23.1583	-0.0404608
AT1G19950	HVA22H	Leaf tip	40	0.484997	13.1724	11.287	-0.222855
AT1G19960	AT1G19960	Leaf tip	40	0.887192	126.078	118.921	-0.0843121
AT1G19970	AT1G19970	Leaf tip	40	0.132332	21.5229	28.0733	0.383326
AT1G19980	AT1G19980	Leaf tip	40	0.0459326	20.6918	14.0879	-0.5546
AT1G19990	AT1G19990	Leaf tip	40	0.978028	55.9258	56.2266	0.00773893
AT1G20010	TUBB5	Leaf tip	40	0.536978	186.527	173.461	-0.104775
AT1G20015	AT1G20015	Leaf tip	40	0.605737	3.40938	2.62563	-0.376848
AT1G20020	LFNR2	Leaf tip	40	0.849943	2198.54	2169.27	-0.0193336
AT1G20030	AT1G20030	Leaf tip	40	0.206787	4.15458	2.22325	-0.90203
AT1G20050	HYD1	Leaf tip	40	0.258991	69.1325	63.4273	-0.124259
AT1G20060	AT1G20060	Leaf tip	40	0.635834	5.164	6.29366	0.285408
AT1G20065	AT1G20065	Leaf tip	40	0.630612	11.9397	14.4211	0.272412
AT1G20070	AT1G20070	Leaf tip	40	0.0399545	40.9935	69.1623	0.754593
AT1G20080	SYT2	Leaf tip	40	0.705632	1.80513	2.14206	0.246895
AT1G20090	ARAC4	Leaf tip	40	0.0193675	184.959	155.312	-0.25204
AT1G20100	AT1G20100	Leaf tip	40	0.669498	312.436	328.788	0.0735988
AT1G20110	FREE1	Leaf tip	40	0.491113	117.081	126.246	0.108733
AT1G20120	AT1G20120	Leaf tip	40	0.745684	5.90619	6.53538	0.146043
AT1G20140	ASK4	Leaf tip	40	0.37557	12.5436	15.9143	0.343376
AT1G20160	CRSP	Leaf tip	40	0.554919	33.0184	28.441	-0.215299
AT1G20190	EXPA11	Leaf tip	40	0.70684	61.8964	57.5306	-0.105526
AT1G20200	RPN3A	Leaf tip	40	0.493503	82.2483	74.3938	-0.144804
AT1G20220	AT1G20220	Leaf tip	40	0.866059	201.842	207.194	0.0377558
AT1G20225	AT1G20225	Leaf tip	40	0.785274	57.1195	59.4023	0.0565338
AT1G20230	PCMP.H21	Leaf tip	40	0.18235	6.88318	3.72315	-0.886552
AT1G20260	VHA.B3	Leaf tip	40	0.610333	345.975	328.868	-0.0731565
AT1G20270	P4H3	Leaf tip	40	0.946658	48.0942	47.7354	-0.0108045
AT1G20300	AT1G20300	Leaf tip	40	0.807561	20.3736	21.7116	0.0917585
AT1G20330	SMT2	Leaf tip	40	0.383945	286.783	245.27	-0.225589
AT1G20340	DRT112	Leaf tip	40	0.36694	10660.1	9717.37	-0.13358
AT1G20370	AT1G20370	Leaf tip	40	0.27691	46.8861	34.9815	-0.422569
AT1G20380	AT1G20380	Leaf tip	40	0.501513	36.7934	41.6946	0.180413
AT1G20390	AT1G20390	Leaf tip	40	0.0336602	63.5436	49.7909	-0.351864
AT1G20410	AT1G20410	Leaf tip	40	0.601174	20.5724	23.017	0.16199
AT1G20430	AT1G20430	Leaf tip	40	0.769889	48.2106	50.5108	0.0672396
AT1G20440	COR47	Leaf tip	40	0.273265	115.964	136.194	0.23198
AT1G20450	ERD10	Leaf tip	40	0.0792821	298.405	422.711	0.5024
AT1G20460	AT1G20460	Leaf tip	40	0.957623	10.5338	10.3495	-0.0254603
AT1G20470	SAUR60	Leaf tip	40	0.041387	26.3172	20.7172	-0.345175
AT1G20480	X4CLL2	Leaf tip	40	0.931625	7.00154	7.23688	0.0476949
AT1G20490	AT1G20490	Leaf tip	40	0.779932	15.7566	16.8416	0.0960701
AT1G20510	X4CLL5	Leaf tip	40	0.00172683	67.731	140.819	1.05595
AT1G20515	AT1G20515	Leaf tip	40	0.249161	4.29894	2.64535	-0.700518
AT1G20520	AT1G20520	Leaf tip	40	0.266939	1.94648	2.82662	0.538208
AT1G20530	AT1G20530	Leaf tip	40	0.194942	3.29402	5.23772	0.669087
AT1G20540	AT1G20540	Leaf tip	40	0.56666	90.7142	99.1468	0.128238
AT1G20550	OFUT6	Leaf tip	40	0.73701	22.7921	21.2567	-0.100611
AT1G20560	AAE1	Leaf tip	40	0.933542	56.132	55.7073	-0.0109564
AT1G20570	AT1G20570	Leaf tip	40	0.98825	5.04865	5.0153	-0.00956105
AT1G20575	DPMS1	Leaf tip	40	0.119677	31.0511	38.4963	0.310076
AT1G20580	SMD3B	Leaf tip	40	0.943032	120.286	121.048	0.00911027
AT1G20610	CYCB2.3	Leaf tip	40	0.637661	4.50022	4.13487	-0.122153
AT1G20620	CAT3	Leaf tip	40	0.23141	1395.29	1596.64	0.194468
AT1G20630	CAT1.1	Leaf tip	40	0.133995	55.2115	67.4949	0.28981
AT1G20640	NLP4	Leaf tip	40	0.245746	115.851	103.334	-0.164947
AT1G20650	PBL21	Leaf tip	40	0.547825	185.011	170.416	-0.118554
AT1G20670	AT1G20670	Leaf tip	40	0.646637	95.3699	85.8145	-0.152312
AT1G20690	AT1G20690	Leaf tip	40	0.924191	48.0109	46.8096	-0.0365557
AT1G20691	AT1G20691	Leaf tip	40	0.342761	23.8249	27.1678	0.189429
AT1G20693	HMGB2	Leaf tip	40	0.938256	212.686	211.181	-0.0102386
AT1G20696	HMGB3	Leaf tip	40	0.324851	251.647	238.962	-0.0746187
AT1G20720	AT1G20720	Leaf tip	40	0.0692609	7.31518	16.86	1.20464
AT1G20760	AT1G20760	Leaf tip	40	0.563642	77.0014	83.2859	0.113187
AT1G20770	AT1G20770	Leaf tip	40	0.508559	83.1789	80.0539	-0.0552467
AT1G20780	PUB44	Leaf tip	40	0.371315	62.9576	55.3804	-0.185006
AT1G20810	FKBP18	Leaf tip	40	0.630182	256.927	241.008	-0.0922753
AT1G20816	OEP21A	Leaf tip	40	0.712748	38.3497	40.6009	0.0822958
AT1G20823	ATL80	Leaf tip	40	0.012065	38.9192	20.8625	-0.89957
AT1G20830	MCD1	Leaf tip	40	0.308673	66.0408	60.2138	-0.133265
AT1G20840	MSSP1	Leaf tip	40	0.0584159	35.0323	23.5647	-0.57206
AT1G20850	XCP2	Leaf tip	40	0.460825	68.4373	62.4785	-0.131425
AT1G20870	IDM3	Leaf tip	40	0.649857	6.60048	7.56802	0.197345
AT1G20880	AT1G20880	Leaf tip	40	0.79086	27.8641	26.3176	-0.0823773
AT1G20890	AT1G20890	Leaf tip	40	0.815499	16.1267	16.8514	0.0634151
AT1G20910	ARID6	Leaf tip	40	0.531872	39.3512	41.5087	0.0770062
AT1G20920	RH42	Leaf tip	40	0.445101	620.162	587.689	-0.0775917
AT1G20930	CDKB2.2	Leaf tip	40	0.497048	7.1444	6.21822	-0.200311
AT1G20950	PFP.ALPHA1	Leaf tip	40	0.306133	161.12	150.794	-0.0955592
AT1G20960	BRR2A	Leaf tip	40	0.584116	330.602	299.655	-0.141792
AT1G20970	AT1G20970	Leaf tip	40	0.645677	292.094	267.632	-0.126183
AT1G20980	SPL14	Leaf tip	40	0.672328	182.716	188.73	0.0467256
AT1G20990	AT1G20990	Leaf tip	40	#NUM!	1	1	0
AT1G21000	AT1G21000	Leaf tip	40	0.705305	71.2347	65.8094	-0.114286
AT1G21010	AT1G21010	Leaf tip	40	0.267676	25.8347	31.6325	0.292097
AT1G21050	AT1G21050	Leaf tip	40	0.00230972	28.3764	125.299	2.14261
AT1G21060	AT1G21060	Leaf tip	40	0.0242054	66.9059	107.908	0.689593
AT1G21065	AT1G21065	Leaf tip	40	0.333144	447.046	485.358	0.118627
AT1G21070	URGT2	Leaf tip	40	0.923199	21.1264	20.5595	-0.0392373
AT1G21080	AT1G21080	Leaf tip	40	0.101778	115.894	101.954	-0.184889
AT1G21090	AT1G21090	Leaf tip	40	0.867607	7.19681	6.88728	-0.0634236
AT1G21120	AT1G21120	Leaf tip	40	0.141305	3.15117	10.1501	1.68753
AT1G21130	IGMT4	Leaf tip	40	0.22853	165.315	122.501	-0.432425
AT1G21140	AT1G21140	Leaf tip	40	0.479461	10.3265	8.1752	-0.337022
AT1G21150	AT1G21150	Leaf tip	40	0.657271	11.3359	9.94308	-0.189133
AT1G21160	AT1G21160	Leaf tip	40	0.669641	218.257	209.385	-0.0598669
AT1G21170	SEC5B	Leaf tip	40	0.514506	75.0301	85.1803	0.183051
AT1G21190	LSM3A	Leaf tip	40	0.715164	78.3227	82.4092	0.0733738
AT1G21200	AT1G21200	Leaf tip	40	0.378003	25.9801	19.3934	-0.421843
AT1G21210	WAK4	Leaf tip	40	0.0281023	1	2.79121	1.48089
AT1G21220	AT1G21220	Leaf tip	40	#NUM!	1	1	0
AT1G21240	WAK3	Leaf tip	40	0.54389	6.35816	10.9159	0.779755
AT1G21250	WAK1	Leaf tip	40	0.978357	249.02	251.396	0.013696
AT1G21260	AT1G21260	Leaf tip	40	0.0952494	9.6092	14.5607	0.599593
AT1G21270	WAK2	Leaf tip	40	0.282282	246.515	296.974	0.268661
AT1G21280	AT1G21280	Leaf tip	40	0.548371	12.2534	13.8978	0.181677
AT1G21310	EXT3	Leaf tip	40	0.630992	24.0648	43.6967	0.860599
AT1G21350	AT1G21350	Leaf tip	40	0.653315	150.813	161.025	0.0945201
AT1G21370	AT1G21370	Leaf tip	40	0.0757613	27.0929	22.0696	-0.295853
AT1G21380	TOL3	Leaf tip	40	0.296421	70.5114	83.7811	0.248769
AT1G21390	emb2170	Leaf tip	40	0.117969	15.9504	10.26	-0.636559
AT1G21400	AT1G21400	Leaf tip	40	0.445442	65.2776	58.1489	-0.166836
AT1G21410	SKP2A	Leaf tip	40	0.997099	16.2376	16.2264	-0.000992891
AT1G21430	YUC11	Leaf tip	40	0.089626	1.60385	3.32991	1.05394
AT1G21440	AT1G21440	Leaf tip	40	0.354108	60.5839	50.8183	-0.253585
AT1G21450	SCL1	Leaf tip	40	0.78725	79.5358	78.4644	-0.0195667
AT1G21460	SWEET1	Leaf tip	40	0.182441	43.6147	57.5337	0.399595
AT1G21480	AT1G21480	Leaf tip	40	0.809672	33.465	34.4401	0.0414365
AT1G21500	AT1G21500	Leaf tip	40	0.923604	1529.71	1535.96	0.00587996
AT1G21510	AT1G21510	Leaf tip	40	0.166717	4.89978	2.17747	-1.17006
AT1G21520	AT1G21520	Leaf tip	40	0.768749	27.1281	31.2195	0.202658
AT1G21525	AT1G21525	Leaf tip	40	0.480962	8.01934	3.52536	-1.18571
AT1G21540	AEE9	Leaf tip	40	0.15146	11.2165	18.1398	0.693539
AT1G21550	CML44	Leaf tip	40	0.860755	4.64608	5.09125	0.132007
AT1G21560	AT1G21560	Leaf tip	40	0.303275	61.8859	71.5288	0.208913
AT1G21580	AT1G21580	Leaf tip	40	0.918086	321.611	316.627	-0.0225343
AT1G21590	AT1G21590	Leaf tip	40	0.0270904	330.89	386.816	0.225292
AT1G21600	PTAC6	Leaf tip	40	0.2166	203.678	183.264	-0.152365
AT1G21610	AT1G21610	Leaf tip	40	0.261251	69.5252	82.9613	0.254902
AT1G21630	AT1G21630	Leaf tip	40	0.781337	186.84	191.763	0.0375208
AT1G21640	NADK2	Leaf tip	40	0.590591	183.713	173.43	-0.0831011
AT1G21650	SECA2	Leaf tip	40	0.595977	57.962	52.376	-0.146203
AT1G21651	AT1G21651	Leaf tip	40	0.885534	2.54883	2.77572	0.123028
AT1G21660	AT1G21660	Leaf tip	40	0.43628	99.9288	110.555	0.145787
AT1G21670	AT1G21670	Leaf tip	40	0.341387	27.8856	20.1487	-0.468833
AT1G21680	AT1G21680	Leaf tip	40	0.439834	64.6138	56.2011	-0.201243
AT1G21690	EMB1968	Leaf tip	40	0.146589	44.2539	35.0338	-0.33706
AT1G21695	AT1G21695	Leaf tip	40	0.815085	6.94462	6.44444	-0.107839
AT1G21700	SWI3C	Leaf tip	40	0.247702	69.0856	75.3725	0.125651
AT1G21710	OGG1	Leaf tip	40	0.777895	22.4174	23.5839	0.0731831
AT1G21720	PBC1	Leaf tip	40	0.13539	106.614	89.6608	-0.249843
AT1G21730	KIN7C	Leaf tip	40	0.74403	36.4028	38.7855	0.0914671
AT1G21740	AT1G21740	Leaf tip	40	0.518533	10.9628	9.3389	-0.231287
AT1G21750	PDIL1.1	Leaf tip	40	0.976473	149.427	147.671	-0.017048
AT1G21760	SKIP32	Leaf tip	40	0.661445	100.7	106.414	0.0796199
AT1G21770	AT1G21770	Leaf tip	40	0.617772	199.945	206.634	0.0474733
AT1G21780	AT1G21780	Leaf tip	40	0.736675	362.955	351.701	-0.04544
AT1G21790	AT1G21790	Leaf tip	40	0.742072	26.4646	28.3645	0.100025
AT1G21810	FPP2	Leaf tip	40	0.625341	10.1621	12.4076	0.288025
AT1G21830	AT1G21830	Leaf tip	40	0.00737208	40.5314	96.4122	1.25018
AT1G21840	UREF	Leaf tip	40	0.0605044	10.1316	19.2171	0.923525
AT1G21880	LYM1	Leaf tip	40	0.0590967	31.0511	23.1294	-0.424918
AT1G21890	AT1G21890	Leaf tip	40	0.599699	2.55033	2.06169	-0.306856
AT1G21900	AT1G21900	Leaf tip	40	0.559304	70.0914	78.7834	0.168654
AT1G21910	ERF012	Leaf tip	40	0.169463	23.7963	9.4199	-1.33696
AT1G21920	AT1G21920	Leaf tip	40	0.0943233	172.008	215.213	0.323289
AT1G21930	AT1G21930	Leaf tip	40	0.754517	36.2954	37.9212	0.0632178
AT1G21980	PIP5K1	Leaf tip	40	0.741688	144.341	146.565	0.0220542
AT1G22000	AT1G22000	Leaf tip	40	0.900778	1.54542	1.63919	0.0849878
AT1G22020	SHM6	Leaf tip	40	0.59614	57.7403	61.9726	0.10205
AT1G22030	AT1G22030	Leaf tip	40	0.227449	12.0815	7.65344	-0.658622
AT1G22040	AT1G22040	Leaf tip	40	0.219258	29.6481	33.3744	0.170798
AT1G22050	MUB6	Leaf tip	40	0.28735	40.8216	32.816	-0.314934
AT1G22060	AT1G22060	Leaf tip	40	0.00494064	125.322	193.894	0.629623
AT1G22065	AT1G22065	Leaf tip	40	0.101159	1	1.78505	0.835964
AT1G22070	TGA3	Leaf tip	40	0.173848	61.4238	72.1453	0.232108
AT1G22140	AT1G22140	Leaf tip	40	0.676895	112.625	108.805	-0.0497739
AT1G22160	AT1G22160	Leaf tip	40	0.0634775	54.0223	36.7922	-0.554154
AT1G22170	AT1G22170	Leaf tip	40	0.87076	9.78556	10.2098	0.0612267
AT1G22180	AT1G22180	Leaf tip	40	0.224204	27.7496	35.7996	0.367477
AT1G22190	RAP2.13	Leaf tip	40	0.406903	38.2024	42.6931	0.160342
AT1G22200	AT1G22200	Leaf tip	40	0.789065	79.9758	81.6938	0.0306643
AT1G22230	AT1G22230	Leaf tip	40	0.84909	3.9838	3.56652	-0.15963
AT1G22250	AT1G22250	Leaf tip	40	0.063127	8.08787	4.42722	-0.869359
AT1G22260	ZYP1A	Leaf tip	40	0.581472	5.25143	6.27353	0.256567
AT1G22270	TRM112A	Leaf tip	40	0.239368	57.2198	63.5769	0.151987
AT1G22275	ZYP1B	Leaf tip	40	0.607609	5.1625	6.3382	0.296003
AT1G22280	PAPP2C	Leaf tip	40	0.49519	91.8025	97.8112	0.0914663
AT1G22300	GRF10	Leaf tip	40	0.871791	460.795	455.131	-0.0178438
AT1G22310	MBD8	Leaf tip	40	0.0421971	72.016	84.5482	0.231458
AT1G22330	AT1G22330	Leaf tip	40	0.282772	55.1142	48.5991	-0.181495
AT1G22340	UGT85A7	Leaf tip	40	0.576719	1.60235	2.0774	0.374591
AT1G22350	AT1G22350	Leaf tip	40	0.551561	27.3236	25.8354	-0.0808009
AT1G22360	UGT85A2	Leaf tip	40	0.141557	85.6624	59.8373	-0.517616
AT1G22370	UGT85A5	Leaf tip	40	0.231568	26.146	16.2514	-0.686025
AT1G22400	UGT85A1	Leaf tip	40	0.724149	58.1328	50.6689	-0.198251
AT1G22403	AT1G22403	Leaf tip	40	0.628725	19.6334	21.5871	0.136857
AT1G22410	AT1G22410	Leaf tip	40	0.603223	215.075	190.702	-0.173519
AT1G22430	AT1G22430	Leaf tip	40	0.64463	384.053	409.054	0.090983
AT1G22450	COX6B.1	Leaf tip	40	0.614842	190.379	185.673	-0.0361046
AT1G22470	AT1G22470	Leaf tip	40	0.879794	1.20128	1.25652	0.0648554
AT1G22490	AT1G22490	Leaf tip	40	0.828698	4.50172	4.8495	0.10736
AT1G22500	ATL15	Leaf tip	40	0.579203	5.164	6.1983	0.263383
AT1G22510	AT1G22510	Leaf tip	40	0.157833	14.5169	17.7675	0.291504
AT1G22520	AT1G22520	Leaf tip	40	0.76512	93.3283	96.1338	0.042729
AT1G22530	PATL2	Leaf tip	40	0.410214	203.329	158.834	-0.356298
AT1G22540	NPF5.10	Leaf tip	40	0.495957	15.6077	13.4129	-0.218637
AT1G22550	NPF5.16	Leaf tip	40	0.320725	3.90088	2.77191	-0.492922
AT1G22570	NPF5.15	Leaf tip	40	0.946095	5.82027	6.0238	0.0495872
AT1G22590	AGL87	Leaf tip	40	0.992556	105.897	105.8	-0.00132826
AT1G22600	AT1G22600	Leaf tip	40	0.73573	4.30044	3.8139	-0.173219
AT1G22610	AT1G22610	Leaf tip	40	0.870298	166.923	171.142	0.0360123
AT1G22620	SAC1	Leaf tip	40	0.913946	82.5102	80.9517	-0.0275105
AT1G22630	AT1G22630	Leaf tip	40	0.830714	313.587	307.903	-0.0263929
AT1G22640	MYB3	Leaf tip	40	0.428806	58.2623	50.9265	-0.194146
AT1G22650	INVD	Leaf tip	40	0.00833263	45.8831	70.3492	0.616571
AT1G22660	AT1G22660	Leaf tip	40	0.265883	25.5415	30.863	0.273034
AT1G22680	AT1G22680	Leaf tip	40	#NUM!	1	1	0
AT1G22690	GASA9	Leaf tip	40	0.00685634	194.633	171.619	-0.181549
AT1G22700	PYG7	Leaf tip	40	0.140172	309.492	295.291	-0.0677661
AT1G22710	SUC2	Leaf tip	40	0.74614	411.385	384.563	-0.0972705
AT1G22730	AT1G22730	Leaf tip	40	0.770244	76.5939	78.456	0.0346537
AT1G22740	RABG3B	Leaf tip	40	0.508113	42.5148	49.0979	0.207696
AT1G22750	AT1G22750	Leaf tip	40	0.46491	146.729	155.01	0.0792077
AT1G22770	GI	Leaf tip	40	0.989106	28.779	28.6664	-0.00565597
AT1G22780	RPS18B.2	Leaf tip	40	0.395769	317.676	345.625	0.12165
AT1G22790	AT1G22790	Leaf tip	40	0.710371	38.081	40.341	0.0831774
AT1G22800	AT1G22800	Leaf tip	40	0.300768	38.8088	45.2164	0.220465
AT1G22810	ERF019	Leaf tip	40	0.736039	4.98871	4.31595	-0.20899
AT1G22830	PCMP.E24	Leaf tip	40	0.922959	8.06489	7.71278	-0.0644026
AT1G22840	CYTC.1	Leaf tip	40	0.0388221	208.772	235.183	0.171852
AT1G22850	AT1G22850	Leaf tip	40	0.16396	694.237	649.026	-0.0971521
AT1G22860	VPS3	Leaf tip	40	0.233095	41.8194	53.2232	0.347882
AT1G22870	AT1G22870	Leaf tip	40	0.670079	47.1832	49.4339	0.0672287
AT1G22880	CEL5	Leaf tip	40	0.546653	50.8018	46.4994	-0.127666
AT1G22882	SUN3	Leaf tip	40	0.049389	84.7447	63.5513	-0.415201
AT1G22885	AT1G22885	Leaf tip	40	0.0628354	32.062	42.1794	0.395673
AT1G22890	AT1G22890	Leaf tip	40	0.0515839	30.6331	50.1491	0.711134
AT1G22900	DIR11	Leaf tip	40	0.374092	21.0359	17.9597	-0.22809
AT1G22910	AT1G22910	Leaf tip	40	0.0298886	117.374	196.174	0.741017
AT1G22920	CSN5A	Leaf tip	40	0.867754	45.5329	44.3029	-0.0395094
AT1G22930	AT1G22930	Leaf tip	40	0.528088	316.804	286.878	-0.143151
AT1G22940	TH1	Leaf tip	40	0.969404	64.8987	64.477	-0.0094039
AT1G22950	AT1G22950	Leaf tip	40	0.817777	55.7995	54.4791	-0.0345483
AT1G22960	AT1G22960	Leaf tip	40	0.712445	16.333	17.8187	0.12561
AT1G22970	AT1G22970	Leaf tip	40	0.467584	58.5745	52.2771	-0.164092
AT1G22985	ERF069	Leaf tip	40	0.922126	6.39468	6.06749	-0.0757727
AT1G23000	AT1G23000	Leaf tip	40	0.905113	1.7467	1.6591	-0.0742286
AT1G23010	LPR1	Leaf tip	40	0.60174	2.69318	2.07697	-0.374829
AT1G23020	FRO3	Leaf tip	40	0.955148	55.7099	54.7953	-0.0238814
AT1G23030	PUB11	Leaf tip	40	0.0289144	96.3046	55.8992	-0.784778
AT1G23040	AT1G23040	Leaf tip	40	0.29168	13.1953	9.36774	-0.494257
AT1G23050	AT1G23050	Leaf tip	40	0.385737	7.80216	6.29326	-0.310066
AT1G23052	AT1G23052	Leaf tip	40	0.360941	6.51305	4.97545	-0.388507
AT1G23060	AT1G23060	Leaf tip	40	0.277235	1.40257	2.22325	0.664603
AT1G23080	PIN7	Leaf tip	40	0.533515	466.258	585.016	0.327346
AT1G23090	SULTR3.3	Leaf tip	40	0.897284	53.7321	55.1284	0.0370107
AT1G23100	AT1G23100	Leaf tip	40	0.5197	13.449	10.799	-0.31661
AT1G23110	AT1G23110	Leaf tip	40	0.546004	1.40257	1.83062	0.384265
AT1G23120	AT1G23120	Leaf tip	40	0.317646	1.40106	3.22388	1.20228
AT1G23130	AT1G23130	Leaf tip	40	0.854573	1384.67	1417.14	0.0334415
AT1G23140	CAR8	Leaf tip	40	0.169628	10.8169	17.984	0.733429
AT1G23170	AT1G23170	Leaf tip	40	0.0334795	17.0996	21.3401	0.319602
AT1G23180	AT1G23180	Leaf tip	40	0.11244	84.7812	69.1429	-0.294163
AT1G23190	PGM3	Leaf tip	40	0.0394552	160.307	136.811	-0.228655
AT1G23200	PME6	Leaf tip	40	0.0757842	12.7404	16.7159	0.391817
AT1G23205	AT1G23205	Leaf tip	40	0.140284	48.3041	32.6688	-0.564233
AT1G23220	AT1G23220	Leaf tip	40	0.751004	55.9748	53.4516	-0.066542
AT1G23230	MED23	Leaf tip	40	0.0328103	58.5474	75.1398	0.359973
AT1G23260	UEV1A	Leaf tip	40	0.355973	91.1024	101.765	0.159686
AT1G23280	AT1G23280	Leaf tip	40	0.519175	104.287	112.903	0.114528
AT1G23290	RPL27AB	Leaf tip	40	0.384769	318.009	353.377	0.152139
AT1G23310	GGAT1	Leaf tip	40	0.00347859	5169.99	4447.65	-0.217118
AT1G23330	AT1G23330	Leaf tip	40	0.964828	36.1337	36.3599	0.00900303
AT1G23340	AT1G23340	Leaf tip	40	0.0352828	6.05356	9.72662	0.684156
AT1G23350	AT1G23350	Leaf tip	40	0.436588	1	1.25652	0.329432
AT1G23360	MENG	Leaf tip	40	0.775554	141.583	145.791	0.0422606
AT1G23380	KNAT6	Leaf tip	40	0.897659	3.84396	4.10458	0.0946427
AT1G23390	AT1G23390	Leaf tip	40	0.00563864	277.848	177.289	-0.648197
AT1G23400	CAF2	Leaf tip	40	0.242914	221.121	201.435	-0.134527
AT1G23410	RPS27AA	Leaf tip	40	0.3966	19.1324	15.5084	-0.302973
AT1G23440	AT1G23440	Leaf tip	40	0.666633	73.2935	75.9668	0.051684
AT1G23450	AT1G23450	Leaf tip	40	0.43511	1.60235	2.51518	0.650475
AT1G23460	AT1G23460	Leaf tip	40	0.0280198	18.1061	21.2006	0.227633
AT1G23465	AT1G23465	Leaf tip	40	0.266301	2.9529	4.23558	0.520427
AT1G23470	AT1G23470	Leaf tip	40	0.647545	9.52585	7.98398	-0.25474
AT1G23480	CSLA3	Leaf tip	40	0.136037	148.989	120.53	-0.30581
AT1G23490	ARF2.A	Leaf tip	40	0.96718	693.629	696.123	0.00517807
AT1G23530	AT1G23530	Leaf tip	40	0.631942	9.1482	7.73784	-0.241558
AT1G23550	SRO2	Leaf tip	40	0.386456	12.0446	9.67046	-0.316726
AT1G23560	AT1G23560	Leaf tip	40	0.276673	4.98871	3.48572	-0.51721
AT1G23710	AT1G23710	Leaf tip	40	0.125311	28.805	38.7419	0.427578
AT1G23730	BCA3	Leaf tip	40	0.863722	36.3059	38.1797	0.0725999
AT1G23740	AOR	Leaf tip	40	0.000761362	971.217	855.677	-0.182727
AT1G23750	AT1G23750	Leaf tip	40	0.279688	19.1385	22.3881	0.226255
AT1G23780	SKIP22	Leaf tip	40	0.500385	53.5737	46.6028	-0.201109
AT1G23790	AT1G23790	Leaf tip	40	0.690849	2.55184	2.15223	-0.245703
AT1G23800	ALDH2B7	Leaf tip	40	0.00404634	6.45613	12.9419	1.00331
AT1G23820	SPDSYN1	Leaf tip	40	0.753343	118.04	121.601	0.0428781
AT1G23830	AT1G23830	Leaf tip	40	0.545737	4.10066	5.00492	0.28749
AT1G23840	AT1G23840	Leaf tip	40	0.65464	3.40938	4.47639	0.392825
AT1G23850	AT1G23850	Leaf tip	40	0.0660539	2.14776	1.24656	-0.78488
AT1G23860	RSZ21	Leaf tip	40	0.321997	57.9371	65.6576	0.180474
AT1G23870	TPS9	Leaf tip	40	0.209608	13.1079	17.2905	0.399538
AT1G23880	AT1G23880	Leaf tip	40	0.723938	11.8233	12.6404	0.0964053
AT1G23890	AT1G23890	Leaf tip	40	0.434802	14.5809	18.3505	0.331735
AT1G23900	GAMMA.ADR	Leaf tip	40	0.557747	96.3386	102.269	0.0861823
AT1G23935	AT1G23935	Leaf tip	40	0.84985	6.31026	6.10755	-0.0471055
AT1G23940	AT1G23940	Leaf tip	40	0.16565	3.35546	5.57881	0.733446
AT1G23950	AT1G23950	Leaf tip	40	0.0933205	68.0457	62.1884	-0.129858
AT1G23960	AT1G23960	Leaf tip	40	0.196626	59.3276	69.9658	0.237946
AT1G23965	AT1G23965	Leaf tip	40	0.529286	1.40106	1.14607	-0.289829
AT1G23970	AT1G23970	Leaf tip	40	0.165406	16.8459	13.1831	-0.353711
AT1G23980	ATL47	Leaf tip	40	0.254319	12.0216	9.03211	-0.412492
AT1G24020	MLP423	Leaf tip	40	0.126008	36.336	20.0825	-0.855461
AT1G24030	PBL28	Leaf tip	40	0.5765	37.4597	41.0265	0.131216
AT1G24040	AT1G24040	Leaf tip	40	0.747737	66.2191	68.3989	0.0467239
AT1G24050	AT1G24050	Leaf tip	40	0.246823	105.958	123.896	0.22563
AT1G24070	CSLA10	Leaf tip	40	0.673509	9.24165	10.9331	0.242482
AT1G24090	AT1G24090	Leaf tip	40	0.00284539	1.54542	4.96549	1.68394
AT1G24095	AT1G24095	Leaf tip	40	0.710746	5.85378	6.78173	0.212285
AT1G24100	UGT74B1	Leaf tip	40	0.904274	163.508	159.627	-0.0346562
AT1G24120	ATJ16	Leaf tip	40	0.576151	119.43	110.463	-0.112601
AT1G24140	X3MMP	Leaf tip	40	0.989692	11.3898	11.3315	-0.00739911
AT1G24145	AT1G24145	Leaf tip	40	0.466926	14.0194	20.6413	0.558115
AT1G24147	AT1G24147	Leaf tip	40	0.225162	75.1574	120.266	0.678243
AT1G24148	AT1G24148	Leaf tip	40	0.965768	123.285	122.03	-0.014759
AT1G24150	ATFH4	Leaf tip	40	0.575034	22.9538	27.9779	0.285555
AT1G24160	AT1G24160	Leaf tip	40	0.129016	174.619	151.322	-0.206589
AT1G24170	GATL8	Leaf tip	40	0.045341	78.016	59.6381	-0.387536
AT1G24180	IAR4	Leaf tip	40	0.78764	94.9581	97.9488	0.0447364
AT1G24190	SNL3	Leaf tip	40	0.320321	102.888	92.1486	-0.159035
AT1G24210	AT1G24210	Leaf tip	40	0.286124	6.88167	4.14461	-0.731521
AT1G24240	AT1G24240	Leaf tip	40	0.359498	10.6186	13.2626	0.32077
AT1G24265	AT1G24265	Leaf tip	40	0.234779	10.9582	8.10714	-0.434752
AT1G24267	AT1G24267	Leaf tip	40	0.0985099	92.1541	110.826	0.26617
AT1G24280	G6PD3	Leaf tip	40	0.965653	18.0216	18.2215	0.0159138
AT1G24290	AT1G24290	Leaf tip	40	0.241504	10.6111	15.5433	0.550722
AT1G24300	AT1G24300	Leaf tip	40	0.789328	126.037	122.439	-0.0417893
AT1G24310	NUP54	Leaf tip	40	0.904002	44.7179	45.4011	0.0218735
AT1G24320	GCS2	Leaf tip	40	0.975485	8.09238	8.22186	0.022901
AT1G24330	PUB6	Leaf tip	40	0.0865695	13.4011	10.3758	-0.369137
AT1G24340	EMB260	Leaf tip	40	0.502359	76.9701	79.5912	0.0483113
AT1G24350	AT1G24350	Leaf tip	40	0.438656	119.262	126.842	0.0888931
AT1G24360	AT1G24360	Leaf tip	40	0.356072	171.508	160.429	-0.0963401
AT1G24400	LHT2	Leaf tip	40	0.669874	14.9794	17.056	0.187297
AT1G24405	AT1G24405	Leaf tip	40	0.0149798	3.9563	1.5387	-1.36244
AT1G24440	AT1G24440	Leaf tip	40	0.642087	24.7114	27.4802	0.153214
AT1G24450	NFD2	Leaf tip	40	0.552723	17.8728	19.8764	0.153296
AT1G24460	AT1G24460	Leaf tip	40	0.927018	161.101	159.046	-0.0185217
AT1G24470	KCR2	Leaf tip	40	0.409589	5.99964	3.95954	-0.599543
AT1G24490	ALB4	Leaf tip	40	0.717179	92.6716	94.7596	0.0321442
AT1G24510	CCT5	Leaf tip	40	0.931233	221.937	224.23	0.0148282
AT1G24530	AT1G24530	Leaf tip	40	0.328169	20.7401	14.251	-0.541359
AT1G24560	AT1G24560	Leaf tip	40	0.140748	105.055	82.9964	-0.340029
AT1G24575	AT1G24575	Leaf tip	40	0.37102	17.0721	20.2439	0.24584
AT1G24577	AT1G24577	Leaf tip	40	0.897727	13.3736	13.7884	0.0440598
AT1G24580	AT1G24580	Leaf tip	40	0.051017	4.84736	2.70067	-0.843882
AT1G24600	AT1G24600	Leaf tip	40	0.689849	9.52327	10.6876	0.16641
AT1G24610	AT1G24610	Leaf tip	40	0.151876	67.5342	61.3346	-0.138917
AT1G24625	ZFP7	Leaf tip	40	0.313791	34.5279	28.0736	-0.298547
AT1G24706	THO2	Leaf tip	40	0.108709	215.97	179.269	-0.268701
AT1G24735	AT1G24735	Leaf tip	40	0.100105	9.383	4.72931	-0.98842
AT1G24764	ATMAP70.2	Leaf tip	40	0.872607	52.8487	50.8986	-0.0542444
AT1G25211	AT1G25211	Leaf tip	40	0.00591046	8.54736	4.18065	-1.03175
AT1G25220	ASB1	Leaf tip	40	0.356049	51.5345	65.322	0.34203
AT1G25230	AT1G25230	Leaf tip	40	0.27072	57.6748	74.6156	0.371536
AT1G25250	AtIDD16	Leaf tip	40	0.750418	2.54883	2.80117	0.136195
AT1G25260	AT1G25260	Leaf tip	40	0.796065	145.093	148.553	0.034002
AT1G25275	AT1G25275	Leaf tip	40	0.0582976	173.208	230.532	0.412462
AT1G25280	TULP10	Leaf tip	40	0.727235	52.4	50.0357	-0.0666095
AT1G25290	RBL10	Leaf tip	40	0.955975	41.0154	41.1644	0.00523214
AT1G25320	AT1G25320	Leaf tip	40	0.47227	6.36569	4.76493	-0.417862
AT1G25330	BHLH75	Leaf tip	40	0.285591	1.20128	1	-0.264576
[truncated: 17,960 more rows]

## Sheet: B
AGI	Gene name	Tissue	Timepoint (min)	p-value (FRtip vs WL)	mean read count WL	mean read count FRtip	log2FC (FRtip vs WL)
AT1G01010	NAC001	Leaf tip	60	0.211088	3.46043	7.21315	1.05968
AT1G01020	ARV1	Leaf tip	60	0.376339	110.844	102.203	-0.117091
AT1G01030	NGA3	Leaf tip	60	0.0213424	31.2154	21.6705	-0.526525
AT1G01040	DCL1	Leaf tip	60	0.115418	234.031	251.314	0.10279
AT1G01050	PPA1	Leaf tip	60	0.750187	109.911	114.01	0.0528205
AT1G01060	LHY	Leaf tip	60	0.00509739	166.232	198.04	0.252595
AT1G01070	AT1G01070	Leaf tip	60	0.355918	1	1.80016	0.848126
AT1G01080	AT1G01080	Leaf tip	60	0.0295751	248.017	191.933	-0.369841
AT1G01090	PDH.E1.ALPHA	Leaf tip	60	0.928348	353.01	350.459	-0.0104635
AT1G01100	RPP1A	Leaf tip	60	0.286354	562.3	518.907	-0.115863
AT1G01110	IQD18	Leaf tip	60	0.474063	4.11669	5.52089	0.423416
AT1G01120	KCS1	Leaf tip	60	0.00157269	119.054	72.2259	-0.721022
AT1G01130	AT1G01130	Leaf tip	60	0.0856587	6.26125	3.5468	-0.819931
AT1G01140	CIPK9	Leaf tip	60	0.000268613	330.592	158.362	-1.06182
AT1G01160	GIF2	Leaf tip	60	0.553551	268.342	250.915	-0.0968758
AT1G01170	AT1G01170	Leaf tip	60	0.349911	221.722	202.009	-0.13433
AT1G01180	AT1G01180	Leaf tip	60	0.217898	23.645	15.0227	-0.654389
AT1G01190	CYP78A8	Leaf tip	60	0.375918	15.8192	12.8898	-0.295444
AT1G01200	RABA3	Leaf tip	60	0.630506	5.21027	6.28004	0.269416
AT1G01210	AT1G01210	Leaf tip	60	0.657553	41.1981	38.001	-0.116542
AT1G01220	FKGP	Leaf tip	60	0.834858	153.552	151.593	-0.0185281
AT1G01225	AT1G01225	Leaf tip	60	0.733477	11.2492	12.097	0.104823
AT1G01230	AT1G01230	Leaf tip	60	0.79987	41.616	42.5439	0.0318124
AT1G01240	AT1G01240	Leaf tip	60	0.0782794	188.422	229.521	0.28466
AT1G01250	ERF023	Leaf tip	60	0.582122	13.3078	16.4945	0.309709
AT1G01260	BHLH13	Leaf tip	60	8.28289e-07	57.3429	276.807	2.27119
AT1G01290	CNX3	Leaf tip	60	0.971999	50.689	50.902	0.00605064
AT1G01300	APF2	Leaf tip	60	0.84077	67.8032	70.2428	0.0509961
AT1G01310	AT1G01310	Leaf tip	60	0.131009	4.63334	7.14712	0.62531
AT1G01320	AT1G01320	Leaf tip	60	0.00561683	1423.13	1281.4	-0.151346
AT1G01340	CNGC10	Leaf tip	60	0.475856	13.576	11.22	-0.27498
AT1G01350	AT1G01350	Leaf tip	60	0.702361	60.5224	58.0599	-0.0599278
AT1G01360	PYL9	Leaf tip	60	0.87672	50.9627	52.8186	0.0516067
AT1G01370	HTR12	Leaf tip	60	0.863429	5.61937	6.04915	0.106324
AT1G01380	ETC1	Leaf tip	60	0.194933	3.42165	8.00814	1.22677
AT1G01390	AT1G01390	Leaf tip	60	0.0601585	19.7579	25.2065	0.351368
AT1G01420	UGT72B3	Leaf tip	60	0.0615276	29.1181	20.0693	-0.536926
AT1G01430	TBL25	Leaf tip	60	0.000290869	184.505	100.69	-0.87373
AT1G01440	AT1G01440	Leaf tip	60	0.39623	34.3132	40.6941	0.246056
AT1G01448	AT1G01448	Leaf tip	60	0.185203	39.9814	31.5051	-0.343742
AT1G01450	AT1G01450	Leaf tip	60	0.0984007	16.5388	23.8647	0.529026
AT1G01470	LEA14	Leaf tip	60	0.628891	88.7001	96.7242	0.124941
AT1G01490	AT1G01490	Leaf tip	60	0.0257663	658.085	538.101	-0.290397
AT1G01500	AT1G01500	Leaf tip	60	0.420264	42.4721	47.8278	0.171333
AT1G01510	AN	Leaf tip	60	0.436463	78.7745	71.6571	-0.136619
AT1G01520	AT1G01520	Leaf tip	60	0.363649	14.7767	12.4561	-0.246471
AT1G01540	AT1G01540	Leaf tip	60	0.0171032	255.643	204.266	-0.323685
AT1G01550	BPS1	Leaf tip	60	0.968097	295.467	296.395	0.00452368
AT1G01560	MPK11	Leaf tip	60	0.834915	4.95469	5.5088	0.152944
AT1G01570	AT1G01570	Leaf tip	60	0.215026	3.30904	7.63954	1.20707
AT1G01580	FRO2	Leaf tip	60	0.173378	4.94921	7.8752	0.670119
AT1G01590	FRO1	Leaf tip	60	0.355918	1	1	0
AT1G01600	CYP86A4	Leaf tip	60	0.355918	1	1.59257	0.671359
AT1G01610	GPAT4	Leaf tip	60	0.00253623	122.913	75.4671	-0.703717
AT1G01620	PIP1.3	Leaf tip	60	0.0288568	401.756	335.338	-0.260702
AT1G01630	AT1G01630	Leaf tip	60	0.114572	126.444	105.327	-0.263619
AT1G01640	AT1G01640	Leaf tip	60	0.930598	4.51524	4.59039	0.0238137
AT1G01650	SPPL4	Leaf tip	60	0.0131243	73.2767	122.162	0.737363
AT1G01660	AT1G01660	Leaf tip	60	0.590914	17.8473	15.5432	-0.199422
AT1G01670	PUB56	Leaf tip	60	0.561502	11.8068	14.6157	0.307907
AT1G01680	PUB54	Leaf tip	60	0.666067	4.27191	3.38539	-0.335562
AT1G01690	ATPRD3	Leaf tip	60	0.870771	9.72381	10.1018	0.0550156
AT1G01695	AT1G01695	Leaf tip	60	0.766793	4.06353	4.72589	0.217854
AT1G01700	ATROPGEF2	Leaf tip	60	0.101257	7.55096	14.706	0.96167
AT1G01710	AT1G01710	Leaf tip	60	0.396762	110.686	124.523	0.16994
AT1G01720	NAC002	Leaf tip	60	0.00100525	65.0396	129.571	0.994349
AT1G01725	AT1G01725	Leaf tip	60	0.465	25.9596	31.0748	0.259478
AT1G01730	AT1G01730	Leaf tip	60	0.896014	48.6575	49.5481	0.0261681
AT1G01740	BSK4	Leaf tip	60	0.944951	31.258	31.5741	0.0145188
AT1G01750	ADF11.1	Leaf tip	60	0.413615	10.9211	14.4794	0.406881
AT1G01760	AT1G01760	Leaf tip	60	0.867912	11.468	10.8458	-0.0804785
AT1G01770	AT1G01770	Leaf tip	60	0.865032	82.6602	84.5184	0.0320733
AT1G01780	PLIM2B	Leaf tip	60	0.685092	55.9996	60.8165	0.119045
AT1G01790	KEA1	Leaf tip	60	0.730601	451.717	441.468	-0.0331099
AT1G01800	AT1G01800	Leaf tip	60	0.164814	100.498	88.458	-0.184105
AT1G01810	AT1G01810	Leaf tip	60	0.162178	1.83252	3.64391	0.991658
AT1G01820	PEX11C	Leaf tip	60	0.566807	92.6268	88.0942	-0.0723836
AT1G01830	AT1G01830	Leaf tip	60	0.129042	61.8612	43.7221	-0.500673
AT1G01840	AT1G01840	Leaf tip	60	0.917698	36.9946	37.7118	0.0276991
AT1G01860	PFC1	Leaf tip	60	0.880679	62.2607	63.7301	0.0336518
AT1G01880	GEN1	Leaf tip	60	0.854903	5.07956	5.52089	0.120196
AT1G01900	SBTI1.1	Leaf tip	60	0.671951	12.7042	14.5385	0.194567
AT1G01910	AT1G01910	Leaf tip	60	0.217486	103.444	91.9785	-0.169482
AT1G01920	AT1G01920	Leaf tip	60	0.642738	45.183	49.013	0.117382
AT1G01930	AT1G01930	Leaf tip	60	0.387671	46.5762	50.4916	0.11645
AT1G01940	CYP18.1	Leaf tip	60	0.770575	16.6872	17.9701	0.106858
AT1G01950	ARK2	Leaf tip	60	0.163373	56.65	72.9825	0.365476
AT1G01960	BIG3	Leaf tip	60	0.314117	112.53	127.523	0.180446
AT1G01970	AT1G01970	Leaf tip	60	0.482187	114.968	107.006	-0.103538
AT1G01990	AT1G01990	Leaf tip	60	0.625167	37.6695	41.6871	0.146207
AT1G02000	GAE2	Leaf tip	60	0.649816	20.719	19.5475	-0.0839715
AT1G02010	SEC1A.1	Leaf tip	60	0.990736	73.7159	73.8064	0.00177049
AT1G02020	AT1G02020	Leaf tip	60	0.355125	37.1193	30.4896	-0.283854
AT1G02050	PKSA	Leaf tip	60	0.329686	17.3025	22.4314	0.374536
AT1G02060	AT1G02060	Leaf tip	60	0.81055	6.52231	6.95247	0.0921417
AT1G02080	AT1G02080	Leaf tip	60	0.820277	182.739	179.483	-0.0259409
AT1G02090	CSN7	Leaf tip	60	0.0196148	96.684	120.961	0.323197
AT1G02100	LCMT1	Leaf tip	60	0.368288	97.8172	103.477	0.0811535
AT1G02110	AT1G02110	Leaf tip	60	0.903254	82.9616	81.8115	-0.0201408
AT1G02120	VAD1	Leaf tip	60	0.147984	433.787	485.352	0.162047
AT1G02130	RABD2A	Leaf tip	60	0.0220547	85.6065	63.3835	-0.433613
AT1G02140	MEE63	Leaf tip	60	0.4757	424.139	404.026	-0.0700868
AT1G02145	ALG12	Leaf tip	60	0.671312	99.4683	104.053	0.0650097
AT1G02150	AT1G02150	Leaf tip	60	0.222766	223.286	247.488	0.148464
AT1G02160	AT1G02160	Leaf tip	60	0.883616	69.5513	72.2298	0.0545164
AT1G02170	AMC1	Leaf tip	60	0.414885	69.1133	77.3429	0.162306
AT1G02180	AT1G02180	Leaf tip	60	0.164676	13.1172	20.3654	0.634662
AT1G02205	CER1	Leaf tip	60	0.000718413	151.569	259.877	0.777857
AT1G02220	NAC003	Leaf tip	60	0.820791	14.0399	12.9158	-0.120403
AT1G02230	NAC004	Leaf tip	60	0.291098	2.64565	5.94728	1.16861
AT1G02260	AT1G02260	Leaf tip	60	0.671272	42.9128	39.0773	-0.135075
AT1G02270	AT1G02270	Leaf tip	60	0.29115	107.97	122.197	0.178579
AT1G02280	TOC33	Leaf tip	60	0.217168	217.02	198.383	-0.12954
AT1G02290	AT1G02290	Leaf tip	60	0.783512	12.8667	14.3555	0.157965
AT1G02300	CATHB1	Leaf tip	60	0.0378384	157.216	104.541	-0.588679
AT1G02305	CATHB2	Leaf tip	60	0.755158	102.007	99.3823	-0.0376035
AT1G02310	MAN1	Leaf tip	60	0.296726	3.42165	2.03366	-0.750617
AT1G02330	CSU2	Leaf tip	60	0.015211	65.0026	107.276	0.722752
AT1G02335	GL22	Leaf tip	60	0.724019	13.0716	14.551	0.15469
AT1G02340	HFR1	Leaf tip	60	0.00123709	2.03707	159.214	6.28833
AT1G02350	AT1G02350	Leaf tip	60	2.74175e-06	19.0628	322.873	4.08213
AT1G02360	AT1G02360	Leaf tip	60	0.0836641	5.28959	10.1117	0.934796
AT1G02370	AT1G02370	Leaf tip	60	0.40059	9.12406	12.3072	0.431754
AT1G02380	AT1G02380	Leaf tip	60	0.0301129	20.3893	31.9276	0.646996
AT1G02390	GPAT2	Leaf tip	60	0.896812	7.07603	6.60288	-0.0998451
AT1G02400	GA2OX6	Leaf tip	60	0.0423941	3.94379	9.84325	1.31955
AT1G02410	COX11	Leaf tip	60	0.701863	58.1988	53.1467	-0.13101
AT1G02420	AT1G02420	Leaf tip	60	0.227193	7.85209	11.3119	0.526697
AT1G02430	ATARFD1B	Leaf tip	60	0.160057	13.6671	8.63696	-0.662107
AT1G02450	NIMIN.1	Leaf tip	60	0.211635	2.41623	5.67754	1.23251
AT1G02460	AT1G02460	Leaf tip	60	0.0489141	7.21022	12.6684	0.813123
AT1G02470	AT1G02470	Leaf tip	60	0.357841	3.44104	2.36166	-0.543046
AT1G02475	AT1G02475	Leaf tip	60	0.984542	116.824	117.011	0.00230361
AT1G02500	SAM1	Leaf tip	60	0.160673	346.78	397.314	0.196257
AT1G02560	CLPP5	Leaf tip	60	0.18757	503.823	455.563	-0.145267
AT1G02610	AT1G02610	Leaf tip	60	0.67879	23.6215	19.8729	-0.249298
AT1G02640	BXL2	Leaf tip	60	0.0712945	9.74319	4.95724	-0.974859
AT1G02650	AT1G02650	Leaf tip	60	0.0878848	2.99317	6.3422	1.08331
AT1G02660	AT1G02660	Leaf tip	60	0.131091	13.3444	18.955	0.506339
AT1G02670	AT1G02670	Leaf tip	60	0.654849	2.83794	3.72592	0.392751
AT1G02680	TAF13	Leaf tip	60	0.307774	45.3079	38.9349	-0.2187
AT1G02690	IMPA.6	Leaf tip	60	0.0393721	4.99311	11.1738	1.16211
AT1G02700	AT1G02700	Leaf tip	60	0.212729	4.39714	6.50361	0.564675
AT1G02710	AT1G02710	Leaf tip	60	0.513526	7.96719	6.3422	-0.329087
AT1G02720	GATL5	Leaf tip	60	0.784825	34.4856	36.8788	0.0967978
AT1G02730	CSLD5	Leaf tip	60	0.288097	17.3662	14.5618	-0.25409
AT1G02740	MRG2	Leaf tip	60	0.447874	23.737	26.5729	0.162818
AT1G02750	DI19.2	Leaf tip	60	0.535677	47.0611	51.5209	0.130622
AT1G02780	RPL19A	Leaf tip	60	0.223393	1506.19	1452.34	-0.0525293
AT1G02800	CEL2	Leaf tip	60	0.70466	4.26643	5.17303	0.27798
AT1G02810	PME7	Leaf tip	60	0.873136	1.34752	1.44109	0.0968523
AT1G02816	AT1G02816	Leaf tip	60	0.824729	18.8462	20.1155	0.0940368
AT1G02820	LEA2	Leaf tip	60	0.161958	83.776	62.1708	-0.430299
AT1G02840	SR34	Leaf tip	60	0.303638	334.491	370.811	0.148716
AT1G02850	BGLU11	Leaf tip	60	0.397475	5.09218	3.58781	-0.50518
AT1G02860	BAH1	Leaf tip	60	0.15016	10.4134	19.0788	0.873536
AT1G02870	AT1G02870	Leaf tip	60	0.623397	26.2164	29.531	0.171764
AT1G02880	TPK1.1	Leaf tip	60	0.125227	62.3848	75.9872	0.284563
AT1G02890	AT1G02890	Leaf tip	60	0.534695	169.553	176.78	0.0602188
AT1G02900	RALF1	Leaf tip	60	0.055722	3.44104	1.44109	-1.25569
AT1G02910	LPA1	Leaf tip	60	0.928189	206.053	208.226	0.0151344
AT1G02920	GSTF7	Leaf tip	60	0.949852	32.5841	33.9944	0.0611287
AT1G02930	GSTF6	Leaf tip	60	0.637422	42.9346	54.9843	0.356878
AT1G02940	ATGSTF5	Leaf tip	60	0.355918	1	1	0
AT1G02950	ATGSTF4	Leaf tip	60	0.219444	18.1561	23.2656	0.357749
AT1G02952	AT1G02952	Leaf tip	60	0.387228	19.5478	16.4616	-0.247901
AT1G02960	AT1G02960	Leaf tip	60	0.40736	74.1784	64.6684	-0.197939
AT1G02970	WEE1	Leaf tip	60	0.685647	5.29672	4.51098	-0.231659
AT1G02990	AT1G02990	Leaf tip	60	0.11177	75.7993	100.087	0.400993
AT1G03000	PEX6	Leaf tip	60	0.252626	100.949	117.315	0.216759
AT1G03010	AT1G03010	Leaf tip	60	0.423652	1.57145	2.47474	0.655179
AT1G03020	GRXS1	Leaf tip	60	0.798819	3.51146	2.96416	-0.244451
AT1G03030	AT1G03030	Leaf tip	60	0.522959	41.0685	44.918	0.129261
AT1G03040	AT1G03040	Leaf tip	60	0.0236928	90.6463	124.838	0.461741
AT1G03050	AT1G03050	Leaf tip	60	0.21568	7.75715	11.8972	0.617021
AT1G03055	D27	Leaf tip	60	0.0599209	38.6182	28.5133	-0.437645
AT1G03060	SPI	Leaf tip	60	0.00703808	65.6866	85.5628	0.381384
AT1G03070	LFG4	Leaf tip	60	0.407398	1.81313	2.43374	0.42469
AT1G03080	NET1D	Leaf tip	60	0.804239	148.15	145.115	-0.0298629
AT1G03090	MCCA	Leaf tip	60	0.00130229	54.3084	62.3598	0.199441
AT1G03100	AT1G03100	Leaf tip	60	0.135465	11.11	8.22695	-0.433434
AT1G03110	TRM82	Leaf tip	60	0.824672	30.5035	29.3662	-0.0548201
AT1G03120	ATRAB28	Leaf tip	60	0.0975634	2.05646	3.39531	0.723385
AT1G03130	PSAD2	Leaf tip	60	0.282354	4052.28	3874.05	-0.0648926
AT1G03140	AT1G03140	Leaf tip	60	0.176503	139.558	160.824	0.204624
AT1G03150	NAA20	Leaf tip	60	0.661827	110.411	104.608	-0.0778905
AT1G03160	FZL	Leaf tip	60	0.430725	191.046	182.86	-0.0631761
AT1G03180	AT1G03180	Leaf tip	60	0.0266982	5.91373	12.1712	1.04134
AT1G03190	XPD	Leaf tip	60	0.853477	28.5242	27.1884	-0.0691958
AT1G03200	AT1G03200	Leaf tip	60	0.0620708	2.76375	1	-1.46663
AT1G03210	AT1G03210	Leaf tip	60	0.185313	21.8071	30.2289	0.471128
AT1G03220	AT1G03220	Leaf tip	60	0.0851796	45.5965	62.0668	0.444897
AT1G03230	AT1G03230	Leaf tip	60	0.469175	18.7651	15.072	-0.316187
AT1G03250	AT1G03250	Leaf tip	60	0.071653	67.5618	84.8849	0.329299
AT1G03260	AT1G03260	Leaf tip	60	0.243804	24.8766	20.0085	-0.314181
AT1G03270	CBSDUF4	Leaf tip	60	0.251815	23.4316	29.8444	0.349001
AT1G03280	AT1G03280	Leaf tip	60	0.675151	173.851	165.906	-0.0674842
AT1G03290	AT1G03290	Leaf tip	60	0.276711	71.6189	81.5828	0.187924
AT1G03300	DUF1	Leaf tip	60	0.0911936	28.8765	17.8393	-0.694839
AT1G03310	ISA2	Leaf tip	60	0.542126	108.202	112.009	0.0498882
AT1G03330	LSM2	Leaf tip	60	0.238753	51.7159	45.098	-0.197545
AT1G03340	AT1G03340	Leaf tip	60	0.156628	15.4987	9.71162	-0.674363
AT1G03350	AT1G03350	Leaf tip	60	0.659869	75.0354	79.2699	0.0792009
AT1G03360	RRP4	Leaf tip	60	0.101097	37.3935	29.156	-0.358995
AT1G03365	RF4	Leaf tip	60	0.57855	98.7687	91.7471	-0.106391
AT1G03370	AT1G03370	Leaf tip	60	0.491154	71.7432	66.901	-0.100816
AT1G03380	ATG18G	Leaf tip	60	0.700318	73.6376	69.5009	-0.0834121
AT1G03400	AT1G03400	Leaf tip	60	0.418678	108.208	98.6422	-0.133528
AT1G03410	X2A6	Leaf tip	60	0.327058	193.506	209.165	0.112263
AT1G03420	AT1G03420	Leaf tip	60	0.573731	147.221	141.231	-0.0599197
AT1G03430	AHP5	Leaf tip	60	0.471889	95.3996	111.226	0.221434
AT1G03440	AT1G03440	Leaf tip	60	0.873954	62.926	61.5251	-0.0324792
AT1G03457	AT1G03457	Leaf tip	60	0.304546	21.7313	12.5566	-0.791321
AT1G03470	NET3A	Leaf tip	60	0.586774	7.55938	10.6085	0.488875
AT1G03475	CPX1	Leaf tip	60	0.75813	437.518	426.548	-0.0366349
AT1G03495	AT1G03495	Leaf tip	60	0.209374	13.9218	18.1336	0.381321
AT1G03510	PCMP.E3	Leaf tip	60	0.745264	3.83959	3.36424	-0.190674
AT1G03520	AT1G03520	Leaf tip	60	0.364665	41.9889	48.886	0.219416
AT1G03530	ATNAF1	Leaf tip	60	0.0150651	40.3538	55.2632	0.453616
AT1G03540	PCMP.E4	Leaf tip	60	0.920559	4.85727	5.1631	0.088092
AT1G03545	AT1G03545	Leaf tip	60	0.167262	22.301	30.7486	0.463411
AT1G03550	SCAMP2	Leaf tip	60	0.241599	36.3602	44.9374	0.305559
AT1G03560	AT1G03560	Leaf tip	60	0.303459	42.3823	47.5732	0.166686
AT1G03590	PPC6.6	Leaf tip	60	0.848344	60.6281	62.198	0.0368803
AT1G03600	PSB27.1	Leaf tip	60	0.937952	1459.95	1452.83	-0.00706016
AT1G03610	AT1G03610	Leaf tip	60	0.00965369	144.353	265.248	0.877736
AT1G03620	AT1G03620	Leaf tip	60	0.058855	1	3.15665	1.65839
AT1G03630	PORC	Leaf tip	60	0.0932922	836.768	769.372	-0.121145
AT1G03650	AT1G03650	Leaf tip	60	0.249692	1.57145	3.02631	0.94546
AT1G03680	ATHM1	Leaf tip	60	0.198726	574.907	528.49	-0.121453
AT1G03687	AT1G03687	Leaf tip	60	0.0641265	32.6936	25.0218	-0.385824
AT1G03730	AT1G03730	Leaf tip	60	0.0924562	14.8261	9.98869	-0.569768
AT1G03740	AT1G03740	Leaf tip	60	0.960595	54.8293	54.2873	-0.0143318
AT1G03750	SWI2	Leaf tip	60	0.97764	31.3525	31.4719	0.00548218
AT1G03760	AT1G03760	Leaf tip	60	0.424685	10.6196	13.2101	0.314915
AT1G03770	RING1B	Leaf tip	60	0.913246	6.38819	5.98312	-0.0945081
AT1G03780	TPX2	Leaf tip	60	0.74002	9.37116	10.5964	0.177269
AT1G03820	AT1G03820	Leaf tip	60	0.150961	5.12547	8.54978	0.738203
AT1G03830	AT1G03830	Leaf tip	60	0.101179	21.199	35.6293	0.74907
AT1G03840	MGP	Leaf tip	60	0.091224	3.89275	1.40008	-1.47528
AT1G03850	AT1G03850	Leaf tip	60	0.483486	4.39001	2.92315	-0.5867
AT1G03860	PHB2	Leaf tip	60	0.167679	85.1135	71.7301	-0.246809
AT1G03870	FLA9	Leaf tip	60	0.147368	103.669	82.821	-0.323912
AT1G03900	ATNAP4	Leaf tip	60	0.747221	118.641	123.292	0.0554764
AT1G03905	ABCI19	Leaf tip	60	0.594391	3.8063	5.13203	0.43114
AT1G03910	CTN	Leaf tip	60	0.10667	153.481	177.391	0.208872
AT1G03920	AT1G03920	Leaf tip	60	0.496848	7.31606	8.62186	0.236933
AT1G03930	CKL9	Leaf tip	60	0.0134132	240.829	325.549	0.434864
AT1G03935	AT1G03935	Leaf tip	60	0.499879	5.8205	8.08063	0.473324
AT1G03940	X3AT1	Leaf tip	60	0.270491	11.0801	15.7923	0.511247
AT1G03950	VPS2.3	Leaf tip	60	0.547748	29.1771	32.9233	0.174274
AT1G03960	B..EPSILON	Leaf tip	60	0.377933	45.5564	50.1571	0.1388
AT1G03970	GBF4	Leaf tip	60	0.0979638	59.8995	47.129	-0.345928
AT1G03980	ATPCS2	Leaf tip	60	0.188716	68.1725	81.6056	0.259479
AT1G03990	FAO1	Leaf tip	60	0.343783	21.6381	25.3347	0.227541
AT1G04000	AT1G04000	Leaf tip	60	0.509279	53.1599	47.8554	-0.151656
AT1G04010	PSAT	Leaf tip	60	0.771453	26.7597	25.2229	-0.0853237
AT1G04020	ATBARD1	Leaf tip	60	0.0151175	9.24216	17.6567	0.933915
AT1G04030	AT1G04030	Leaf tip	60	0.0195435	247.674	135.552	-0.8696
AT1G04040	AT1G04040	Leaf tip	60	0.0651487	314.2	188.208	-0.73935
AT1G04050	SUVR1	Leaf tip	60	0.753878	18.0452	19.4953	0.111509
AT1G04070	TOM9.1	Leaf tip	60	0.0984347	8.01657	12.4971	0.640534
AT1G04080	PRP39	Leaf tip	60	0.0271168	335.447	384.613	0.19732
AT1G04090	AT1G04090	Leaf tip	60	0.112974	2.75149	1.40008	-0.974704
AT1G04100	IAA10	Leaf tip	60	0.321251	12.8793	10.5502	-0.287783
AT1G04110	SBT1.2	Leaf tip	60	0.640125	4.9686	4.03406	-0.300606
AT1G04120	ABCC5	Leaf tip	60	0.529921	128.401	132.915	0.0498503
AT1G04130	TPR2	Leaf tip	60	0.641853	33.8968	30.8496	-0.135899
AT1G04140	AT1G04140	Leaf tip	60	0.80112	149.838	153.773	0.0373948
AT1G04160	XI.B	Leaf tip	60	0.0606924	36.1186	27.7809	-0.378645
AT1G04170	EIF2.GAMMA	Leaf tip	60	0.154991	172.17	190.55	0.146332
AT1G04180	YUC9	Leaf tip	60	8.02436e-09	3.82021	200.409	5.71315
AT1G04190	TPR3	Leaf tip	60	0.00813308	50.2023	60.5126	0.269482
AT1G04200	AT1G04200	Leaf tip	60	0.434415	69.7101	75.0986	0.107418
AT1G04210	AT1G04210	Leaf tip	60	0.327593	97.4853	107.015	0.134551
AT1G04220	KCS2	Leaf tip	60	0.0970241	18.043	6.23171	-1.53374
AT1G04230	AT1G04230	Leaf tip	60	0.631973	22.8426	24.8112	0.119265
AT1G04240	SHY2	Leaf tip	60	0.00072275	151.98	430.69	1.50277
AT1G04250	IAA17	Leaf tip	60	0.696377	72.031	65.1656	-0.144508
AT1G04260	PRA1D	Leaf tip	60	0.505544	20.7945	24.0934	0.212436
AT1G04270	RPS15A	Leaf tip	60	0.485077	522.847	506.614	-0.0455015
AT1G04280	AT1G04280	Leaf tip	60	0.533543	42.8206	49.6793	0.214338
AT1G04290	AT1G04290	Leaf tip	60	0.467379	85.0224	73.4357	-0.211362
AT1G04295	AT1G04295	Leaf tip	60	0.667869	80.649	86.947	0.10848
AT1G04300	TRAF1B	Leaf tip	60	0.128688	296.719	324.837	0.13062
AT1G04310	ERS2	Leaf tip	60	0.0253422	13.3323	32.5603	1.28819
AT1G04330	AT1G04330	Leaf tip	60	0.134391	3.01256	1	-1.59099
AT1G04340	AT1G04340	Leaf tip	60	0.722595	37.2189	38.4192	0.0457894
AT1G04350	AT1G04350	Leaf tip	60	0.470047	241.364	229.221	-0.0744763
AT1G04360	ATL1	Leaf tip	60	0.01883	14.3924	23.5319	0.709309
AT1G04390	AT1G04390	Leaf tip	60	0.620027	42.131	43.9616	0.061362
AT1G04400	CRY2	Leaf tip	60	0.559096	185.3	175.794	-0.0759724
AT1G04410	MDH1	Leaf tip	60	0.235216	712.741	669.093	-0.0911711
AT1G04420	AT1G04420	Leaf tip	60	0.0465845	336.804	292.721	-0.202384
AT1G04425	AT1G04425	Leaf tip	60	0.797194	4.5823	5.06255	0.143792
AT1G04430	AT1G04430	Leaf tip	60	0.0102942	264.801	223.418	-0.245159
AT1G04440	CKL13	Leaf tip	60	0.315613	132.218	145.277	0.135893
AT1G04480	RPL23A.1	Leaf tip	60	0.541312	284.075	264.725	-0.101777
AT1G04490	AT1G04490	Leaf tip	60	0.364378	2.83794	1.59257	-0.833486
AT1G04510	PRP19A	Leaf tip	60	0.11814	68.9707	57.9671	-0.250749
AT1G04520	CRRSP3	Leaf tip	60	0.0388948	40.0117	28.0951	-0.510103
AT1G04530	TPR4	Leaf tip	60	0.524791	433.384	421.104	-0.0414678
AT1G04540	AT1G04540	Leaf tip	60	0.330429	11.2265	15.0279	0.420737
AT1G04550	IAA12	Leaf tip	60	0.124936	89.4965	107.724	0.267437
AT1G04555	AT1G04555	Leaf tip	60	0.648939	11.9868	14.3413	0.258725
AT1G04570	AT1G04570	Leaf tip	60	0.227772	6.2296	9.06295	0.54084
AT1G04590	AT1G04590	Leaf tip	60	0.0588453	56.4041	46.2391	-0.286686
AT1G04600	XI.A	Leaf tip	60	0.478645	2.50268	4.12339	0.720357
AT1G04610	YUC3	Leaf tip	60	0.355918	1	1	0
AT1G04620	HCAR	Leaf tip	60	0.959337	19.3754	19.5264	0.0112013
AT1G04630	MEE4	Leaf tip	60	0.869689	41.8282	42.7307	0.0307986
AT1G04635	EMB1687	Leaf tip	60	0.99565	8.64961	8.63696	-0.00211155
AT1G04640	LIP2.3	Leaf tip	60	0.5341	119.857	110.163	-0.121665
AT1G04650	AT1G04650	Leaf tip	60	0.356465	5.55231	9.60154	0.790179
AT1G04660	AT1G04660	Leaf tip	60	0.355918	1	1	0
AT1G04680	AT1G04680	Leaf tip	60	0.00441201	207.943	173.216	-0.263619
AT1G04690	KAB1	Leaf tip	60	0.726061	159.94	166.502	0.0580073
AT1G04700	AT1G04700	Leaf tip	60	0.281146	4.9686	3.51573	-0.499016
AT1G04710	KAT1	Leaf tip	60	0.787265	76.1171	73.3925	-0.052589
AT1G04730	CTF18	Leaf tip	60	0.600694	15.0277	17.2627	0.200037
AT1G04750	VAMP721	Leaf tip	60	0.147055	98.2896	87.1118	-0.17417
AT1G04760	VAMP726	Leaf tip	60	0.94621	2.39684	2.28225	-0.0706787
AT1G04770	AT1G04770	Leaf tip	60	0.719838	209.106	220.208	0.074633
AT1G04778	AT1G04778	Leaf tip	60	0.622427	1.34752	1.80016	0.417822
AT1G04780	AT1G04780	Leaf tip	60	0.978969	115.036	115.6	0.00704581
AT1G04790	AT1G04790	Leaf tip	60	0.930509	50.6025	49.7855	-0.0234836
AT1G04800	AT1G04800	Leaf tip	60	0.354792	302.699	330.184	0.125389
AT1G04810	RPN2B	Leaf tip	60	0.55549	75.084	67.0365	-0.16356
AT1G04820	TUBA4.1	Leaf tip	60	0.764161	379.048	367.751	-0.0436514
AT1G04830	AT1G04830	Leaf tip	60	0.190538	49.1818	60.3995	0.296412
AT1G04840	PCMP.H64	Leaf tip	60	0.177056	1	2.28225	1.19046
AT1G04850	AT1G04850	Leaf tip	60	0.829049	278.497	274.444	-0.0211513
AT1G04860	UBP2	Leaf tip	60	0.024061	80.007	60.6628	-0.399314
AT1G04870	PRMT10	Leaf tip	60	0.141962	34.2449	48.3828	0.498606
AT1G04880	HMGB15	Leaf tip	60	0.571217	2.16065	2.98531	0.466415
AT1G04900	AT1G04900	Leaf tip	60	0.525781	19.407	20.816	0.101112
AT1G04910	OFUT1	Leaf tip	60	0.861526	70.7729	69.1189	-0.0341153
AT1G04920	SPS3.1	Leaf tip	60	0.418244	8.66351	6.04138	-0.520074
AT1G04930	AT1G04930	Leaf tip	60	0.918697	13.7219	13.264	-0.0489654
AT1G04940	TIC20.I	Leaf tip	60	0.162191	55.1759	64.5109	0.225505
AT1G04945	AT1G04945	Leaf tip	60	0.811759	15.1951	14.3581	-0.0817412
AT1G04950	TAF6	Leaf tip	60	0.766604	65.7291	67.6476	0.0415065
AT1G04960	AT1G04960	Leaf tip	60	0.324037	56.6541	64.2575	0.181684
AT1G04970	AT1G04970	Leaf tip	60	0.522746	74.1412	82.6078	0.156003
AT1G04980	PDIL2.2	Leaf tip	60	0.278955	12.5495	19.024	0.60019
AT1G04985	AT1G04985	Leaf tip	60	0.870954	94.6778	93.1083	-0.0241158
AT1G04990	AT1G04990	Leaf tip	60	0.296876	15.0116	11.4885	-0.38589
AT1G05000	AT1G05000	Leaf tip	60	0.785644	1.81313	2.03366	0.165593
AT1G05010	ACO4	Leaf tip	60	0.675881	304.13	292.684	-0.0553406
AT1G05020	AP180	Leaf tip	60	0.686686	5.30898	6.28004	0.242339
AT1G05030	AT1G05030	Leaf tip	60	0.410891	62.5671	73.0227	0.22294
AT1G05055	GTF2H2	Leaf tip	60	0.549016	31.4955	28.4383	-0.147311
AT1G05060	AT1G05060	Leaf tip	60	0.318337	28.5272	33.9237	0.249955
AT1G05061	AT1G05061	Leaf tip	60	0.374068	1.34752	2.00258	0.571557
AT1G05065	CLE20	Leaf tip	60	0.661579	4.72692	5.39055	0.189532
AT1G05070	AT1G05070	Leaf tip	60	0.251659	70.3358	59.0102	-0.253293
AT1G05090	AT1G05090	Leaf tip	60	0.802556	3.76917	4.22655	0.165234
AT1G05100	MAPKKK18	Leaf tip	60	0.280238	2.49042	3.98789	0.679233
AT1G05120	AT1G05120	Leaf tip	60	0.703783	40.1787	42.4178	0.0782376
AT1G05135	AT1G05135	Leaf tip	60	0.191856	45.768	34.8961	-0.391272
AT1G05136	AT1G05136	Leaf tip	60	0.328578	1.34752	3.08457	1.19477
AT1G05140	ARASP2	Leaf tip	60	0.281434	159.259	142.997	-0.155393
AT1G05150	AT1G05150	Leaf tip	60	0.0483588	53.5577	72.1401	0.429705
AT1G05160	KAO1	Leaf tip	60	0.193885	39.8527	50.0764	0.329454
AT1G05170	B3GALT2	Leaf tip	60	0.356581	72.3182	65.0944	-0.151827
AT1G05180	AXR1	Leaf tip	60	0.341148	50.1994	56.6443	0.174261
AT1G05190	RPL6	Leaf tip	60	0.866012	1086.86	1102.04	0.0200076
AT1G05200	GLR3.4	Leaf tip	60	0.0270805	306.225	242.475	-0.336758
AT1G05205	AT1G05205	Leaf tip	60	0.567617	49.164	46.1191	-0.0922352
AT1G05210	AT1G05210	Leaf tip	60	0.584751	10.8722	9.10652	-0.255672
AT1G05220	AT1G05220	Leaf tip	60	0.519959	16.6517	14.4453	-0.205076
AT1G05230	HDG2	Leaf tip	60	0.997851	51.9993	52.0194	0.000556239
AT1G05260	PER3	Leaf tip	60	0.355918	1	1.5615	0.642929
AT1G05270	AT1G05270	Leaf tip	60	0.272332	93.738	107.186	0.193415
AT1G05300	ZIP5	Leaf tip	60	0.854472	14.3558	13.6995	-0.0675108
AT1G05310	PME8	Leaf tip	60	0.999324	7.4658	7.46303	-0.000535158
AT1G05320	AT1G05320	Leaf tip	60	0.398281	84.4895	72.0839	-0.229095
AT1G05340	AT1G05340	Leaf tip	60	0.536822	3.55749	2.28225	-0.640403
AT1G05350	AT1G05350	Leaf tip	60	0.368333	64.909	69.6916	0.102567
AT1G05360	KMS2	Leaf tip	60	0.819918	54.3038	55.9214	0.042348
AT1G05370	AT1G05370	Leaf tip	60	0.618382	3.21711	4.01896	0.321061
AT1G05380	AT1G05380	Leaf tip	60	0.282992	141.211	163.188	0.208675
AT1G05385	PSB27.2	Leaf tip	60	0.723426	83.343	79.9462	-0.0600317
AT1G05400	AT1G05400	Leaf tip	60	0.439604	3.4094	1.88217	-0.857119
AT1G05410	AT1G05410	Leaf tip	60	0.289995	46.4534	37.5547	-0.306792
AT1G05420	ATOFP12	Leaf tip	60	0.355918	1.34752	1	-0.430303
AT1G05430	AT1G05430	Leaf tip	60	0.0204411	66.7207	55.0198	-0.278184
AT1G05440	AT1G05440	Leaf tip	60	0.355918	1	1	0
AT1G05460	SDE3	Leaf tip	60	0.590909	37.4578	32.7705	-0.192867
AT1G05470	IP5P6	Leaf tip	60	0.637178	41.6763	37.9418	-0.135438
AT1G05490	CLSY3	Leaf tip	60	0.756902	1.69503	2.12299	0.324785
AT1G05500	SYT5	Leaf tip	60	0.804856	167.28	168.904	0.0139363
AT1G05510	OBAP1A	Leaf tip	60	0.94283	3.82569	3.96674	0.0522343
AT1G05520	AT1G05520	Leaf tip	60	0.68714	44.7577	48.9353	0.128739
AT1G05540	AT1G05540	Leaf tip	60	0.523132	38.1164	33.9553	-0.166779
AT1G05550	AT1G05550	Leaf tip	60	0.656892	2.50268	1.99265	-0.328785
AT1G05560	UGT1	Leaf tip	60	0.99375	131.454	131.591	0.00149982
AT1G05562	AT1G05562	Leaf tip	60	0.0658995	121.851	101.804	-0.25932
AT1G05570	CALS1	Leaf tip	60	0.92736	27.5581	28.2358	0.0350511
AT1G05575	AT1G05575	Leaf tip	60	0.674203	2.16065	2.74664	0.346204
AT1G05590	HEXO2	Leaf tip	60	0.236399	45.5421	36.4973	-0.319409
AT1G05600	AT1G05600	Leaf tip	60	0.0940917	27.7247	20.1453	-0.460729
AT1G05610	APS2.1	Leaf tip	60	0.644465	4.06188	5.16181	0.345729
AT1G05620	URH2	Leaf tip	60	0.440233	17.1047	11.8333	-0.531537
AT1G05630	AT5PTASE13	Leaf tip	60	0.0437872	85.94	76.4499	-0.168816
AT1G05640	AT1G05640	Leaf tip	60	0.363013	4.2913	2.95423	-0.538634
AT1G05670	AT1G05670	Leaf tip	60	0.793972	38.0427	35.7316	-0.0904185
AT1G05675	UGT74E1	Leaf tip	60	0.992066	4.63882	4.60764	-0.00972939
AT1G05680	UGT74E2	Leaf tip	60	0.355918	1	1.44109	0.527156
AT1G05690	BT3	Leaf tip	60	0.0127015	16.3203	7.26537	-1.16756
AT1G05710	AT1G05710	Leaf tip	60	0.259627	6.7855	3.8364	-0.822702
AT1G05720	AT1G05720	Leaf tip	60	0.677356	22.5971	25.4849	0.173501
AT1G05730	AT1G05730	Leaf tip	60	0.208042	12.1842	10.0608	-0.276275
AT1G05750	PDE247	Leaf tip	60	0.86024	30.7953	31.4058	0.0283223
AT1G05760	RTM1	Leaf tip	60	0.221468	15.6606	10.0396	-0.641433
AT1G05770	JAL2	Leaf tip	60	0.821019	3.09901	2.76174	-0.16623
AT1G05780	AT1G05780	Leaf tip	60	0.302725	10.9865	14.4712	0.397447
AT1G05785	AT1G05785	Leaf tip	60	0.199847	11.2653	14.4535	0.359535
AT1G05790	AT1G05790	Leaf tip	60	0.0294452	46.9094	57.659	0.297669
AT1G05805	BHLH128	Leaf tip	60	0.298959	112.785	96.517	-0.22472
AT1G05810	ARA	Leaf tip	60	0.683765	17.6163	15.2489	-0.208211
AT1G05820	SPPL5	Leaf tip	60	0.463519	12.2762	16.0409	0.385891
AT1G05830	ATX2	Leaf tip	60	0.380853	115.02	129.743	0.173771
AT1G05835	AT1G05835	Leaf tip	60	0.0373404	9.61961	4.70087	-1.03305
AT1G05840	AT1G05840	Leaf tip	60	0.84079	61.4979	62.6481	0.026734
AT1G05850	CTL1	Leaf tip	60	0.219107	972.899	932.156	-0.0617187
AT1G05860	AT1G05860	Leaf tip	60	0.978721	38.6074	38.8395	0.00864831
AT1G05870	AT1G05870	Leaf tip	60	0.000455491	132.624	265.867	1.00336
AT1G05890	ARI5	Leaf tip	60	0.215806	144.996	172.079	0.247055
AT1G05894	AT1G05894	Leaf tip	60	0.125943	4.37775	7.15229	0.708214
AT1G05900	NTH2	Leaf tip	60	0.665058	127.671	120.71	-0.080888
AT1G05910	AT1G05910	Leaf tip	60	0.291751	101.14	87.5551	-0.208095
AT1G05940	CAT9	Leaf tip	60	0.276402	120.142	110.489	-0.120837
AT1G05950	AT1G05950	Leaf tip	60	0.940391	5.52402	5.31114	-0.0566964
AT1G05960	AT1G05960	Leaf tip	60	0.299799	67.6018	76.8504	0.18499
AT1G05970	AT1G05970	Leaf tip	60	0.329854	20.5302	14.8635	-0.465974
AT1G06000	UGT89C1	Leaf tip	60	0.0561032	40.18	54.7052	0.445198
AT1G06002	AT1G06002	Leaf tip	60	0.276711	20.6781	40.2487	0.960835
AT1G06010	AT1G06010	Leaf tip	60	0.80688	28.4333	31.0325	0.1262
AT1G06020	AT1G06020	Leaf tip	60	0.356675	5.6565	4.02889	-0.489526
AT1G06040	BBX24	Leaf tip	60	0.0678383	912.007	798.003	-0.192649
AT1G06050	AT1G06050	Leaf tip	60	0.342246	32.0392	25.3636	-0.337078
AT1G06060	AT1G06060	Leaf tip	60	0.898956	53.066	53.9192	0.0230132
AT1G06070	AT1G06070	Leaf tip	60	0.182783	37.3982	49.602	0.407431
AT1G06080	ADS1	Leaf tip	60	7.32103e-05	7.29667	27.5867	1.91866
AT1G06110	SKIP16	Leaf tip	60	0.844886	55.138	53.719	-0.0376161
AT1G06130	GLX2.4	Leaf tip	60	0.352016	67.9746	77.3989	0.187317
AT1G06140	PCMP.E61	Leaf tip	60	0.355918	1	1.5615	0.642929
AT1G06148	AT1G06148	Leaf tip	60	0.513826	3.23649	5.04873	0.641488
AT1G06150	EMB1444	Leaf tip	60	0.70729	7.92629	9.03964	0.18962
AT1G06160	ERF094	Leaf tip	60	0.00322468	4.73918	1.5615	-1.60171
AT1G06170	BHLH89	Leaf tip	60	0.917754	2.05646	2.15407	0.0669037
AT1G06180	ATMYB13	Leaf tip	60	0.380605	3.09353	2.03366	-0.605175
AT1G06190	AT1G06190	Leaf tip	60	0.673607	241.114	245.686	0.0271013
AT1G06200	AT1G06200	Leaf tip	60	0.66312	98.2027	92.4485	-0.087113
AT1G06210	TOL2	Leaf tip	60	0.0546111	45.2304	60.015	0.408031
AT1G06220	CLO	Leaf tip	60	0.0615899	108.246	123.888	0.194721
AT1G06230	GTE4	Leaf tip	60	0.0799395	209.105	248.857	0.251093
AT1G06240	AT1G06240	Leaf tip	60	0.408666	47.1898	42.6569	-0.145693
AT1G06250	AT1G06250	Leaf tip	60	0.805365	15.9673	14.0163	-0.188013
AT1G06260	AT1G06260	Leaf tip	60	0.360852	15.8914	21.891	0.462097
AT1G06265	AT1G06265	Leaf tip	60	0.947245	38.6984	38.0333	-0.0250099
AT1G06270	AT1G06270	Leaf tip	60	0.839104	10.3673	9.72887	-0.0916997
AT1G06290	ACX3	Leaf tip	60	0.994657	74.9414	74.9885	0.000907041
AT1G06350	AT1G06350	Leaf tip	60	0.152632	1.91897	1	-0.940333
AT1G06360	AT1G06360	Leaf tip	60	0.583498	32.6084	29.8491	-0.127557
AT1G06370	AT1G06370	Leaf tip	60	0.749636	31.0147	32.6014	0.071982
AT1G06380	AT1G06380	Leaf tip	60	0.0972113	30.1197	41.1623	0.450616
AT1G06390	ASK9.1	Leaf tip	60	0.0997508	134.346	169.224	0.332975
AT1G06400	RABA1A	Leaf tip	60	0.0312384	66.3645	86.6099	0.38412
AT1G06410	TPS7	Leaf tip	60	0.034368	336.498	454.406	0.433384
AT1G06420	AT1G06420	Leaf tip	60	0.753806	2.74436	2.24125	-0.292169
AT1G06430	FTSH8	Leaf tip	60	0.0456903	192.85	223.736	0.214321
AT1G06440	AT1G06440	Leaf tip	60	0.321946	1.34752	3.68707	1.45217
AT1G06450	CAF1.1	Leaf tip	60	0.649939	174.457	187.167	0.101458
AT1G06460	ACD32.1	Leaf tip	60	0.176223	268.983	240.504	-0.161459
AT1G06470	AT1G06470	Leaf tip	60	0.744824	113.544	110.841	-0.0347599
AT1G06475	AT1G06475	Leaf tip	60	0.661169	4.16772	4.71857	0.179091
AT1G06490	CALS7	Leaf tip	60	0.780791	12.8738	13.8255	0.102896
AT1G06500	AT1G06500	Leaf tip	60	0.982288	46.8949	46.7057	-0.00583242
AT1G06510	AT1G06510	Leaf tip	60	0.910268	71.0702	69.8337	-0.0253227
AT1G06515	AT1G06515	Leaf tip	60	0.799906	76.8288	74.6558	-0.0413933
AT1G06520	GPAT1	Leaf tip	60	0.183343	1	2.88475	1.52845
AT1G06530	PMD2	Leaf tip	60	0.487087	149.68	162.559	0.119079
AT1G06540	AT1G06540	Leaf tip	60	0.166139	5.00024	2.72334	-0.876623
AT1G06550	AT1G06550	Leaf tip	60	0.549658	128.856	134.108	0.0576333
AT1G06560	AT1G06560	Leaf tip	60	0.773932	97.9757	102.267	0.0618401
AT1G06570	HPD	Leaf tip	60	0.359205	145.47	134.018	-0.118294
AT1G06580	AT1G06580	Leaf tip	60	0.943646	12.932	13.1168	0.0204803
AT1G06590	APC5	Leaf tip	60	0.444449	24.3485	20.3378	-0.259675
AT1G06620	AT1G06620	Leaf tip	60	0.52633	7.1537	4.68965	-0.609209
AT1G06630	AT1G06630	Leaf tip	60	0.992923	60.1136	60.2204	0.00256104
AT1G06640	AT1G06640	Leaf tip	60	0.317244	128.386	118.199	-0.119268
AT1G06645	AT1G06645	Leaf tip	60	0.846019	79.6531	76.6316	-0.055792
AT1G06650	AT1G06650	Leaf tip	60	0.085174	125.701	158.837	0.33755
AT1G06660	JASON	Leaf tip	60	0.809425	30.4925	29.4067	-0.0523103
AT1G06670	NIH	Leaf tip	60	0.319331	178.209	189.28	0.08695
AT1G06680	PSBP1	Leaf tip	60	0.0933264	13366.1	12563.7	-0.0893084
AT1G06690	AT1G06690	Leaf tip	60	0.304712	146.906	166.663	0.18204
AT1G06700	PTI11	Leaf tip	60	0.39448	204.817	192.808	-0.0871695
AT1G06710	AT1G06710	Leaf tip	60	0.940965	13.5279	13.857	0.0346774
AT1G06720	AT1G06720	Leaf tip	60	0.180047	166.528	188.005	0.175004
AT1G06730	AT1G06730	Leaf tip	60	0.0833433	40.1716	29.4249	-0.449141
AT1G06740	AT1G06740	Leaf tip	60	0.0377783	4.98085	8.90153	0.83766
AT1G06750	AT1G06750	Leaf tip	60	0.491726	2.38459	3.18773	0.418789
AT1G06760	AT1G06760	Leaf tip	60	0.173331	393.207	344.085	-0.192522
AT1G06770	DRIP1	Leaf tip	60	0.523152	24.6336	29.692	0.269447
AT1G06780	GAUT6	Leaf tip	60	0.010369	32.115	43.0721	0.423506
AT1G06790	AT1G06790	Leaf tip	60	0.727963	41.272	44.8373	0.119536
AT1G06800	PLA.I.gamma.1	Leaf tip	60	0.77439	17.1489	18.7064	0.12541
AT1G06820	CRTISO	Leaf tip	60	0.143446	115.896	99.8446	-0.215075
AT1G06830	GRXS11	Leaf tip	60	0.0490595	108.635	71.4922	-0.603626
AT1G06840	AT1G06840	Leaf tip	60	0.422156	29.7341	35.4883	0.255221
AT1G06850	AtbZIP52	Leaf tip	60	0.00145056	30.6279	47.126	0.621677
AT1G06870	TPP2	Leaf tip	60	0.909599	47.9839	47.6513	-0.0100366
AT1G06890	UXT3	Leaf tip	60	0.726393	65.5951	62.6425	-0.0664462
AT1G06900	AT1G06900	Leaf tip	60	0.0185588	132.1	112.517	-0.231487
AT1G06910	TRFL7	Leaf tip	60	0.228348	30.8185	27.812	-0.14809
AT1G06950	TIC110	Leaf tip	60	0.133352	198.044	169.41	-0.225298
AT1G06960	AT1G06960	Leaf tip	60	0.910843	63.0017	63.9964	0.022599
AT1G06980	AT1G06980	Leaf tip	60	0.0664858	10.7659	4.93954	-1.12402
AT1G07000	ATEXO70B2	Leaf tip	60	0.643567	25.2352	30.2927	0.263536
AT1G07010	AT1G07010	Leaf tip	60	0.0481301	362.717	319.528	-0.182902
AT1G07020	AT1G07020	Leaf tip	60	0.936533	34.5117	34.1339	-0.0158788
AT1G07030	AT1G07030	Leaf tip	60	0.461704	51.2849	46.9029	-0.128859
AT1G07040	AT1G07040	Leaf tip	60	0.051902	15.3713	24.6213	0.679661
AT1G07050	AT1G07050	Leaf tip	60	0.230392	5.24192	2.72334	-0.94472
AT1G07070	RPL35AA	Leaf tip	60	0.123176	53.1351	36.6104	-0.537411
AT1G07080	AT1G07080	Leaf tip	60	0.115277	139.24	154.8	0.152829
AT1G07090	LSH6	Leaf tip	60	0.97032	10.9671	10.8398	-0.0168427
AT1G07110	FKFBP	Leaf tip	60	0.193898	351.546	327.234	-0.103391
AT1G07119	AT1G07119	Leaf tip	60	0.252164	4.03024	2.52307	-0.675683
AT1G07120	AT1G07120	Leaf tip	60	0.643571	4.87501	6.0936	0.321889
AT1G07128	AT1G07128	Leaf tip	60	0.361755	9.7571	7.40693	-0.397576
AT1G07130	STN1	Leaf tip	60	0.230707	9.42384	5.22913	-0.849743
AT1G07135	AT1G07135	Leaf tip	60	0.832272	13.0067	11.7103	-0.151475
AT1G07140	RANBP1A	Leaf tip	60	0.930679	392.982	397.2	0.0154041
AT1G07150	MAPKKK13	Leaf tip	60	0.626624	4.64047	3.5645	-0.38057
AT1G07170	AT1G07170	Leaf tip	60	0.0117974	21.6119	32.9678	0.609233
AT1G07180	NDA1	Leaf tip	60	0.841172	263.238	260.589	-0.0145878
AT1G07200	SMXL6	Leaf tip	60	0.780807	40.3948	37.7286	-0.0985111
AT1G07210	AT1G07210	Leaf tip	60	0.0494285	52.9823	72.6894	0.456234
AT1G07220	AT1G07220	Leaf tip	60	0.270647	51.5236	46.9055	-0.135477
AT1G07230	NPC1	Leaf tip	60	0.493138	42.8	49.0448	0.196491
AT1G07240	UGT71C5	Leaf tip	60	0.900533	106.621	108.195	0.0211405
AT1G07250	UGT71C4	Leaf tip	60	0.80006	135.559	133.486	-0.0222229
AT1G07260	UGT71C3	Leaf tip	60	0.200339	7.48348	3.43632	-1.12284
AT1G07270	CDC6B	Leaf tip	60	0.509073	2.71436	3.99782	0.558599
AT1G07280	AT1G07280	Leaf tip	60	0.0323032	250.909	284.584	0.181689
AT1G07290	GONST2	Leaf tip	60	0.825312	8.99712	9.78842	0.121612
AT1G07300	AT1G07300	Leaf tip	60	0.728063	17.6765	16.4996	-0.099402
AT1G07310	AT1G07310	Leaf tip	60	0.942756	48.8649	49.3125	0.0131528
AT1G07320	RPL4	Leaf tip	60	0.206478	946.288	872.764	-0.116687
AT1G07350	SR45A	Leaf tip	60	0.275286	187.888	163.648	-0.199278
AT1G07360	AT1G07360	Leaf tip	60	0.914406	70.8192	72.087	0.025597
AT1G07370	PCNA	Leaf tip	60	0.316746	12.3272	14.2226	0.206338
AT1G07380	AT1G07380	Leaf tip	60	0.678421	11.0113	10.2321	-0.105885
AT1G07390	AtRLP1	Leaf tip	60	0.610117	4.03024	3.12557	-0.366744
AT1G07400	HSP17.8	Leaf tip	60	0.89123	3.4533	3.72592	0.10962
AT1G07410	RABA2B	Leaf tip	60	0.0942518	2.29813	4.71857	1.03789
AT1G07420	SMO2.2	Leaf tip	60	2.38576e-05	33.1006	65.478	0.984154
AT1G07430	AIP1	Leaf tip	60	0.296661	4.13059	5.99305	0.536941
AT1G07440	AT1G07440	Leaf tip	60	0.00047889	176.224	78.4874	-1.16688
AT1G07450	AT1G07450	Leaf tip	60	0.0722049	9.10084	4.60548	-0.982647
AT1G07470	AT1G07470	Leaf tip	60	0.331985	38.3444	45.5447	0.248265
AT1G07473	AT1G07473	Leaf tip	60	0.61596	3.35459	2.71556	-0.304885
AT1G07476	AT1G07476	Leaf tip	60	0.81776	4.93318	4.30079	-0.197916
AT1G07480	AT1G07480	Leaf tip	60	0.41213	62.1482	57.6861	-0.107489
AT1G07485	AT1G07485	Leaf tip	60	0.0151976	19.2548	9.58861	-1.00582
AT1G07490	RTFL3	Leaf tip	60	0.0496657	20.1173	9.25068	-1.12081
AT1G07510	FTSH10	Leaf tip	60	0.864298	60.9888	62.2161	0.0287426
AT1G07520	AT1G07520	Leaf tip	60	0.00905942	19.9114	15.4949	-0.361801
AT1G07530	SCL14	Leaf tip	60	0.158731	58.1007	48.9072	-0.24851
AT1G07570	APK1A	Leaf tip	60	0.990738	67.9092	67.8224	-0.00184531
AT1G07590	AT1G07590	Leaf tip	60	0.173497	1412.55	1260.62	-0.164172
AT1G07610	MT1C	Leaf tip	60	0.68909	77.0906	73.4322	-0.0701416
AT1G07615	ATOBGM.1	Leaf tip	60	0.197282	16.6572	14.4051	-0.209564
AT1G07620	ATOBGM	Leaf tip	60	0.501362	5.99176	7.26537	0.278057
AT1G07630	PLL5	Leaf tip	60	0.507361	38.1518	41.83	0.132786
AT1G07640	OBP2	Leaf tip	60	0.991632	78.4885	78.3761	-0.0020675
AT1G07650	AT1G07650	Leaf tip	60	0.900735	130.924	132.407	0.0162563
AT1G07660	AT1G07660	Leaf tip	60	0.342573	57.0755	48.666	-0.229957
AT1G07670	ECA4	Leaf tip	60	0.00091194	57.2875	101.023	0.818394
AT1G07700	AT1G07700	Leaf tip	60	0.0579868	235.879	207.947	-0.181831
AT1G07705	AT1G07705	Leaf tip	60	0.0227453	49.94	42.5378	-0.231449
AT1G07710	AT1G07710	Leaf tip	60	0.983563	3.11291	3.14672	0.0155843
AT1G07720	KCS3	Leaf tip	60	0.635617	92.4892	81.0813	-0.189916
AT1G07725	ATEXO70H6	Leaf tip	60	0.123702	41.11	54.1182	0.396626
AT1G07728	AT1G07728	Leaf tip	60	0.881099	37.2789	37.8961	0.0236902
AT1G07740	AT1G07740	Leaf tip	60	0.073898	3.09353	6.95247	1.16827
AT1G07745	RAD51D	Leaf tip	60	0.146028	37.6395	46.2508	0.297231
AT1G07750	AT1G07750	Leaf tip	60	0.160685	27.2456	19.314	-0.496372
AT1G07770	RPS15AA.1	Leaf tip	60	0.253457	637.45	594.989	-0.0994488
AT1G07780	PAI1	Leaf tip	60	0.174807	10.8523	20.383	0.909364
AT1G07790	HTB1	Leaf tip	60	0.507742	74.3612	66.7521	-0.155738
AT1G07810	ECA1	Leaf tip	60	0.394053	34.5185	40.1343	0.217467
AT1G07820	AT1G07820	Leaf tip	60	0.329861	136.588	118.048	-0.210457
AT1G07830	AT1G07830	Leaf tip	60	0.785654	32.4199	34.4641	0.0882155
AT1G07840	AT1G07840	Leaf tip	60	0.0722091	48.2872	63.8255	0.402492
AT1G07870	AT1G07870	Leaf tip	60	0.987061	16.5265	16.4897	-0.003216
AT1G07880	MPK13	Leaf tip	60	0.744125	11.2298	12.5562	0.161065
AT1G07890	APX1	Leaf tip	60	0.0645517	888.017	736.105	-0.270675
AT1G07901	AT1G07901	Leaf tip	60	0.593638	5.29672	7.10656	0.424051
AT1G07910	ATRNL	Leaf tip	60	0.23742	49.3153	39.6397	-0.31509
AT1G07920	A1	Leaf tip	60	0.813276	824.93	832.829	0.0137495
AT1G07930	A1.3	Leaf tip	60	0.903741	464.863	462.14	-0.00847405
AT1G07940	A1.1	Leaf tip	60	0.2749	483.874	423.606	-0.191908
AT1G07950	MED22B	Leaf tip	60	0.771338	31.7796	33.7761	0.0879014
AT1G07960	PDIL5.1	Leaf tip	60	0.569955	75.2729	79.5362	0.0794802
AT1G07970	AT1G07970	Leaf tip	60	0.657738	29.6901	32.9652	0.150961
AT1G07980	NF.YC10	Leaf tip	60	0.970658	50.1668	50.388	0.00634596
AT1G07985	AT1G07985	Leaf tip	60	0.355918	1	1	0
AT1G07990	AT1G07990	Leaf tip	60	0.0267863	137.955	165.082	0.258985
AT1G08000	GATA10	Leaf tip	60	0.473303	20.0401	22.3628	0.158209
AT1G08010	GATA11	Leaf tip	60	0.226421	33.5118	42.3773	0.338621
AT1G08030	TPST	Leaf tip	60	0.217699	57.4252	67.2454	0.227753
AT1G08040	AT1G08040	Leaf tip	60	0.775593	82.5104	80.2038	-0.0409047
AT1G08050	AT1G08050	Leaf tip	60	0.737447	5.6565	4.98054	-0.183607
AT1G08060	MOM	Leaf tip	60	0.735172	60.1768	56.8557	-0.0819014
AT1G08070	PCMP.H12	Leaf tip	60	0.814127	1.57145	1.40008	-0.16659
AT1G08090	NRT2.1	Leaf tip	60	0.8907	6.47128	6.88299	0.0889849
AT1G08110	AT1G08110	Leaf tip	60	0.151961	228.121	200.807	-0.18399
AT1G08115	AT1G08115	Leaf tip	60	0.124947	5.5717	3.47732	-0.680139
AT1G08120	AT1G08120	Leaf tip	60	0.355918	1.57145	1	-0.6521
AT1G08125	AT1G08125	Leaf tip	60	0.160661	69.759	61.5208	-0.181305
AT1G08130	LIG1	Leaf tip	60	0.0742384	62.812	49.4372	-0.345444
AT1G08160	AT1G08160	Leaf tip	60	0.78612	17.4336	19.573	0.166988
AT1G08165	AT1G08165	Leaf tip	60	0.620498	17.44	15.7206	-0.149741
AT1G08170	AT1G08170	Leaf tip	60	0.44745	5.00024	6.82644	0.449136
AT1G08180	SMR2	Leaf tip	60	0.780624	10.3551	11.2481	0.11934
AT1G08190	VPS41	Leaf tip	60	0.572252	326.038	344.627	0.079996
AT1G08200	AXS2	Leaf tip	60	0.315307	342.949	378.696	0.143046
AT1G08210	AT1G08210	Leaf tip	60	0.0721817	19.8532	27.9199	0.491919
AT1G08220	AT1G08220	Leaf tip	60	0.759057	16.0786	14.9515	-0.104851
AT1G08230	GAT1	Leaf tip	60	0.111261	17.3413	12.5813	-0.462936
AT1G08250	ADT6	Leaf tip	60	0.185379	34.8766	29.5509	-0.239058
AT1G08260	POL2A	Leaf tip	60	0.0741295	37.0784	29.2768	-0.340821
AT1G08270	AT1G08270	Leaf tip	60	0.99151	17.4084	17.4552	0.00387586
AT1G08280	GALT29A	Leaf tip	60	0.202937	23.546	17.4664	-0.430903
AT1G08290	WIP3.1	Leaf tip	60	0.622797	1.485	1.84117	0.310154
AT1G08300	NVL	Leaf tip	60	0.628823	28.6559	26.1664	-0.131118
AT1G08310	AT1G08310	Leaf tip	60	0.122218	3.11127	5.54204	0.832915
AT1G08315	AT1G08315	Leaf tip	60	0.292343	10.1135	14.718	0.54131
AT1G08340	ROPGAP5	Leaf tip	60	0.885699	9.25271	9.76988	0.0784648
AT1G08350	TMN5	Leaf tip	60	0.111599	12.6709	19.0719	0.589932
AT1G08360	RPL10AA	Leaf tip	60	0.925303	452.629	449.386	-0.0103721
AT1G08370	DCP1	Leaf tip	60	0.69229	46.4211	42.5231	-0.126532
AT1G08380	PSAO	Leaf tip	60	0.162148	9359.74	8466.47	-0.144707
AT1G08390	AT1G08390	Leaf tip	60	0.761058	87.6818	84.7839	-0.0484881
AT1G08400	MAG2L	Leaf tip	60	0.204805	12.7696	16.1186	0.336009
AT1G08410	LSG1.2	Leaf tip	60	0.564204	53.8407	50.107	-0.103684
AT1G08420	BSL2	Leaf tip	60	0.774758	111.331	115.517	0.0532541
AT1G08430	ALMT1	Leaf tip	60	0.355918	1	1	0
AT1G08450	CRT3	Leaf tip	60	0.760958	164.703	175.595	0.0923889
AT1G08460	HDA8	Leaf tip	60	0.764754	36.3902	37.5219	0.0441809
AT1G08465	YAB2	Leaf tip	60	0.685018	34.2718	31.4779	-0.122684
AT1G08470	SSL3	Leaf tip	60	0.682401	25.2237	28.1513	0.158421
AT1G08480	SDH6	Leaf tip	60	0.453939	97.0112	109.766	0.178213
AT1G08490	NFS2	Leaf tip	60	0.628571	143.694	138.213	-0.0561022
AT1G08500	ENODL18	Leaf tip	60	0.554164	3.00707	2.28225	-0.397903
AT1G08510	FATB	Leaf tip	60	0.68071	372.737	363.025	-0.0380871
AT1G08520	CHLD	Leaf tip	60	0.51514	874.269	843.704	-0.0513412
AT1G08530	AT1G08530	Leaf tip	60	0.260086	41.2144	35.2448	-0.225739
AT1G08540	SIGB	Leaf tip	60	0.687948	353.737	366.83	0.0524327
AT1G08550	VDE1	Leaf tip	60	0.432968	430.497	395.472	-0.122428
AT1G08560	KN	Leaf tip	60	0.127636	20.4719	15.6874	-0.384043
AT1G08570	ACHT4	Leaf tip	60	1.58234e-05	134.546	235.989	0.810614
AT1G08580	AT1G08580	Leaf tip	60	0.268607	105.349	119.072	0.176661
AT1G08590	PXL1	Leaf tip	60	0.640958	18.0279	20.4042	0.178636
AT1G08592	AT1G08592	Leaf tip	60	0.426308	9.09919	11.0582	0.281304
AT1G08600	ATRX	Leaf tip	60	0.454328	124.69	114.991	-0.116822
AT1G08610	AT1G08610	Leaf tip	60	0.262772	25.0846	34.9846	0.479916
AT1G08620	PKDM7D	Leaf tip	60	0.665069	75.2481	77.8102	0.0483048
AT1G08640	CJD1	Leaf tip	60	0.550489	338.655	351.188	0.0524303
AT1G08650	PPCK1	Leaf tip	60	0.00176024	373.605	552.482	0.564413
AT1G08660	SIA1	Leaf tip	60	0.895916	155.039	152.837	-0.0206345
AT1G08680	ZIGA4	Leaf tip	60	0.263492	60.5669	72.793	0.26527
AT1G08700	PS1.1	Leaf tip	60	0.410754	72.0464	62.5678	-0.203505
AT1G08710	SKIP24	Leaf tip	60	0.0290842	51.0846	36.1917	-0.497229
AT1G08720	EDR1	Leaf tip	60	0.565178	56.9557	53.0435	-0.102664
AT1G08730	XI.C	Leaf tip	60	0.781823	10.0519	11.2088	0.157157
AT1G08750	AT1G08750	Leaf tip	60	0.301884	35.092	30.5539	-0.199787
AT1G08760	AT1G08760	Leaf tip	60	0.00296471	38.6035	22.1094	-0.804071
AT1G08770	PRA1E	Leaf tip	60	0.871026	19.811	19.1586	-0.048309
AT1G08780	AIP3	Leaf tip	60	0.944301	52.8339	53.3081	0.0128908
AT1G08800	MYOB1	Leaf tip	60	0.0831492	29.6047	21.3801	-0.469562
AT1G08810	MYB60	Leaf tip	60	0.979239	117.269	117.615	0.00424938
AT1G08820	PVA22	Leaf tip	60	0.342141	41.9837	50.782	0.274488
AT1G08830	CSD1	Leaf tip	60	0.10985	125.88	159.78	0.344038
AT1G08840	emb2411	Leaf tip	60	0.334742	104.791	131.043	0.322525
AT1G08845	AT1G08845	Leaf tip	60	0.301941	15.5315	10.2731	-0.596325
AT1G08880	HTA5	Leaf tip	60	0.733753	110.337	115.597	0.0671872
AT1G08890	SUGTL4	Leaf tip	60	0.0951705	11.094	8.03446	-0.465509
AT1G08900	SUGTL3	Leaf tip	60	0.415783	166.453	154.005	-0.112138
AT1G08910	AT1G08910	Leaf tip	60	0.681837	82.7756	79.9863	-0.0494531
AT1G08920	ESL1	Leaf tip	60	0.203015	50.725	38.3281	-0.404294
AT1G08930	ERD6	Leaf tip	60	0.0982772	160.642	83.5261	-0.943546
AT1G08940	AT1G08940	Leaf tip	60	0.493838	10.2653	7.96237	-0.366509
AT1G08960	CCX5	Leaf tip	60	0.843093	29.727	28.4693	-0.0623678
AT1G08970	NFYC9	Leaf tip	60	0.164668	92.0035	84.2271	-0.127404
AT1G08980	AMI1	Leaf tip	60	0.525923	71.0517	63.0577	-0.172197
AT1G09000	ANP1	Leaf tip	60	0.705946	5.94373	6.9447	0.224543
AT1G09010	EBM	Leaf tip	60	0.893829	134.448	133.385	-0.0114488
AT1G09020	SNF4	Leaf tip	60	0.490084	108.863	100.12	-0.120785
AT1G09040	AT1G09040	Leaf tip	60	0.553194	5.10608	7.35083	0.525691
AT1G09050	AT1G09050	Leaf tip	60	0.0896659	14.5228	9.06034	-0.680682
AT1G09060	AT1G09060	Leaf tip	60	0.750782	121.649	117.525	-0.0497496
AT1G09070	SRC2	Leaf tip	60	0.113996	166.985	141.745	-0.236421
AT1G09080	MED37B	Leaf tip	60	0.615284	11.329	7.9175	-0.516909
AT1G09090	RBOHB	Leaf tip	60	0.0277563	2.29813	1	-1.20046
AT1G09100	RPT5B	Leaf tip	60	0.0312745	42.8137	27.8358	-0.621134
AT1G09130	AT1G09130	Leaf tip	60	0.97555	419.797	420.665	0.00297806
AT1G09140	SR30	Leaf tip	60	0.586832	249.439	263.319	0.0781248
AT1G09150	AT1G09150	Leaf tip	60	0.529694	57.4026	53.012	-0.114797
AT1G09160	AT1G09160	Leaf tip	60	0.530861	164.341	159.314	-0.0448266
AT1G09170	AT1G09170	Leaf tip	60	0.236996	5.31611	3.12342	-0.767247
AT1G09180	ATSAR1	Leaf tip	60	0.0244249	13.1171	26.4741	1.01313
AT1G09190	PCMP.E70	Leaf tip	60	0.166401	1.69503	3.64391	1.10417
AT1G09195	AT1G09195	Leaf tip	60	0.00884529	24.0049	37.6112	0.647836
AT1G09200	HTR1	Leaf tip	60	0.0464086	71.5266	57.3797	-0.317939
AT1G09210	CRT2	Leaf tip	60	0.843919	424.411	433.074	0.0291502
AT1G09220	PCMP.E25	Leaf tip	60	0.742235	2.7321	3.11565	0.189519
AT1G09230	SNRNP65	Leaf tip	60	0.289017	108.57	95.9715	-0.177953
AT1G09240	NAS3	Leaf tip	60	0.801625	11.4099	10.6792	-0.0954733
AT1G09250	BHLH149	Leaf tip	60	9.75865e-05	58.9261	206.491	1.8091
AT1G09270	IMPA4	Leaf tip	60	0.000856837	130.572	164.936	0.33706
AT1G09280	STR6	Leaf tip	60	0.729781	52.4267	54.6745	0.0605675
AT1G09290	AT1G09290	Leaf tip	60	0.495566	30.196	35.3713	0.228221
AT1G09300	ICP55	Leaf tip	60	0.0396275	36.8561	25.1193	-0.553107
AT1G09310	AT1G09310	Leaf tip	60	0.137848	2181.37	2008.78	-0.118917
AT1G09320	AT1G09320	Leaf tip	60	0.406387	23.026	19.5587	-0.235449
AT1G09330	ECH	Leaf tip	60	0.465806	71.3435	64.3546	-0.14874
AT1G09340	CRB	Leaf tip	60	0.0350053	1880.98	1625.28	-0.210792
AT1G09350	GOLS3	Leaf tip	60	0.12376	9.87007	22.0339	1.15859
AT1G09390	AT1G09390	Leaf tip	60	0.329465	35.0836	38.8887	0.148554
AT1G09400	AT1G09400	Leaf tip	60	0.333452	16.941	10.9589	-0.628416
AT1G09410	PCMP.H18	Leaf tip	60	0.355918	1.57145	1	-0.6521
AT1G09415	NIMIN.3	Leaf tip	60	0.669424	89.4176	98.4	0.138099
AT1G09420	G6PD4	Leaf tip	60	0.643459	15.4316	13.6538	-0.176592
AT1G09421	AT1G09421	Leaf tip	60	0.286745	14.1441	8.9093	-0.666817
AT1G09430	ACLA.3	Leaf tip	60	0.47689	119.288	129.385	0.117219
AT1G09440	AT1G09440	Leaf tip	60	0.0102458	51.7491	25.8763	-0.999902
AT1G09450	HASPIN	Leaf tip	60	0.744822	1.81313	1.5615	-0.215555
AT1G09460	AT1G09460	Leaf tip	60	0.314082	5.91921	4.31589	-0.455749
AT1G09470	NEAP3	Leaf tip	60	0.810718	5.36715	5.82171	0.117287
AT1G09486	AT1G09486	Leaf tip	60	0.843386	6.3477	7.04009	0.149359
AT1G09490	AT1G09490	Leaf tip	60	0.297444	67.6191	80.6743	0.254679
AT1G09500	AT1G09500	Leaf tip	60	0.419383	2.8502	2.00258	-0.509202
AT1G09520	AT1G09520	Leaf tip	60	0.231714	19.7756	26.8681	0.442178
AT1G09530	PIF3	Leaf tip	60	0.715586	20.5731	22.0598	0.100658
AT1G09560	GLP4	Leaf tip	60	0.694972	37.7276	41.4558	0.135956
AT1G09570	PHYA	Leaf tip	60	5.89264e-07	102.303	226.518	1.14677
AT1G09575	AT1G09575	Leaf tip	60	0.0165595	9.93171	20.9143	1.07438
AT1G09580	AT1G09580	Leaf tip	60	0.722252	13.468	15.1224	0.167158
AT1G09590	RPL21C	Leaf tip	60	0.763343	355.089	348.65	-0.0264015
AT1G09600	AT1G09600	Leaf tip	60	0.163007	3.44104	5.34954	0.63657
AT1G09610	GXM1	Leaf tip	60	0.721384	7.93855	8.67796	0.128482
AT1G09620	AT1G09620	Leaf tip	60	0.81165	137.054	134.195	-0.0304172
AT1G09630	RABA2A	Leaf tip	60	0.699154	30.8063	29.6618	-0.0546179
AT1G09640	AT1G09640	Leaf tip	60	0.292609	341.865	364.48	0.0924103
AT1G09645	AT1G09645	Leaf tip	60	0.372821	33.484	29.4715	-0.184152
AT1G09660	AT1G09660	Leaf tip	60	0.285645	94.4028	88.2348	-0.0974819
AT1G09680	AT1G09680	Leaf tip	60	0.320988	3.19772	5.86788	0.875797
AT1G09690	RPL21C.1	Leaf tip	60	0.850195	538.733	531.127	-0.0205136
AT1G09700	DRB1	Leaf tip	60	0.246057	15.9867	20.5311	0.360939
AT1G09710	AT1G09710	Leaf tip	60	0.309357	31.1462	38.7062	0.313506
AT1G09730	AT1G09730	Leaf tip	60	0.473141	88.4656	97.8139	0.144924
AT1G09740	AT1G09740	Leaf tip	60	0.674283	20.3437	21.8984	0.106241
AT1G09750	AED3	Leaf tip	60	0.00064978	353.091	227.673	-0.633075
AT1G09760	U2A.	Leaf tip	60	0.865269	87.8972	85.8084	-0.0346982
AT1G09770	CDC5	Leaf tip	60	0.907532	392.725	388.2	-0.0167197
AT1G09780	PGM1	Leaf tip	60	0.306239	154.472	164.661	0.0921599
AT1G09794	AT1G09794	Leaf tip	60	0.945417	8.58254	8.39097	-0.0325681
AT1G09795	HISN1B	Leaf tip	60	0.0951483	144.533	121.89	-0.24582
AT1G09800	AT1G09800	Leaf tip	60	0.550386	21.2092	18.1397	-0.225538
AT1G09810	ECT11	Leaf tip	60	0.896458	33.4254	34.0407	0.0263175
AT1G09812	AT1G09812	Leaf tip	60	0.997549	4.44269	4.43414	-0.00278046
AT1G09815	POLD4	Leaf tip	60	0.322452	32.1892	36.0489	0.163376
AT1G09820	AT1G09820	Leaf tip	60	0.547133	12.6747	16.0197	0.337894
AT1G09830	PUR2	Leaf tip	60	0.182772	73.2198	59.6024	-0.296864
AT1G09840	ASK10.1	Leaf tip	60	0.175843	103.784	89.5598	-0.21266
AT1G09850	XBCP3	Leaf tip	60	0.146661	35.7466	28.7999	-0.311744
AT1G09860	PUP16	Leaf tip	60	0.858905	13.4276	12.8872	-0.0592544
AT1G09870	AT1G09870	Leaf tip	60	0.487078	34.7496	28.0028	-0.311427
AT1G09880	AT1G09880	Leaf tip	60	0.873136	1.34752	1.44109	0.0968523
AT1G09890	AT1G09890	Leaf tip	60	0.387702	8.01822	6.6318	-0.273883
AT1G09900	AT1G09900	Leaf tip	60	0.596806	41.563	45.9677	0.145318
AT1G09910	AT1G09910	Leaf tip	60	0.018088	32.8416	46.0881	0.488867
AT1G09920	AT1G09920	Leaf tip	60	0.03969	59.0353	72.1232	0.288885
AT1G09932	AT1G09932	Leaf tip	60	0.962295	6.98628	6.83938	-0.0306585
AT1G09940	HEMA2	Leaf tip	60	0.969183	37.9212	37.7523	-0.00643878
AT1G09950	RAS1	Leaf tip	60	0.355918	1	1.5615	0.642929
AT1G09960	SUC4	Leaf tip	60	0.122254	7.75551	4.0699	-0.930229
AT1G09970	LRR.XI.23	Leaf tip	60	0.132945	145.699	102.349	-0.509489
AT1G09980	AT1G09980	Leaf tip	60	0.111432	95.3628	74.7356	-0.351632
AT1G09995	AT1G09995	Leaf tip	60	0.353111	10.5896	12.3357	0.220186
AT1G10000	AT1G10000	Leaf tip	60	0.431664	4.16772	3.08241	-0.4352
AT1G10020	AT1G10020	Leaf tip	60	0.107159	82.8086	52.7552	-0.650467
AT1G10030	ERG28	Leaf tip	60	0.0208639	39.2724	26.1353	-0.587516
AT1G10040	AT1G10040	Leaf tip	60	0.248797	5.17314	7.70861	0.57543
AT1G10050	AT1G10050	Leaf tip	60	0.228737	29.0709	35.1158	0.272544
AT1G10060	ATBCAT.1	Leaf tip	60	0.00305242	107.432	153.838	0.517994
AT1G10070	BCAT2	Leaf tip	60	0.0251382	18.7242	33.8495	0.854229
AT1G10090	AT1G10090	Leaf tip	60	0.0101713	64.8924	100.177	0.626428
AT1G10095	AT1G10095	Leaf tip	60	0.989877	33.007	32.9427	-0.00281145
AT1G10110	AT1G10110	Leaf tip	60	0.162251	2.52207	1.44109	-0.807453
AT1G10120	BHLH74	Leaf tip	60	0.639064	38.9548	35.8892	-0.11825
AT1G10130	ECA3	Leaf tip	60	0.260708	107.324	90.6819	-0.243079
AT1G10140	AT1G10140	Leaf tip	60	0.707975	8.22112	9.10135	0.146745
AT1G10150	PP2A10	Leaf tip	60	0.760477	59.4929	62.6748	0.0751679
AT1G10155	ATPP2.A10	Leaf tip	60	0.435096	8.51925	6.00082	-0.505567
AT1G10160	AT1G10160	Leaf tip	60	0.205715	34.7412	28.6117	-0.280042
AT1G10170	ATNFXL1	Leaf tip	60	0.747604	73.9816	69.5604	-0.0889
AT1G10180	EXO84C	Leaf tip	60	0.0411448	32.2947	43.8589	0.441572
AT1G10200	WLIM1	Leaf tip	60	0.0107883	117.124	72.6679	-0.688649
AT1G10210	MPK1	Leaf tip	60	0.037753	16.4333	21.2009	0.367507
AT1G10230	ASK18	Leaf tip	60	0.890416	15.8218	16.6127	0.0703788
AT1G10240	FRS11	Leaf tip	60	0.906459	31.5541	30.604	-0.0441066
AT1G10270	GRP23.1	Leaf tip	60	0.450325	19.1915	15.491	-0.309036
AT1G10280	AT1G10280	Leaf tip	60	0.236242	8.42903	11.0633	0.39235
AT1G10290	DRP2A	Leaf tip	60	0.609797	141.296	135.496	-0.0604749
AT1G10310	AT1G10310	Leaf tip	60	0.560668	43.6378	47.18	0.112595
AT1G10320	AT1G10320	Leaf tip	60	0.102012	217.556	246.081	0.177746
AT1G10330	PCMP.E71	Leaf tip	60	0.716191	3.91214	4.35689	0.155341
AT1G10340	AT1G10340	Leaf tip	60	0.738402	4.63882	5.49371	0.244022
AT1G10350	AT1G10350	Leaf tip	60	0.602657	43.3798	38.1468	-0.185461
AT1G10360	GSTU18	Leaf tip	60	0.0252532	317.913	396.144	0.317393
AT1G10370	GSTU17	Leaf tip	60	0.0328128	341.557	267.741	-0.351286
AT1G10380	AT1G10380	Leaf tip	60	0.0299036	45.0726	24.6605	-0.870046
AT1G10390	NUP98A	Leaf tip	60	0.251974	168.453	186.82	0.1493
AT1G10410	AT1G10410	Leaf tip	60	0.654392	36.3586	32.6687	-0.154388
AT1G10417	AT1G10417	Leaf tip	60	0.776466	4.60169	5.0004	0.119879
AT1G10430	PP2A2	Leaf tip	60	0.667236	59.4228	55.6482	-0.0946818
AT1G10450	SNL6	Leaf tip	60	0.373936	60.9231	70.7102	0.214929
AT1G10460	GLP7	Leaf tip	60	0.0911369	9.95104	18.627	0.904473
AT1G10470	ARR4	Leaf tip	60	0.0590432	375.404	306.785	-0.291217
AT1G10490	AT1G10490	Leaf tip	60	0.230705	222.975	247.816	0.152388
AT1G10500	ISCA	Leaf tip	60	0.437851	169.849	158.084	-0.103561
AT1G10510	emb2004	Leaf tip	60	0.0555926	125.318	109.04	-0.20074
AT1G10520	POLL	Leaf tip	60	0.117772	2.78314	6.0142	1.11166
AT1G10522	PRIN2	Leaf tip	60	0.557176	48.444	44.6785	-0.116738
AT1G10530	AT1G10530	Leaf tip	60	0.376979	6.49615	8.61193	0.406753
AT1G10550	XTH33	Leaf tip	60	0.0368967	1.83252	5.14196	1.48849
AT1G10560	PUB18	Leaf tip	60	0.000174281	7.76777	28.0278	1.85129
AT1G10570	ULP1C	Leaf tip	60	0.285615	79.3947	90.3996	0.187275
AT1G10580	AT1G10580	Leaf tip	60	0.791313	111.505	114.023	0.0322066
AT1G10585	BHLH167	Leaf tip	60	0.6	6.32537	9.00336	0.509313
AT1G10590	AT1G10590	Leaf tip	60	0.237104	155.658	168.445	0.113895
AT1G10600	AMSH2	Leaf tip	60	0.393306	55.9963	60.9278	0.121769
AT1G10610	BHLH90	Leaf tip	60	0.574139	69.5987	64.2743	-0.114817
AT1G10630	ATARFA1F	Leaf tip	60	0.207941	141.212	158.71	0.168533
AT1G10640	AT1G10640	Leaf tip	60	0.929339	23.6556	23.2372	-0.0257457
AT1G10650	AT1G10650	Leaf tip	60	0.435237	61.287	69.4789	0.180992
AT1G10657	AT1G10657	Leaf tip	60	0.021724	296.361	216.535	-0.452758
AT1G10660	AT1G10660	Leaf tip	60	0.885769	41.3116	40.7325	-0.0203671
AT1G10670	ACLA.1	Leaf tip	60	0.275952	468.09	432.606	-0.113733
AT1G10682	AT1G10682	Leaf tip	60	0.767481	30.3226	28.7278	-0.0779467
AT1G10690	SMR8	Leaf tip	60	0.173754	8.59516	14.4725	0.751715
AT1G10700	PRS3	Leaf tip	60	0.0349164	44.1599	34.083	-0.373687
AT1G10710	PHS1.1	Leaf tip	60	0.134207	1	2.15407	1.10706
AT1G10720	AT1G10720	Leaf tip	60	0.731003	94.1003	99.015	0.0734484
AT1G10730	AP1M1	Leaf tip	60	0.630704	14.7589	16.9027	0.195668
AT1G10740	AT1G10740	Leaf tip	60	0.373341	107.636	99.1877	-0.117927
AT1G10750	AT1G10750	Leaf tip	60	0.198553	2.99317	5.64907	0.91634
AT1G10760	GWD1	Leaf tip	60	0.314092	324.328	360.017	0.150612
AT1G10780	AT1G10780	Leaf tip	60	0.116719	4.13608	7.60935	0.879511
AT1G10800	AT1G10800	Leaf tip	60	0.365848	1.34752	2.03366	0.593774
AT1G10810	AT1G10810	Leaf tip	60	0.976052	4.51524	4.44623	-0.0222215
AT1G10820	AT1G10820	Leaf tip	60	0.381803	109.242	94.8381	-0.203992
AT1G10830	Z.ISO	Leaf tip	60	0.0431911	76.0362	62.4539	-0.283894
AT1G10840	TIF3H1	Leaf tip	60	0.972326	154.186	153.793	-0.00368463
AT1G10850	AT1G10850	Leaf tip	60	0.344557	43.036	49.9378	0.214589
AT1G10865	AT1G10865	Leaf tip	60	0.222223	49.4815	37.4256	-0.402864
AT1G10870	AGD4	Leaf tip	60	0.523053	88.9751	80.3497	-0.147108
AT1G10890	AT1G10890	Leaf tip	60	0.909601	437.29	441.946	0.0152777
AT1G10900	PIP5K7	Leaf tip	60	0.15326	221.22	209.634	-0.0776116
AT1G10910	AT1G10910	Leaf tip	60	0.887706	173.069	171.525	-0.0129315
AT1G10920	LOV1	Leaf tip	60	0.643697	49.069	45.4553	-0.110363
AT1G10930	RECQL4A	Leaf tip	60	0.497512	41.8775	36.6794	-0.191207
AT1G10940	ASK1.1	Leaf tip	60	0.171014	341.293	314.611	-0.117445
AT1G10950	TMN1	Leaf tip	60	0.226247	201.567	166.856	-0.272659
AT1G10960	FD1	Leaf tip	60	0.112714	819.779	698.597	-0.230776
AT1G10970	ZIP4.1	Leaf tip	60	0.463483	10.2969	8.44447	-0.286133
AT1G10990	AT1G10990	Leaf tip	60	0.605996	6.0234	5.11088	-0.237008
AT1G11000	MLO4	Leaf tip	60	0.0964795	6.57712	9.85318	0.583134
AT1G11020	AT1G11020	Leaf tip	60	0.773623	24.5219	25.2687	0.04328
AT1G11050	AT1G11050	Leaf tip	60	0.481473	19.4656	23.2402	0.255692
AT1G11055	AT1G11055	Leaf tip	60	0.201908	6.73234	5.07765	-0.406949
AT1G11060	AT1G11060	Leaf tip	60	0.354299	43.1224	49.9184	0.211134
AT1G11070	AT1G11070	Leaf tip	60	0.27777	29.0561	22.0292	-0.399429
AT1G11080	scpl31	Leaf tip	60	0.355918	1	1	0
AT1G11090	AT1G11090	Leaf tip	60	0.721918	29.6242	31.5949	0.0929161
AT1G11100	AT1G11100	Leaf tip	60	0.917503	16.1806	15.7906	-0.0352071
AT1G11112	AT1G11112	Leaf tip	60	0.355918	1.485	1	-0.570466
AT1G11120	DEG23	Leaf tip	60	0.876236	1.91897	2.12299	0.145766
AT1G11125	AT1G11125	Leaf tip	60	0.152632	1.91897	1	-0.940333
AT1G11130	SUB	Leaf tip	60	0.478735	20.2707	24.1133	0.250433
AT1G11150	AT1G11150	Leaf tip	60	0.778545	31.5502	29.9661	-0.0743211
AT1G11160	AT1G11160	Leaf tip	60	0.33633	2.64565	3.86748	0.54777
AT1G11170	AT1G11170	Leaf tip	60	0.87951	5.34063	4.98054	-0.100707
AT1G11175	AT1G11175	Leaf tip	60	0.816873	31.4833	32.7727	0.057909
AT1G11180	AT1G11180	Leaf tip	60	0.118271	47.3248	33.7628	-0.487165
AT1G11190	ENDO1	Leaf tip	60	0.979289	7.96342	7.89895	-0.0117264
AT1G11200	AT1G11200	Leaf tip	60	0.444265	18.1173	22.5833	0.317889
AT1G11210	AT1G11210	Leaf tip	60	0.0146433	1	8.72629	3.12537
AT1G11220	AT1G11220	Leaf tip	60	0.984547	2.9683	2.99523	0.013033
AT1G11240	AT1G11240	Leaf tip	60	0.525946	120.426	133.012	0.143408
AT1G11260	STP1	Leaf tip	60	0.0545272	130.405	87.5965	-0.574056
AT1G11270	AT1G11270	Leaf tip	60	0.765762	8.67777	7.63438	-0.184815
AT1G11280	AT1G11280	Leaf tip	60	0.43876	68.2318	78.8633	0.208909
AT1G11290	PCMP.H40	Leaf tip	60	0.422047	7.78167	9.47812	0.284521
AT1G11300	AT1G11300	Leaf tip	60	0.309865	74.6377	81.2871	0.123123
AT1G11310	MLO2	Leaf tip	60	0.225203	128.742	117.885	-0.127098
AT1G11320	AT1G11320	Leaf tip	60	0.20586	6.48354	10.0841	0.637225
AT1G11330	AT1G11330	Leaf tip	60	0.0558241	77.7865	59.8169	-0.378967
AT1G11340	RKS1	Leaf tip	60	0.109036	26.3792	18.98	-0.474922
AT1G11350	SD113	Leaf tip	60	0.171899	123.734	106.897	-0.211017
AT1G11360	AT1G11360	Leaf tip	60	0.308687	60.8907	51.8075	-0.23306
AT1G11380	AT1G11380	Leaf tip	60	0.0825674	26.0874	14.6921	-0.82831
AT1G11390	AT1G11390	Leaf tip	60	0.0862822	31.5806	41.5115	0.394471
AT1G11400	PYM.1	Leaf tip	60	0.736223	43.7616	46.344	0.0827175
AT1G11410	AT1G11410	Leaf tip	60	0.00902935	100.807	68.3313	-0.560975
AT1G11420	DUF2	Leaf tip	60	0.136133	2.7321	1.44109	-0.922856
AT1G11430	MORF9	Leaf tip	60	0.964961	240.385	239.554	-0.00499711
AT1G11440	AT1G11440	Leaf tip	60	0.213709	90.139	106.279	0.237635
AT1G11450	AT1G11450	Leaf tip	60	0.841365	5.97025	5.58304	-0.0967395
AT1G11475	NRPB10	Leaf tip	60	0.503899	65.3729	63.6904	-0.0376169
AT1G11480	AT1G11480	Leaf tip	60	0.497535	87.3377	94.3802	0.111881
AT1G11482	AT1G11482	Leaf tip	60	0.141916	1	3.61888	1.85554
AT1G11490	AT1G11490	Leaf tip	60	0.355918	1	1.40008	0.48551
AT1G11500	AT1G11500	Leaf tip	60	0.427348	3.3352	3.8364	0.201979
AT1G11530	CXXS1	Leaf tip	60	0.468973	39.9953	35.5991	-0.16799
AT1G11540	AT1G11540	Leaf tip	60	0.965699	3.57853	3.51573	-0.0255438
AT1G11545	XTH8	Leaf tip	60	0.001238	40.4491	27.0252	-0.581799
AT1G11560	OST3A	Leaf tip	60	0.355918	1	1	0
AT1G11570	NTL	Leaf tip	60	0.166447	3.9244	1.84117	-1.09185
AT1G11580	ATPMEPCRA	Leaf tip	60	0.663429	22.4371	25.178	0.166278
AT1G11592	AT1G11592	Leaf tip	60	0.978893	17.1367	17.2731	0.0114315
AT1G11630	AT1G11630	Leaf tip	60	0.485859	27.6103	23.7861	-0.215084
AT1G11650	RBP45B	Leaf tip	60	0.0774811	370.162	327.046	-0.178665
AT1G11660	HSP70.16	Leaf tip	60	0.678519	65.0634	59.2977	-0.133871
AT1G11670	DTX36	Leaf tip	60	0.103981	18.7592	11.9477	-0.650871
AT1G11680	CYP51G1	Leaf tip	60	0.0807802	97.3124	82.2535	-0.242548
AT1G11700	AT1G11700	Leaf tip	60	0.000497121	73.6124	28.531	-1.36742
AT1G11710	AT1G11710	Leaf tip	60	0.145679	15.8192	11.6171	-0.445432
AT1G11720	ATSS3	Leaf tip	60	0.380851	231.494	243.68	0.0740133
AT1G11730	B3GALT1	Leaf tip	60	0.446618	5.97025	8.45439	0.50191
AT1G11735	MIR171B	Leaf tip	60	0.00260589	4.25966	16.9135	1.98937
AT1G11740	AT1G11740	Leaf tip	60	0.0412589	14.9694	5.86271	-1.35237
AT1G11750	CLPP6	Leaf tip	60	0.806842	233.659	228.807	-0.030272
AT1G11755	LEW1	Leaf tip	60	0.781933	57.2028	56.0439	-0.0295272
AT1G11760	MED32	Leaf tip	60	0.57455	16.6926	14.6378	-0.189518
AT1G11770	AT1G11770	Leaf tip	60	0.585975	2.04255	1.40008	-0.544862
AT1G11780	AT1G11780	Leaf tip	60	0.410877	23.9821	29.6273	0.30497
AT1G11785	AT1G11785	Leaf tip	60	0.848888	3.11291	2.83382	-0.135518
AT1G11790	ADT1	Leaf tip	60	0.75029	125.756	120.747	-0.0586416
AT1G11800	AT1G11800	Leaf tip	60	0.93063	19.3045	18.8315	-0.0357918
AT1G11810	AT1G11810	Leaf tip	60	0.222015	18.8296	12.4721	-0.594302
AT1G11820	AT1G11820	Leaf tip	60	0.18437	129.293	114.298	-0.177846
AT1G11840	ATGLX1	Leaf tip	60	0.680393	470.434	455.137	-0.0476899
AT1G11850	AT1G11850	Leaf tip	60	0.162462	119.628	100.062	-0.257665
AT1G11860	AT1G11860	Leaf tip	60	0.0715811	2514.26	2261.24	-0.15302
AT1G11870	OVA7	Leaf tip	60	0.408008	71.6644	64.1587	-0.159613
AT1G11880	AT1G11880	Leaf tip	60	0.120289	14.3204	19.1548	0.419635
AT1G11890	SEC22	Leaf tip	60	0.286524	73.7138	84.4045	0.195386
AT1G11900	AT1G11900	Leaf tip	60	0.940668	11.2969	11.4993	0.0256135
AT1G11905	AT1G11905	Leaf tip	60	0.633274	23.9766	21.5824	-0.151768
AT1G11910	APA1	Leaf tip	60	0.872274	701.852	706.725	0.00998311
AT1G11915	AT1G11915	Leaf tip	60	0.196127	1	2.62623	1.39299
AT1G11930	AT1G11930	Leaf tip	60	0.889235	153.423	156.373	0.0274766
AT1G11940	AT1G11940	Leaf tip	60	0.560071	12.0716	15.4664	0.357529
AT1G11950	AT1G11950	Leaf tip	60	0.255283	5.36715	8.21185	0.613552
AT1G11960	AT1G11960	Leaf tip	60	4.32635e-05	18.0524	67.4059	1.90068
AT1G11990	AT1G11990	Leaf tip	60	0.169093	3.24875	7.32753	1.17344
AT1G12000	PFP.BETA1	Leaf tip	60	0.931593	56.37	57.1113	0.0188485
AT1G12010	AT1G12010	Leaf tip	60	0.91248	7.19961	7.46303	0.0518439
AT1G12020	AT1G12020	Leaf tip	60	0.098827	47.9025	35.1115	-0.448159
AT1G12050	FAH	Leaf tip	60	0.930598	68.8455	69.8271	0.0204246
AT1G12060	BAG5	Leaf tip	60	0.0010144	21.1037	12.2895	-0.780069
AT1G12070	AT1G12070	Leaf tip	60	0.355918	1	1	0
AT1G12080	AT1G12080	Leaf tip	60	0.369761	4.72144	7.44794	0.657615
AT1G12090	ELP	Leaf tip	60	0.00130507	3672.73	2770.08	-0.406925
AT1G12100	AT1G12100	Leaf tip	60	0.00671851	6.00566	2.40266	-1.32169
AT1G12110	NPF6.3	Leaf tip	60	0.0206622	166.653	108.971	-0.612899
AT1G12120	AT1G12120	Leaf tip	60	0.405587	98.8627	91.5606	-0.110698
AT1G12140	FMOGS.OX5	Leaf tip	60	0.523708	101.692	93.5952	-0.119701
AT1G12150	AT1G12150	Leaf tip	60	0.163543	13.9619	18.1159	0.375766
AT1G12160	AT1G12160	Leaf tip	60	0.814127	1.57145	1.40008	-0.16659
AT1G12200	AT1G12200	Leaf tip	60	0.038358	20.7932	9.44965	-1.13778
AT1G12210	RFL1	Leaf tip	60	0.878876	4.50133	4.79798	0.0920735
AT1G12220	RPS5	Leaf tip	60	0.011318	40.8721	53.2408	0.381415
AT1G12230	AT1G12230	Leaf tip	60	0.277668	126.189	114.158	-0.144558
AT1G12240	BFRUCT4	Leaf tip	60	0.104355	473.387	389.448	-0.28159
AT1G12244	AT1G12244	Leaf tip	60	0.860664	51.8268	53.1419	0.0361541
AT1G12250	TL20.3	Leaf tip	60	0.00470749	189.769	158.513	-0.25964
AT1G12260	NAC007	Leaf tip	60	0.22214	2.88898	5.10872	0.822404
AT1G12270	HOP1	Leaf tip	60	0.403101	126.594	135.626	0.0994261
AT1G12280	SUMM2	Leaf tip	60	0.0417411	42.2233	26.2509	-0.68567
AT1G12290	AT1G12290	Leaf tip	60	0.99565	36.5914	36.6285	0.00146335
AT1G12300	AT1G12300	Leaf tip	60	0.620625	5.69528	6.59079	0.210686
AT1G12310	CML13	Leaf tip	60	0.505302	74.2409	68.6653	-0.112632
AT1G12320	AT1G12320	Leaf tip	60	0.0678847	50.8442	42.8943	-0.245297
AT1G12330	AT1G12330	Leaf tip	60	0.0475753	81.0955	64.0517	-0.340386
AT1G12350	PPCS1	Leaf tip	60	0.654316	69.7435	65.5743	-0.0889289
AT1G12360	KEU	Leaf tip	60	0.28897	95.0281	104.359	0.135128
AT1G12370	PHR1	Leaf tip	60	0.498339	12.7451	15.9632	0.324807
AT1G12380	AT1G12380	Leaf tip	60	0.0872758	15.5742	21.8034	0.485393
AT1G12390	AT1G12390	Leaf tip	60	0.207884	13.514	21.0866	0.641867
AT1G12400	AT1G12400	Leaf tip	60	0.916941	12.064	11.6831	-0.0462867
AT1G12410	CLPR2	Leaf tip	60	0.114478	244.441	201.343	-0.279829
AT1G12420	ACR8	Leaf tip	60	0.0313245	26.0685	39.7234	0.607685
AT1G12430	ARK3	Leaf tip	60	0.607523	73.0246	68.6976	-0.0881212
AT1G12440	SAP1	Leaf tip	60	0.0347254	105.567	73.1508	-0.529219
AT1G12450	AT1G12450	Leaf tip	60	0.757244	20.0911	18.5182	-0.117612
AT1G12460	AT1G12460	Leaf tip	60	0.911616	54.8087	53.429	-0.0367841
AT1G12470	VPS18	Leaf tip	60	0.297336	74.1214	64.0274	-0.2112
AT1G12480	SLAC1	Leaf tip	60	0.554573	40.3465	44.9461	0.155752
AT1G12500	AT1G12500	Leaf tip	60	0.0285882	268.865	213.582	-0.332093
AT1G12520	CCS	Leaf tip	60	0.5194	145.396	151.441	0.0587662
AT1G12530	AT1G12530	Leaf tip	60	0.896598	53.0525	53.5787	0.0142401
AT1G12550	HPR3	Leaf tip	60	0.722694	22.2901	19.4167	-0.199102
AT1G12570	AT1G12570	Leaf tip	60	0.873136	1.34752	1.44109	0.0968523
AT1G12580	PEPKR1	Leaf tip	60	0.407939	81.5257	91.7191	0.169968
AT1G12600	UTR4	Leaf tip	60	0.920796	2.54146	2.68233	0.0778302
AT1G12620	AT1G12620	Leaf tip	60	0.49728	27.2873	24.4348	-0.15929
AT1G12630	ERF027	Leaf tip	60	0.4837	2.05646	3.08241	0.583899
AT1G12640	LPLAT1	Leaf tip	60	0.476154	37.0785	32.0925	-0.208347
AT1G12650	AT1G12650	Leaf tip	60	0.897994	123.276	121.52	-0.0206926
AT1G12672	AT1G12672	Leaf tip	60	0.760141	2.86959	3.18773	0.151684
AT1G12680	PEPKR2	Leaf tip	60	0.860418	57.8785	59.2571	0.0339598
AT1G12700	AT1G12700	Leaf tip	60	0.0541473	21.8535	14.9407	-0.548616
AT1G12710	AtPP2.A12	Leaf tip	60	0.738247	16.4594	15.0391	-0.130195
AT1G12730	AT1G12730	Leaf tip	60	0.445311	18.0612	15.1393	-0.254597
AT1G12750	RBL6	Leaf tip	60	0.0544341	177.978	271.142	0.607353
AT1G12760	AT1G12760	Leaf tip	60	0.94391	106.209	106.98	0.0104388
AT1G12770	RH47	Leaf tip	60	0.768138	58.5964	56.6115	-0.0497157
AT1G12775	AT1G12775	Leaf tip	60	0.533629	10.7394	9.26061	-0.21373
AT1G12780	UGE1	Leaf tip	60	0.850928	54.9018	53.2662	-0.0436339
AT1G12790	PTD	Leaf tip	60	0.305619	13.7734	9.67839	-0.509043
AT1G12800	AT1G12800	Leaf tip	60	0.0330519	937.956	810.402	-0.210883
AT1G12810	AT1G12810	Leaf tip	60	0.180771	38.0595	47.1385	0.30865
AT1G12820	AFB3	Leaf tip	60	0.294031	204.714	181.995	-0.169707
AT1G12830	AT1G12830	Leaf tip	60	0.505581	79.1349	85.3755	0.109509
AT1G12840	VHA.C	Leaf tip	60	0.513933	237.041	226.114	-0.0680852
AT1G12845	AT1G12845	Leaf tip	60	0.0335623	5.00024	13.163	1.39642
AT1G12850	AT1G12850	Leaf tip	60	0.850032	97.3176	100.156	0.0414733
AT1G12860	SCRM2	Leaf tip	60	0.0154056	162.483	132.292	-0.296561
AT1G12880	NUDT12	Leaf tip	60	0.622481	167.941	158.877	-0.0800452
AT1G12890	ERF088	Leaf tip	60	0.72753	6.48354	5.84156	-0.150427
AT1G12900	GAPA.2	Leaf tip	60	0.030993	5593.45	4854.88	-0.204302
AT1G12910	LWD1	Leaf tip	60	0.135735	35.6825	23.7741	-0.585827
AT1G12920	ERF1.2	Leaf tip	60	0.652862	154.818	148.627	-0.0588684
AT1G12930	AT1G12930	Leaf tip	60	0.586892	65.8743	62.1065	-0.0849711
AT1G12950	DTX31	Leaf tip	60	0.355918	1	1.44109	0.527156
AT1G12970	PIRL3	Leaf tip	60	0.35089	16.3713	19.7862	0.273326
AT1G12990	AT1G12990	Leaf tip	60	0.54614	46.7023	52.7375	0.175337
AT1G13000	AT1G13000	Leaf tip	60	0.205679	72.1229	66.3831	-0.119642
AT1G13020	EIF4B2	Leaf tip	60	0.339085	149.877	137.642	-0.122859
AT1G13030	COIL	Leaf tip	60	0.630292	31.549	34.2768	0.119638
AT1G13040	AT1G13040	Leaf tip	60	0.884822	4.02475	4.23648	0.0739653
AT1G13050	AT1G13050	Leaf tip	60	0.868843	8.51377	8.99087	0.078662
AT1G13060	PBE1	Leaf tip	60	0.391289	124.72	113.582	-0.134964
AT1G13080	CYP71B2	Leaf tip	60	1.62052e-07	232.046	68.9597	-1.75059
AT1G13090	CYP71B28	Leaf tip	60	0.00874844	154.133	124.922	-0.303143
AT1G13100	CYP71B29	Leaf tip	60	0.0107291	33.4646	15.8441	-1.07869
AT1G13110	CYP71B7	Leaf tip	60	5.52636e-06	281.649	107.587	-1.38839
AT1G13120	GLE1	Leaf tip	60	0.290382	116.722	100.74	-0.212444
AT1G13130	AT1G13130	Leaf tip	60	0.637881	1.95062	1.5615	-0.321002
AT1G13140	CYP86C3	Leaf tip	60	0.0361348	9.96878	4.71857	-1.07907
AT1G13145	AT1G13145	Leaf tip	60	0.248862	10.124	7.37846	-0.456389
AT1G13150	CYP86C4	Leaf tip	60	0.743228	15.2972	16.3149	0.0929287
AT1G13160	AT1G13160	Leaf tip	60	0.110957	84.4188	100.167	0.246778
AT1G13170	ORP1D	Leaf tip	60	0.588128	84.5415	89.9771	0.0898982
AT1G13180	ARP3	Leaf tip	60	0.186914	18.3965	24.1297	0.391381
AT1G13190	AT1G13190	Leaf tip	60	0.817702	74.9962	72.9174	-0.0405558
AT1G13195	AT1G13195	Leaf tip	60	0.315106	12.7999	15.2614	0.25375
AT1G13210	ALA11	Leaf tip	60	0.363645	52.4503	43.5343	-0.268797
AT1G13220	LINC2	Leaf tip	60	0.665962	254.104	242.377	-0.0681681
AT1G13245	RTFL17	Leaf tip	60	1.90921e-05	353.42	725.571	1.03773
AT1G13250	GATL3	Leaf tip	60	0.0931581	61.3904	72.8185	0.246292
AT1G13260	RAV1	Leaf tip	60	0.556915	99.4326	112.942	0.183796
AT1G13270	MAP1B	Leaf tip	60	0.141309	25.5164	30.9031	0.276325
AT1G13280	AOC4	Leaf tip	60	0.00342102	34.0622	57.5286	0.75611
AT1G13320	PP2AA3	Leaf tip	60	0.770909	95.9188	99.6956	0.0557173
AT1G13330	HOP2	Leaf tip	60	0.630314	5.52066	6.45528	0.225639
AT1G13340	AT1G13340	Leaf tip	60	0.840886	29.2332	27.7093	-0.0772416
AT1G13350	AT1G13350	Leaf tip	60	0.0762158	459.963	509.829	0.148497
AT1G13360	AT1G13360	Leaf tip	60	0.209609	183.09	200.892	0.133864
AT1G13380	AT1G13380	Leaf tip	60	0.0730577	39.4517	27.6911	-0.510663
AT1G13390	AT1G13390	Leaf tip	60	0.437012	136.578	152.178	0.156029
AT1G13410	AT1G13410	Leaf tip	60	0.936421	2.97543	2.87482	-0.0496235
AT1G13420	SOT8	Leaf tip	60	0.573661	2.05646	1.5615	-0.397232
AT1G13440	GAPC2	Leaf tip	60	0.584114	2558.06	2458.88	-0.0570494
AT1G13448	AT1G13448	Leaf tip	60	0.143561	35.052	44.1848	0.334054
AT1G13450	GT.1	Leaf tip	60	0.950201	96.2531	95.4872	-0.0115248
AT1G13460	B.THETA	Leaf tip	60	0.33752	41.4561	50.5114	0.285025
AT1G13470	AT1G13470	Leaf tip	60	0.462921	46.9318	59.7093	0.347392
AT1G13560	AAPT1	Leaf tip	60	0.304737	117.719	101.275	-0.217068
AT1G13570	AT1G13570	Leaf tip	60	0.965659	36.9705	36.6764	-0.0115235
AT1G13580	LAG13	Leaf tip	60	0.294463	20.3893	23.8919	0.228712
AT1G13600	AtbZIP58	Leaf tip	60	0.355918	1	1	0
AT1G13609	AT1G13609	Leaf tip	60	0.850142	10.5276	11.7582	0.159495
AT1G13630	AT1G13630	Leaf tip	60	0.968442	7.23674	7.3137	0.0152628
AT1G13635	AT1G13635	Leaf tip	60	0.40121	1.485	2.58523	0.799825
AT1G13640	PI4KG6	Leaf tip	60	0.076714	47.1307	59.9153	0.346256
AT1G13650	AT1G13650	Leaf tip	60	0.0518298	3419.78	2775	-0.301417
AT1G13670	AT1G13670	Leaf tip	60	0.355918	1	1	0
AT1G13690	ATE1	Leaf tip	60	0.926728	49.3352	49.9197	0.0169923
AT1G13700	PGL1.1	Leaf tip	60	0.275102	36.465	23.9743	-0.605024
AT1G13730	AT1G13730	Leaf tip	60	0.959577	92.5094	93.2732	0.0118631
AT1G13740	AFP2	Leaf tip	60	0.000951706	23.8232	59.6101	1.32319
AT1G13750	PAP1.1	Leaf tip	60	0.415103	29.9231	36.0402	0.268346
AT1G13770	RUS3	Leaf tip	60	0.70545	52.7829	49.3975	-0.0956338
AT1G13780	AT1G13780	Leaf tip	60	0.0453503	22.2782	14.5838	-0.611268
AT1G13790	FDM4	Leaf tip	60	0.830828	31.5014	33.7666	0.100183
AT1G13800	AT1G13800	Leaf tip	60	0.515083	2.38459	3.11565	0.385792
AT1G13810	AT1G13810	Leaf tip	60	0.190084	14.4136	10.8968	-0.403531
AT1G13820	AT1G13820	Leaf tip	60	0.964134	156.318	155.688	-0.00582433
AT1G13860	QUL1	Leaf tip	60	0.13598	58.6584	48.2935	-0.280508
AT1G13870	KTI12	Leaf tip	60	0.447459	29.6019	24.5125	-0.272172
AT1G13880	AT1G13880	Leaf tip	60	0.708472	52.2367	56.6511	0.11704
AT1G13900	PAP2.1	Leaf tip	60	0.272909	50.9084	43.0048	-0.243406
AT1G13910	AT1G13910	Leaf tip	60	0.655068	28.4674	31.3036	0.137018
AT1G13920	AT1G13920	Leaf tip	60	0.936648	33.6172	34.1382	0.0221861
AT1G13930	AT1G13930	Leaf tip	60	0.00280919	1190.92	982.478	-0.277579
AT1G13940	AT1G13940	Leaf tip	60	0.576736	62.6602	69.6942	0.153488
AT1G13950	ELF5A.1	Leaf tip	60	0.68822	25.2287	22.1461	-0.188015
AT1G13960	WRKY4	Leaf tip	60	0.281861	32.1766	36.89	0.197219
AT1G13970	AT1G13970	Leaf tip	60	0.158949	5.5717	3.30814	-0.752097
AT1G13980	GN	Leaf tip	60	0.522974	49.1809	55.69	0.17932
AT1G13990	AT1G13990	Leaf tip	60	0.388508	14.3731	12.0871	-0.249901
AT1G14000	VIK	Leaf tip	60	0.0300746	89.2297	81.6169	-0.128656
AT1G14010	AT1G14010	Leaf tip	60	0.816118	51.6424	53.9728	0.0636748
AT1G14020	OFUT3	Leaf tip	60	0.959917	88.5638	88.038	-0.00859095
AT1G14030	LSMT.L	Leaf tip	60	0.599895	207.194	194.511	-0.0911372
AT1G14040	PHO1.H3	Leaf tip	60	0.200861	3.78856	2.28225	-0.731192
AT1G14060	AT1G14060	Leaf tip	60	0.202451	22.8481	30.8142	0.431522
AT1G14070	AT1G14070	Leaf tip	60	0.762866	27.7512	28.6381	0.045386
AT1G14090	AT1G14090	Leaf tip	60	0.940117	18.7207	18.3209	-0.0311455
AT1G14120	AT1G14120	Leaf tip	60	0.355918	1.46561	1	-0.551506
AT1G14130	AT1G14130	Leaf tip	60	0.470655	9.53316	14.5808	0.613043
AT1G14140	PUMP3	Leaf tip	60	0.398907	39.5212	33.8866	-0.22191
AT1G14150	PNSL2	Leaf tip	60	0.0793254	305.662	257.899	-0.245133
AT1G14160	AT1G14160	Leaf tip	60	0.310461	14.7893	18.8492	0.349951
AT1G14170	AT1G14170	Leaf tip	60	0.550212	6.22583	7.79579	0.324429
AT1G14180	AT1G14180	Leaf tip	60	0.813877	14.5511	15.384	0.0803015
AT1G14185	AT1G14185	Leaf tip	60	0.480005	1.91897	1.40008	-0.454823
AT1G14190	AT1G14190	Leaf tip	60	0.0691372	4.87666	7.2343	0.568959
AT1G14200	AT1G14200	Leaf tip	60	0.0992639	45.6626	33.8689	-0.431052
AT1G14205	AT1G14205	Leaf tip	60	0.48255	14.8054	16.9519	0.19533
AT1G14210	AT1G14210	Leaf tip	60	0.152532	28.1216	21.5829	-0.381789
AT1G14230	APY4	Leaf tip	60	0.717007	49.3272	46.5775	-0.0827514
AT1G14250	APY5	Leaf tip	60	0.711963	124.079	113.653	-0.12662
AT1G14260	AT1G14260	Leaf tip	60	0.269583	8.2599	5.3694	-0.621363
AT1G14270	AT1G14270	Leaf tip	60	0.277039	226.606	246.887	0.123665
AT1G14280	PKS2	Leaf tip	60	0.0017931	182.508	281.238	0.623833
AT1G14290	SBH2	Leaf tip	60	0.920552	44.2674	45.0557	0.0254643
AT1G14300	AT1G14300	Leaf tip	60	0.160916	26.2945	16.5337	-0.669346
AT1G14310	AT1G14310	Leaf tip	60	0.717468	48.0379	44.5944	-0.107312
AT1G14320	RPL10A	Leaf tip	60	0.829571	882.839	895.362	0.02032
AT1G14330	AT1G14330	Leaf tip	60	0.585764	30.2964	33.3221	0.137332
AT1G14340	AT1G14340	Leaf tip	60	0.362431	22.6097	31.1258	0.461165
AT1G14345	AT1G14345	Leaf tip	60	0.132889	310.254	272.056	-0.189544
AT1G14350	MYB124	Leaf tip	60	0.189413	50.0708	40.9474	-0.290197
AT1G14360	UTR3	Leaf tip	60	0.0789619	57.7845	40.1904	-0.523832
AT1G14370	PBL2	Leaf tip	60	0.229454	26.3409	35.1179	0.414903
AT1G14380	IQD28	Leaf tip	60	0.910389	95.524	97.3983	0.028034
AT1G14390	AT1G14390	Leaf tip	60	0.374063	1.91897	3.30814	0.785686
AT1G14400	UBC1	Leaf tip	60	0.26838	170.108	188.935	0.151437
AT1G14410	WHY1	Leaf tip	60	0.455472	58.7548	66.5954	0.180716
AT1G14430	AT1G14430	Leaf tip	60	0.0229653	7.88751	3.86748	-1.02818
AT1G14440	ZHD4	Leaf tip	60	0.530611	22.7684	19.1539	-0.249395
AT1G14450	AT1G14450	Leaf tip	60	0.84376	127.762	125.106	-0.0303014
AT1G14455	AT1G14455	Leaf tip	60	0.355918	1.57145	1	-0.6521
AT1G14460	AT1G14460	Leaf tip	60	0.72245	98.2528	93.7475	-0.0677192
AT1G14470	PCMP.A4	Leaf tip	60	0.355918	1	1.59257	0.671359
AT1G14480	AT1G14480	Leaf tip	60	0.428712	3.18546	2.00258	-0.66964
AT1G14510	AL7	Leaf tip	60	0.411893	95.2669	103.78	0.123485
AT1G14520	MIOX1	Leaf tip	60	0.034891	31.6055	16.4811	-0.939367
AT1G14530	THH1	Leaf tip	60	0.817482	18.4539	17.3572	-0.0883928
AT1G14560	COAC1	Leaf tip	60	0.278769	64.4552	77.9406	0.274079
AT1G14570	PUX7	Leaf tip	60	0.48882	103.667	96.1006	-0.109334
AT1G14580	AT1G14580	Leaf tip	60	0.298187	88.7707	95.5442	0.106085
AT1G14590	AT1G14590	Leaf tip	60	0.241486	24.3262	27.9246	0.199027
AT1G14600	AT1G14600	Leaf tip	60	0.128353	32.05	41.8037	0.383304
AT1G14610	TWN2	Leaf tip	60	0.0649378	237.062	256.588	0.114188
AT1G14620	DECOY	Leaf tip	60	0.959679	24.0867	24.3766	0.0172598
AT1G14630	AT1G14630	Leaf tip	60	0.0130917	6.47128	13.7431	1.08658
AT1G14640	AT1G14640	Leaf tip	60	0.669669	18.7297	16.8574	-0.151943
AT1G14642	AT1G14642	Leaf tip	60	0.51338	5.46586	4.26971	-0.356308
AT1G14650	AT1G14650	Leaf tip	60	0.68824	165.264	161.683	-0.0316041
AT1G14660	NHX8	Leaf tip	60	0.169672	33.4751	28.0563	-0.254764
AT1G14670	TMN2	Leaf tip	60	0.408059	116.039	108.605	-0.0955264
AT1G14680	AT1G14680	Leaf tip	60	0.606067	3.61566	2.84375	-0.346465
AT1G14685	BPC2	Leaf tip	60	0.56909	83.3133	88.9789	0.0949156
AT1G14686	AT1G14686	Leaf tip	60	0.136118	2.05646	1	-1.04016
AT1G14687	ZHD14	Leaf tip	60	0.440511	5.79399	7.85017	0.438169
AT1G14690	MAP65.7	Leaf tip	60	0.518216	120.956	137.021	0.179915
AT1G14700	PAP3	Leaf tip	60	0.0146002	139.969	80.9068	-0.79077
AT1G14710	AT1G14710	Leaf tip	60	0.0124734	198.131	158.725	-0.319923
AT1G14720	XTH28	Leaf tip	60	0.0476345	78.6574	65.7396	-0.25882
AT1G14730	CYB561C	Leaf tip	60	0.921343	5.08669	4.87523	-0.0612592
AT1G14740	OBE3	Leaf tip	60	0.888111	107.27	108.547	0.0170656
AT1G14750	SDS	Leaf tip	60	0.970733	1.46561	1.44109	-0.0243502
AT1G14770	AT1G14770	Leaf tip	60	0.948515	14.1014	14.428	0.0330298
AT1G14790	RDR1	Leaf tip	60	0.580672	25.0638	22.0395	-0.185514
AT1G14800	AT1G14800	Leaf tip	60	0.547948	8.16961	6.55971	-0.316635
AT1G14810	AT1G14810	Leaf tip	60	0.462098	114.716	107.479	-0.0940238
AT1G14820	AT1G14820	Leaf tip	60	0.335592	31.3846	25.569	-0.295658
AT1G14830	DRP1C	Leaf tip	60	0.586071	120.419	125.111	0.0551473
AT1G14840	MAP70.4	Leaf tip	60	4.95859e-05	191.191	272.975	0.513753
AT1G14850	NUP155	Leaf tip	60	0.101242	28.7444	39.2224	0.448396
AT1G14870	PCR2	Leaf tip	60	0.980846	3.56462	3.52565	-0.0158584
AT1G14880	PCR1	Leaf tip	60	0.857905	38.3996	34.8628	-0.1394
AT1G14890	AT1G14890	Leaf tip	60	0.447702	28.1341	25.0809	-0.16573
AT1G14900	HMGA	Leaf tip	60	0.355914	23.3068	27.5457	0.241075
AT1G14910	AT1G14910	Leaf tip	60	7.09002e-05	46.6319	138.507	1.57057
AT1G14920	GAI	Leaf tip	60	4.65627e-05	98.6615	329.95	1.74169
AT1G14970	OFUT4	Leaf tip	60	0.924084	29.1219	29.4978	0.0185015
AT1G14980	CPN10	Leaf tip	60	0.0729155	234.954	223.193	-0.0740833
AT1G14990	AT1G14990	Leaf tip	60	0.426213	13.4136	16.6356	0.310578
AT1G15000	SCPL50	Leaf tip	60	0.0668659	31.0919	50.164	0.690114
AT1G15002	AT1G15002	Leaf tip	60	0.0152829	6.75173	18.0961	1.42235
AT1G15010	AT1G15010	Leaf tip	60	0.109878	2.52755	8.19803	1.69754
AT1G15020	QSOX1	Leaf tip	60	0.487973	152.03	162.753	0.0983332
AT1G15030	AT1G15030	Leaf tip	60	0.463147	228.942	216.662	-0.0795386
AT1G15040	GAT1_2.1	Leaf tip	60	0.82464	69.512	67.4167	-0.0441552
AT1G15050	IAA34	Leaf tip	60	0.165581	2.78314	8.12855	1.54629
AT1G15060	AT1G15060	Leaf tip	60	0.00342496	72.3818	124.411	0.78142
AT1G15080	LPP2	Leaf tip	60	0.580603	7.3177	8.65294	0.241799
AT1G15100	RHA2A	Leaf tip	60	0.144914	31.824	25.3804	-0.326396
AT1G15110	AT1G15110	Leaf tip	60	0.725163	16.2232	14.2657	-0.185503
AT1G15120	AT1G15120	Leaf tip	60	0.787076	263.633	258.443	-0.0286883
AT1G15125	AT1G15125	Leaf tip	60	0.104128	27.2725	9.84753	-1.46961
AT1G15130	BRO1	Leaf tip	60	0.132474	68.2533	85.0057	0.31666
AT1G15140	AT1G15140	Leaf tip	60	0.536627	238.699	219.244	-0.122656
AT1G15160	DTX11	Leaf tip	60	0.206521	39.0164	31.3571	-0.315289
AT1G15165	AT1G15165	Leaf tip	60	0.300173	17.098	12.1691	-0.490609
AT1G15170	DTX12	Leaf tip	60	0.890837	18.9679	19.4927	0.0393731
AT1G15175	AT1G15175	Leaf tip	60	0.0522573	48.2109	38.3458	-0.33029
AT1G15180	DTX13	Leaf tip	60	0.304608	110.332	98.9305	-0.157369
AT1G15190	FLA19	Leaf tip	60	0.682948	2.66504	2.15407	-0.307092
AT1G15200	AT1G15200	Leaf tip	60	0.325764	527.547	563.2	0.0943484
AT1G15215	AT1G15215	Leaf tip	60	0.246942	33.2098	41.7075	0.328697
AT1G15220	CCMH	Leaf tip	60	0.577566	15.9551	13.756	-0.213949
AT1G15230	AT1G15230	Leaf tip	60	0.411999	62.7181	71.8004	0.195109
AT1G15240	AT1G15240	Leaf tip	60	0.582631	189.248	200.196	0.0811368
AT1G15250	RPL37A	Leaf tip	60	0.159336	59.5754	46.8067	-0.348003
AT1G15260	AT1G15260	Leaf tip	60	0.00672884	105.633	66.0089	-0.678326
AT1G15270	AT1G15270	Leaf tip	60	0.635322	290.572	301.184	0.05175
AT1G15280	AT1G15280	Leaf tip	60	0.310583	313.135	292.753	-0.0971003
AT1G15290	AT1G15290	Leaf tip	60	0.415622	1205.44	1146.31	-0.0725679
AT1G15300	AT1G15300	Leaf tip	60	0.485735	6.69522	5.47256	-0.290915
AT1G15310	SRP.54A	Leaf tip	60	0.33346	7.28606	5.11088	-0.511567
AT1G15340	MBD10	Leaf tip	60	0.673344	444.749	425.126	-0.0651014
AT1G15350	AT1G15350	Leaf tip	60	0.149583	37.9127	49.4881	0.384403
AT1G15370	AT1G15370	Leaf tip	60	0.732419	57.5875	55.8709	-0.0436598
AT1G15390	PDF1A	Leaf tip	60	0.799882	58.9042	56.706	-0.0548691
AT1G15400	AT1G15400	Leaf tip	60	0.049427	42.0314	26.3079	-0.67597
AT1G15405	AT1G15405	Leaf tip	60	0.966868	7.71461	7.62445	-0.01696
AT1G15410	AT1G15410	Leaf tip	60	0.538509	124.064	114.265	-0.118693
AT1G15415	AT1G15415	Leaf tip	60	0.372947	53.4976	44.5002	-0.265662
AT1G15420	AT1G15420	Leaf tip	60	0.308951	51.1726	58.6771	0.197425
AT1G15430	AT1G15430	Leaf tip	60	0.2485	12.3921	16.0952	0.377209
AT1G15440	PWP2	Leaf tip	60	0.135203	22.4795	31.228	0.474232
AT1G15470	AT1G15470	Leaf tip	60	0.604724	40.4946	41.2456	0.0265113
AT1G15480	AT1G15480	Leaf tip	60	0.335705	12.7203	15.879	0.319991
AT1G15490	AT1G15490	Leaf tip	60	0.33019	45.0014	37.5253	-0.262104
AT1G15500	AATP2	Leaf tip	60	0.742762	225.457	235.402	0.0622783
AT1G15510	PCMP.H73	Leaf tip	60	0.402866	22.5869	18.141	-0.316233
AT1G15520	ABCG40	Leaf tip	60	0.516527	21.6486	24.6843	0.189318
AT1G15530	LECRKS1	Leaf tip	60	0.0359724	40.1458	51.9253	0.371189
AT1G15550	GA3OX1	Leaf tip	60	0.00464195	32.4452	62.3585	0.942584
AT1G15570	CYCA2.3	Leaf tip	60	0.0610736	21.8464	34.0662	0.640944
AT1G15580	IAA5	Leaf tip	60	0.0001559	18.2177	74.1172	2.02447
AT1G15660	CENP.C	Leaf tip	60	0.0389456	23.7842	34.9492	0.555254
AT1G15670	AT1G15670	Leaf tip	60	0.0328878	4.16772	6.6318	0.67014
AT1G15690	AVP1	Leaf tip	60	0.00034508	1526.86	1116.93	-0.451026
AT1G15700	ATPC2	Leaf tip	60	0.569624	7.90855	9.34001	0.240012
AT1G15710	TYRAAT2	Leaf tip	60	0.347881	31.8201	26.8215	-0.246549
AT1G15720	TRFL5	Leaf tip	60	0.873654	17.4632	16.9498	-0.0430525
AT1G15730	AT1G15730	Leaf tip	60	0.299202	115.313	128.747	0.15899
AT1G15740	AT1G15740	Leaf tip	60	0.562222	191.025	181.491	-0.0738667
AT1G15750	TPL	Leaf tip	60	0.495628	174.379	187.72	0.106351
AT1G15760	AT1G15760	Leaf tip	60	0.816657	2.43562	2.79281	0.19743
AT1G15780	AT1G15780	Leaf tip	60	0.019524	73.0422	97.3137	0.413912
AT1G15790	AT1G15790	Leaf tip	60	0.120902	7.54548	11.3551	0.589657
AT1G15800	AT1G15800	Leaf tip	60	0.000155043	3.34069	31.5789	3.24075
AT1G15810	AT1G15810	Leaf tip	60	0.929476	3062.18	3085.55	0.0109689
AT1G15820	LHCB6	Leaf tip	60	0.0512379	11757.6	10156.4	-0.211198
AT1G15825	AT1G15825	Leaf tip	60	0.82305	52.6218	55.9965	0.0896751
AT1G15830	AT1G15830	Leaf tip	60	0.441924	221.629	203.326	-0.12435
AT1G15860	AT1G15860	Leaf tip	60	0.902189	83.6335	84.8573	0.020957
AT1G15870	AT1G15870	Leaf tip	60	0.31179	2.29813	4.05997	0.821006
AT1G15880	GOS11	Leaf tip	60	0.864281	47.4921	46.3151	-0.0362072
AT1G15885	AT1G15885	Leaf tip	60	0.0543909	20.6664	12.5044	-0.724847
AT1G15890	AT1G15890	Leaf tip	60	0.97585	5.46586	5.39832	-0.0179371
AT1G15910	FDM1	Leaf tip	60	0.473715	43.9935	49.3875	0.166858
AT1G15920	CAF1.2	Leaf tip	60	0.193169	28.8216	35.8887	0.316381
AT1G15930	RPS12A	Leaf tip	60	0.836614	375.458	381.838	0.02431
AT1G15940	AT1G15940	Leaf tip	60	0.165459	81.7386	98.0789	0.262925
AT1G15950	CCR1.1	Leaf tip	60	0.375145	243.659	220.367	-0.144951
AT1G15960	NRAMP6	Leaf tip	60	0.479332	531.394	508.085	-0.0647133
AT1G15970	AT1G15970	Leaf tip	60	0.285452	52.4156	41.9163	-0.322484
AT1G15980	PNSB1	Leaf tip	60	0.0869912	719.946	624.579	-0.205004
AT1G15990	CNGC7	Leaf tip	60	0.12064	96.0737	75.2056	-0.353302
AT1G16000	AT1G16000	Leaf tip	60	0.524926	31.3196	35.3001	0.172607
AT1G16010	MRS2.1	Leaf tip	60	0.861533	96.6274	97.2943	0.00992306
AT1G16020	CCZ1A	Leaf tip	60	0.165933	83.8832	95.9853	0.194432
AT1G16022	AT1G16022	Leaf tip	60	0.222418	2.29813	1.44109	-0.673307
AT1G16025	AT1G16025	Leaf tip	60	0.835998	5.46586	5.06772	-0.109112
AT1G16030	HSP70.5	Leaf tip	60	0.467547	18.5724	14.9071	-0.317162
AT1G16040	AT1G16040	Leaf tip	60	0.339835	20.428	25.4495	0.317085
AT1G16060	ADAP	Leaf tip	60	0.980076	12.288	12.1734	-0.013512
AT1G16070	TULP8	Leaf tip	60	0.598407	3.21711	2.58523	-0.315473
AT1G16080	AT1G16080	Leaf tip	60	0.365907	527.688	479.751	-0.137398
AT1G16090	WAKL7	Leaf tip	60	0.875621	50.2356	48.6823	-0.0453139
AT1G16110	WAKL6	Leaf tip	60	0.158485	16.3435	22.232	0.443922
AT1G16170	AT1G16170	Leaf tip	60	0.00286609	30.9738	19.9675	-0.633396
AT1G16180	AT1G16180	Leaf tip	60	0.564106	115.42	106.901	-0.110623
AT1G16190	RAD23A	Leaf tip	60	0.366509	46.159	54.8169	0.248009
AT1G16210	AT1G16210	Leaf tip	60	0.674767	120.288	123.305	0.0357355
AT1G16220	AT1G16220	Leaf tip	60	0.0239137	5.5717	10.5662	0.923263
AT1G16240	SYP51	Leaf tip	60	0.73444	99.0111	95.6996	-0.0490775
AT1G16250	AT1G16250	Leaf tip	60	0.0858945	25.9026	35.9108	0.471318
AT1G16260	WAKL8	Leaf tip	60	0.353831	92.5668	79.427	-0.220866
AT1G16270	AT1G16270	Leaf tip	60	0.394798	69.0058	59.8303	-0.205841
AT1G16280	RH36	Leaf tip	60	0.268857	22.0525	15.2813	-0.529181
AT1G16300	GAPCP2	Leaf tip	60	0.158135	10.334	13.7642	0.413522
AT1G16310	MTP10	Leaf tip	60	0.521539	8.67577	6.64172	-0.385435
AT1G16320	AT1G16320	Leaf tip	60	0.219313	131.167	111.305	-0.236884
AT1G16330	CYCB3.1	Leaf tip	60	0.955216	2.18004	2.24125	0.0399486
AT1G16340	ATKDSA2	Leaf tip	60	0.54595	24.1811	26.9143	0.154491
AT1G16350	AT1G16350	Leaf tip	60	0.119893	106.912	93.7216	-0.189976
AT1G16360	AT1G16360	Leaf tip	60	0.696049	2.29813	1.99265	-0.205773
AT1G16370	OCT6	Leaf tip	60	0.355918	1	1.5615	0.642929
AT1G16390	OCT3	Leaf tip	60	0.279882	2.66504	1.40008	-0.928647
AT1G16400	CYP79F2	Leaf tip	60	0.859043	2.31752	2.58523	0.157707
AT1G16410	CYP79F1	Leaf tip	60	0.695632	74.4399	83.6359	0.168045
AT1G16430	MED22A	Leaf tip	60	0.280991	20.8688	17.6032	-0.245507
AT1G16445	AT1G16445	Leaf tip	60	0.553118	7.4767	5.91881	-0.337094
AT1G16460	STR2	Leaf tip	60	0.332699	159.333	169.755	0.0914123
AT1G16470	PAB1	Leaf tip	60	0.780389	90.0684	87.0022	-0.0499687
AT1G16480	AT1G16480	Leaf tip	60	0.950033	4.90153	5.04657	0.04207
AT1G16489	AT1G16489	Leaf tip	60	0.49525	6.63876	8.47554	0.352391
AT1G16490	MYB58	Leaf tip	60	0.753489	18.5129	19.9075	0.104778
AT1G16500	AT1G16500	Leaf tip	60	0.756503	25.3063	23.0412	-0.135281
AT1G16510	SAUR41	Leaf tip	60	0.929501	4.72527	4.90113	0.0527188
AT1G16515	AT1G16515	Leaf tip	60	0.876877	4.82563	5.24122	0.119186
AT1G16520	AT1G16520	Leaf tip	60	0.495426	9.02329	11.0223	0.288706
AT1G16530	LBD3	Leaf tip	60	0.355918	1.69503	1	-0.761314
AT1G16540	SIR3	Leaf tip	60	0.168673	35.9761	45.7872	0.347907
AT1G16550	AT1G16550	Leaf tip	60	0.6797	6.73947	7.89635	0.228549
AT1G16560	AT1G16560	Leaf tip	60	0.230622	87.1678	99.1678	0.186077
AT1G16570	AT1G16570	Leaf tip	60	0.926208	42.5789	42.9901	0.0138668
AT1G16590	REV7	Leaf tip	60	0.61875	13.3588	11.7103	-0.190011
AT1G16610	SR45	Leaf tip	60	0.757564	116.805	111.5	-0.0670555
AT1G16630	AT1G16630	Leaf tip	60	0.488758	3.68272	4.7669	0.37228
AT1G16635	AT1G16635	Leaf tip	60	0.405113	3.94379	2.84375	-0.471788
AT1G16640	AT1G16640	Leaf tip	60	0.38025	6.75009	4.51831	-0.579123
AT1G16650	AT1G16650	Leaf tip	60	0.920477	26.9435	27.2527	0.0164591
AT1G16670	CRPK1	Leaf tip	60	0.457356	31.0075	36.1438	0.22113
AT1G16680	AT1G16680	Leaf tip	60	0.408547	88.1631	84.0096	-0.0696207
AT1G16690	AT1G16690	Leaf tip	60	0.0785682	19.4437	28.5919	0.556307
AT1G16700	AT1G16700	Leaf tip	60	0.0659087	99.5488	118.405	0.250259
AT1G16705	AT1G16705	Leaf tip	60	0.871753	1.46561	1.59257	0.119853
AT1G16710	HAC12	Leaf tip	60	0.11416	85.9316	99.003	0.204284
AT1G16720	HCF173	Leaf tip	60	0.333091	493.324	447.156	-0.141755
AT1G16730	UP6	Leaf tip	60	0.936711	60.9441	61.9421	0.0234327
AT1G16740	AT1G16740	Leaf tip	60	0.883153	78.7916	77.7567	-0.0190735
AT1G16750	AT1G16750	Leaf tip	60	0.312095	30.1399	19.1828	-0.65186
AT1G16770	AT1G16770	Leaf tip	60	0.977409	18.0279	18.1414	0.00905546
AT1G16780	AVPL2	Leaf tip	60	0.895749	50.7311	49.3905	-0.0386357
AT1G16790	AT1G16790	Leaf tip	60	0.94435	19.4648	19.2005	-0.0197222
AT1G16800	AT1G16800	Leaf tip	60	0.950647	33.5948	33.0195	-0.0249175
AT1G16810	AT1G16810	Leaf tip	60	0.280675	249.149	229.942	-0.115736
AT1G16820	AT1G16820	Leaf tip	60	0.751983	20.9446	22.2424	0.0867299
AT1G16825	RTNLB23	Leaf tip	60	0.946245	16.9199	17.141	0.0187264
AT1G16830	AT1G16830	Leaf tip	60	0.74265	4.13608	3.68491	-0.166632
AT1G16840	AT1G16840	Leaf tip	60	0.906925	75.1435	73.598	-0.0299823
AT1G16850	AT1G16850	Leaf tip	60	0.0712589	3.55914	9.91749	1.47845
AT1G16870	AT1G16870	Leaf tip	60	0.219157	35.1928	41.5637	0.240043
AT1G16880	ACR11	Leaf tip	60	0.0855664	1256.68	1093.21	-0.201054
AT1G16890	UBC36	Leaf tip	60	0.348791	315.144	293.881	-0.100777
AT1G16900	ALG9	Leaf tip	60	0.348501	38.4482	31.7563	-0.275874
AT1G16916	AT1G16916	Leaf tip	60	0.507896	27.539	31.3674	0.187791
AT1G16920	RABA1B	Leaf tip	60	0.622499	58.7273	52.5467	-0.16043
AT1G16930	AT1G16930	Leaf tip	60	0.437654	15.389	19.6222	0.350583
AT1G16960	AT1G16960	Leaf tip	60	0.674057	131.928	124.171	-0.0874164
AT1G16970	KU70	Leaf tip	60	0.757944	70.3736	67.642	-0.057113
AT1G17030	AT1G17030	Leaf tip	60	0.483156	3.40563	1.88217	-0.855523
AT1G17040	SHA	Leaf tip	60	0.613492	43.7858	41.2616	-0.0856646
AT1G17050	SPS2	Leaf tip	60	0.0294881	171.231	134.87	-0.344376
AT1G17060	CYP72C1	Leaf tip	60	0.0299168	3.68272	8.59079	1.22202
AT1G17070	STIPL1	Leaf tip	60	0.780537	68.1658	63.9562	-0.0919632
AT1G17080	AT1G17080	Leaf tip	60	0.133957	62.294	48.6728	-0.355977
AT1G17090	AT1G17090	Leaf tip	60	0.0753181	2.40397	4.35689	0.857878
AT1G17100	AT1G17100	Leaf tip	60	0.00150725	113.898	72.9229	-0.643291
AT1G17110	UBP15	Leaf tip	60	0.183102	132.97	142.32	0.0980355
AT1G17120	CAT8	Leaf tip	60	0.170051	35.4021	27.6506	-0.356526
AT1G17130	AT1G17130	Leaf tip	60	0.34821	155.668	137.735	-0.176576
AT1G17140	ICR1	Leaf tip	60	0.89782	302.663	306.69	0.0190681
AT1G17145	AT1G17145	Leaf tip	60	0.0674507	103.16	129.586	0.329027
AT1G17147	VQ1	Leaf tip	60	0.684344	4.69362	5.62921	0.262231
AT1G17160	AT1G17160	Leaf tip	60	0.0971313	29.8747	22.6748	-0.397835
AT1G17170	GSTU24	Leaf tip	60	0.979647	2.7321	2.68449	-0.0253646
AT1G17190	GSTU26	Leaf tip	60	0.818051	7.25276	6.63395	-0.128662
AT1G17200	AT1G17200	Leaf tip	60	0.0242237	78.1542	62.0702	-0.332423
AT1G17210	ATILP1	Leaf tip	60	0.0123329	105.945	84.5935	-0.324703
AT1G17220	FUG1	Leaf tip	60	0.327098	1355.34	1296.77	-0.0637289
AT1G17230	AT1G17230	Leaf tip	60	0.394078	25.0158	29.0321	0.214811
AT1G17232	AT1G17232	Leaf tip	60	0.353328	5.76234	7.6443	0.407731
AT1G17240	AtRLP2	Leaf tip	60	0.108387	2.75149	7.88125	1.51821
AT1G17250	AtRLP3	Leaf tip	60	0.0346636	15.1474	20.3188	0.423742
AT1G17255	AT1G17255	Leaf tip	60	0.835166	14.2094	15.1198	0.0895975
AT1G17260	AHA10	Leaf tip	60	0.26908	5.67754	10.8061	0.928515
AT1G17270	OFUT5	Leaf tip	60	0.754463	14.1845	13.2683	-0.096332
AT1G17280	UBC34	Leaf tip	60	0.441862	132.549	119.952	-0.144067
AT1G17290	ALAAT1	Leaf tip	60	0.438454	240.672	224.4	-0.100997
AT1G17330	AT1G17330	Leaf tip	60	0.535387	55.743	49.9909	-0.157126
AT1G17340	SAC5	Leaf tip	60	0.507457	59.2563	64.226	0.11619
AT1G17345	SAUR77	Leaf tip	60	0.355918	1	1	0
AT1G17350	AT1G17350	Leaf tip	60	0.831685	27.019	28.1741	0.0603961
AT1G17360	AT1G17360	Leaf tip	60	0.497812	263.533	243.034	-0.116824
AT1G17370	UBP1B	Leaf tip	60	0.4868	144.844	135.423	-0.0970352
AT1G17380	TIFY11A	Leaf tip	60	0.834183	14.2196	13.1091	-0.117315
AT1G17400	AT1G17400	Leaf tip	60	0.355918	1	1	0
AT1G17410	AT1G17410	Leaf tip	60	0.298985	35.6014	26.9838	-0.399843
AT1G17420	LOX3	Leaf tip	60	0.745204	27.6206	30.717	0.153295
AT1G17430	AT1G17430	Leaf tip	60	0.306902	17.774	24.8845	0.485484
AT1G17440	TAF12B	Leaf tip	60	0.388534	77.5658	72.1103	-0.105216
AT1G17450	AT1G17450	Leaf tip	60	0.372033	25.3191	20.5453	-0.301414
AT1G17455	EFL4	Leaf tip	60	0.754651	14.6269	15.901	0.120494
AT1G17460	TRFL3	Leaf tip	60	0.928051	4.97537	5.15188	0.0502959
AT1G17470	DRG1	Leaf tip	60	0.97527	134.234	134.805	0.00612683
AT1G17480	IQD7	Leaf tip	60	0.598068	7.12541	8.89548	0.320098
AT1G17490	AT1G17490	Leaf tip	60	0.852475	36.0288	37.6651	0.0640781
AT1G17500	ALA4	Leaf tip	60	0.188325	45.5303	37.4943	-0.280156
AT1G17510	AT1G17510	Leaf tip	60	0.948262	8.60193	8.51655	-0.0143923
AT1G17520	AT1G17520	Leaf tip	60	0.909921	46.0705	47.0556	0.0305248
AT1G17530	TIM23.1	Leaf tip	60	0.918108	26.6015	26.9583	0.0192232
AT1G17550	HAB2	Leaf tip	60	0.967416	140.298	139.835	-0.0047646
AT1G17560	HLL	Leaf tip	60	0.555341	8.66187	11.1566	0.365145
AT1G17580	XI.1	Leaf tip	60	0.216422	71.4663	88.4805	0.308096
AT1G17590	NFYA8	Leaf tip	60	0.552033	19.5639	21.0572	0.106123
AT1G17600	AT1G17600	Leaf tip	60	0.293009	24.4355	17.4569	-0.48518
AT1G17610	CHS1	Leaf tip	60	0.939029	9.42768	9.70686	0.0421024
AT1G17620	AT1G17620	Leaf tip	60	0.920308	50.7869	51.7108	0.0260082
AT1G17630	PCMP.E72	Leaf tip	60	0.37819	1.485	2.39273	0.688194
AT1G17640	AT1G17640	Leaf tip	60	0.593602	9.40793	11.1816	0.249177
AT1G17650	GLYR2	Leaf tip	60	0.925203	79.5304	80.4701	0.0169467
AT1G17665	AT1G17665	Leaf tip	60	0.355918	1	1	0
AT1G17680	AT1G17680	Leaf tip	60	0.816749	50.0825	48.3194	-0.0517051
AT1G17690	NOF1	Leaf tip	60	0.670495	51.6188	55.6386	0.108189
AT1G17700	PRA1F1	Leaf tip	60	0.355918	1.97001	1	-0.9782
AT1G17720	PP2AB2	Leaf tip	60	0.409541	203.179	189.467	-0.100803
AT1G17730	CHMP1A	Leaf tip	60	0.639963	72.9811	67.3386	-0.116089
AT1G17744	AT1G17744	Leaf tip	60	0.886092	1.69503	1.5615	-0.118385
AT1G17745	PGDH	Leaf tip	60	0.0334523	22.8518	12.1691	-0.909088
AT1G17750	PEPR2	Leaf tip	60	0.61919	6.19254	8.00814	0.370937
AT1G17760	CSTF77	Leaf tip	60	0.795568	38.463	37.2194	-0.0474187
AT1G17780	AT1G17780	Leaf tip	60	0.13787	93.8364	80.1011	-0.228326
AT1G17790	GTE5	Leaf tip	60	0.12153	34.0318	27.6195	-0.301196
AT1G17810	TIP3.2	Leaf tip	60	0.800396	8.44122	9.15745	0.117493
AT1G17820	AT1G17820	Leaf tip	60	0.483328	80.8544	88.7838	0.134971
AT1G17830	AT1G17830	Leaf tip	60	0.16563	9.05364	16.5268	0.868241
AT1G17840	ABCG11	Leaf tip	60	0.00857684	246.427	203.167	-0.278489
AT1G17850	STR8	Leaf tip	60	0.69106	207.415	199.464	-0.0563902
AT1G17860	KTI2	Leaf tip	60	0.378783	15.6395	12.0841	-0.372092
AT1G17870	EGY3	Leaf tip	60	0.551579	41.9299	46.0281	0.134536
AT1G17880	BTF3	Leaf tip	60	0.950435	483.512	485.316	0.00537217
AT1G17890	GER2	Leaf tip	60	0.63179	66.2795	61.4194	-0.109869
AT1G17920	HDG12	Leaf tip	60	0.528542	10.0675	13.1043	0.380338
AT1G17930	MAIN	Leaf tip	60	0.490923	25.8268	27.7434	0.103276
AT1G17940	AT1G17940	Leaf tip	60	0.0425082	44.6838	57.3094	0.35902
AT1G17950	MYB52	Leaf tip	60	0.528079	1.91897	1.44109	-0.413177
AT1G17960	AT1G17960	Leaf tip	60	0.736425	2.60852	2.99523	0.199436
AT1G17970	AT1G17970	Leaf tip	60	0.945556	109.354	110.733	0.0180797
AT1G17980	PAPS1	Leaf tip	60	0.899729	64.1541	65.1556	0.0223488
AT1G18030	AT1G18030	Leaf tip	60	0.553582	54.9942	49.8235	-0.142453
AT1G18040	CDKD.3	Leaf tip	60	0.867023	19.4196	18.8056	-0.0463507
AT1G18060	AT1G18060	Leaf tip	60	0.0628635	515.323	457.542	-0.171571
AT1G18070	AT1G18070	Leaf tip	60	0.229535	393.322	370.346	-0.0868403
AT1G18075	MIR159B	Leaf tip	60	0.295884	6.45189	9.66585	0.583175
AT1G18080	RACK1A	Leaf tip	60	0.640763	382.685	368.957	-0.0527067
AT1G18090	AT1G18090	Leaf tip	60	0.760775	40.2994	38.171	-0.0782817
AT1G18100	MFT	Leaf tip	60	0.0719285	28.6559	42.7597	0.577416
AT1G18140	LAC1	Leaf tip	60	0.355918	1.57145	1	-0.6521
AT1G18150	MPK8	Leaf tip	60	0.183034	128.118	142.435	0.152841
AT1G18160	AT1G18160	Leaf tip	60	0.373478	109.273	100.678	-0.118182
AT1G18170	FKBP17.2	Leaf tip	60	0.159431	100.408	81.5905	-0.299404
AT1G18180	AT1G18180	Leaf tip	60	0.551403	6.53457	5.10872	-0.35513
AT1G18190	GC2	Leaf tip	60	0.799625	67.1636	65.7344	-0.0310318
AT1G18200	RABA6B	Leaf tip	60	0.455704	6.56321	4.87999	-0.427525
AT1G18210	CML27	Leaf tip	60	0.783458	60.4514	58.0392	-0.0587478
AT1G18250	ATLP.1	Leaf tip	60	0.727045	2.52207	2.83382	0.168138
AT1G18260	HRD3A	Leaf tip	60	0.589151	76.9734	71.8466	-0.0994398
AT1G18265	AT1G18265	Leaf tip	60	0.440944	18.2809	14.2588	-0.358486
AT1G18270	AT1G18270	Leaf tip	60	0.854078	70.8703	68.9251	-0.040153
AT1G18300	NUDT4	Leaf tip	60	0.96093	20.9482	20.5945	-0.0245627
AT1G18320	AT1G18320	Leaf tip	60	0.0249152	6.48354	2.40266	-1.43215
AT1G18330	RVE7	Leaf tip	60	0.536988	45.8179	49.9344	0.124122
AT1G18335	AT1G18335	Leaf tip	60	0.250708	41.3023	46.7285	0.178081
AT1G18340	TFB4	Leaf tip	60	0.580062	40.6017	36.865	-0.139288
AT1G18350	MKK7	Leaf tip	60	0.918465	1.46561	1.40008	-0.0659962
AT1G18360	AT1G18360	Leaf tip	60	0.526139	272.34	258.016	-0.0779455
AT1G18370	KIN7A	Leaf tip	60	0.916975	7.53157	7.79579	0.0497449
AT1G18382	AT1G18382	Leaf tip	60	0.345108	2.38459	1.59257	-0.582379
AT1G18390	AT1G18390	Leaf tip	60	0.0985045	3.3213	6.7138	1.01538
AT1G18400	BEE1	Leaf tip	60	7.61375e-05	5.59108	79.9854	3.83854
AT1G18410	AT1G18410	Leaf tip	60	0.0289503	1	3.2749	1.71145
AT1G18415	AT1G18415	Leaf tip	60	0.302105	21.9855	25.3174	0.203576
AT1G18420	ALMT3	Leaf tip	60	0.427008	23.4494	28.1154	0.261809
AT1G18440	AT1G18440	Leaf tip	60	0.67172	51.0564	53.7643	0.0745558
AT1G18450	ARP4	Leaf tip	60	0.248634	86.3511	96.3906	0.158677
AT1G18460	AT1G18460	Leaf tip	60	0.813577	201.222	197.633	-0.0259642
AT1G18470	AT1G18470	Leaf tip	60	0.175892	75.3551	60.8026	-0.309571
AT1G18480	SLP2	Leaf tip	60	0.969401	35.6737	35.922	0.010006
AT1G18485	PCMP.H8	Leaf tip	60	0.090976	52.0648	59.9977	0.2046
AT1G18490	PCO3	Leaf tip	60	0.331228	45.4472	39.9375	-0.186447
AT1G18500	IPMS1	Leaf tip	60	0.691799	89.9462	85.1982	-0.0782404
AT1G18540	RPL6A	Leaf tip	60	0.279643	599.022	636.819	0.0882743
AT1G18550	KIN8A	Leaf tip	60	0.636407	13.0146	11.5938	-0.166785
AT1G18560	AT1G18560	Leaf tip	60	0.737806	13.8564	12.3007	-0.17181
AT1G18570	MYB51	Leaf tip	60	0.929281	15.7649	16.2018	0.0394419
AT1G18580	GAUT11	Leaf tip	60	0.44433	25.1128	29.7736	0.24561
AT1G18590	SOT17	Leaf tip	60	0.861699	43.6871	42.3125	-0.0461237
AT1G18600	RBL12	Leaf tip	60	0.537693	33.9264	27.8746	-0.283457
AT1G18610	AT1G18610	Leaf tip	60	0.53082	53.4563	45.1972	-0.242124
AT1G18620	AT1G18620	Leaf tip	60	0.00975536	420.171	500.254	0.251684
AT1G18630	RBG6	Leaf tip	60	0.843716	21.0311	21.9316	0.0604894
AT1G18640	PSP	Leaf tip	60	0.321906	55.4657	61.4889	0.148729
AT1G18650	PDCB3	Leaf tip	60	0.34987	135.386	125.209	-0.11273
AT1G18660	AT1G18660	Leaf tip	60	0.0711016	298.577	319.523	0.0978165
AT1G18670	IBS1	Leaf tip	60	0.00100433	37.9033	83.4036	1.13779
AT1G18680	AT1G18680	Leaf tip	60	0.849715	25.1496	23.5125	-0.0971065
AT1G18690	XXT4	Leaf tip	60	0.324698	15.424	23.4024	0.601479
AT1G18700	AT1G18700	Leaf tip	60	0.344273	86.1584	72.5716	-0.247587
AT1G18710	AtMYB47	Leaf tip	60	0.149996	18.9637	31.2885	0.722389
AT1G18720	AT1G18720	Leaf tip	60	0.398835	103.315	98.9689	-0.0619974
AT1G18730	PNSB4	Leaf tip	60	0.281242	547.479	504.15	-0.118949
AT1G18735	AT1G18735	Leaf tip	60	0.576258	281.507	271.488	-0.0522794
AT1G18740	AT1G18740	Leaf tip	60	0.829019	67.2104	64.1759	-0.0666534
AT1G18745	AT1G18745	Leaf tip	60	0.298311	24.8373	32.294	0.378759
AT1G18750	AGL65	Leaf tip	60	0.0900716	35.4712	28.6131	-0.309975
AT1G18773	AT1G18773	Leaf tip	60	0.6372	37.1932	41.862	0.170603
AT1G18800	NRP2	Leaf tip	60	0.831993	86.395	84.8922	-0.0253163
AT1G18810	PKS3	Leaf tip	60	0.0327901	66.5226	49.3435	-0.430983
AT1G18840	IQD30	Leaf tip	60	0.589147	60.1939	64.1444	0.0917082
AT1G18850	AT1G18850	Leaf tip	60	0.709985	17.3261	19.5225	0.172192
AT1G18870	ICS2	Leaf tip	60	0.792941	18.1152	20.1354	0.152533
AT1G18871	AT1G18871	Leaf tip	60	0.14363	3.02646	5.39055	0.8328
AT1G18880	NPF2.9	Leaf tip	60	0.162443	16.4932	11.8993	-0.470991
AT1G18890	CPK10	Leaf tip	60	0.305144	71.5433	79.2349	0.147319
AT1G18900	AT1G18900	Leaf tip	60	0.337544	29.1653	23.311	-0.323243
AT1G18910	AT1G18910	Leaf tip	60	0.0693307	16.3692	8.91663	-0.876411
AT1G18940	AT1G18940	Leaf tip	60	0.19431	4.16772	2.52307	-0.724078
AT1G18950	AT1G18950	Leaf tip	60	0.162227	151.749	166.943	0.137671
AT1G18990	MYOB5	Leaf tip	60	0.674731	4.42331	3.48465	-0.344112
AT1G19000	AT1G19000	Leaf tip	60	0.131079	874.458	826.572	-0.0812492
AT1G19010	AT1G19010	Leaf tip	60	0.710916	42.8863	41.7251	-0.0396018
AT1G19020	AT1G19020	Leaf tip	60	0.880956	14.4845	13.5454	-0.0967072
AT1G19025	AT1G19025	Leaf tip	60	0.212482	5.90147	9.92266	0.749652
AT1G19050	ARR7	Leaf tip	60	0.174941	211.469	241.832	0.193559
AT1G19070	AT1G19070	Leaf tip	60	0.256633	2.16065	5.39271	1.31955
AT1G19080	TTN10	Leaf tip	60	0.524217	30.8518	34.9159	0.178533
AT1G19100	MORC6	Leaf tip	60	0.849262	40.3268	41.8991	0.0551798
AT1G19110	AT1G19110	Leaf tip	60	0.469054	109.336	115.541	0.079638
AT1G19120	LSM1A	Leaf tip	60	0.680151	67.0973	69.8673	0.0583619
AT1G19130	AT1G19130	Leaf tip	60	0.262148	96.3098	107.614	0.160105
AT1G19140	AT1G19140	Leaf tip	60	0.563703	61.9077	57.233	-0.113272
AT1G19150	LHCA6	Leaf tip	60	0.102579	660.814	561.877	-0.23399
AT1G19170	AT1G19170	Leaf tip	60	0.883091	33.5067	32.9345	-0.0248502
AT1G19180	TIFY10A	Leaf tip	60	0.0239582	33.0569	90.8433	1.45843
AT1G19190	CXE1	Leaf tip	60	0.142927	1	1.96158	0.972014
AT1G19200	AT1G19200	Leaf tip	60	0.119645	9.38342	5.57311	-0.75163
AT1G19220	ARF19	Leaf tip	60	0.744942	24.9787	23.6597	-0.0782684
AT1G19230	RBOHE	Leaf tip	60	0.620323	6.31989	4.68489	-0.431884
AT1G19240	AT1G19240	Leaf tip	60	0.892364	14.7366	15.1099	0.0360922
AT1G19270	DA1	Leaf tip	60	0.887712	37.8137	36.8866	-0.0358106
AT1G19290	AT1G19290	Leaf tip	60	0.685544	9.37629	10.6456	0.183164
AT1G19300	GATL1	Leaf tip	60	0.265266	18.176	28.0666	0.626822
AT1G19310	AT1G19310	Leaf tip	60	0.00714567	22.3435	39.3475	0.816414
AT1G19330	AT1G19330	Leaf tip	60	0.40571	35.9916	31.8305	-0.177249
AT1G19340	AT1G19340	Leaf tip	60	0.159377	18.9836	11.7332	-0.694159
AT1G19350	BES1	Leaf tip	60	0.0261993	193.573	94.8989	-1.02841
AT1G19360	RRA3	Leaf tip	60	0.824671	34.1398	33.1965	-0.0404223
AT1G19370	AT1G19370	Leaf tip	60	0.137859	28.0725	21.437	-0.389056
AT1G19380	AT1G19380	Leaf tip	60	0.824157	12.2952	13.2273	0.105426
AT1G19394	AT1G19394	Leaf tip	60	0.149774	2.29813	4.86013	1.08053
AT1G19396	AT1G19396	Leaf tip	60	0.236093	3.94543	2.00258	-0.978323
AT1G19397	AT1G19397	Leaf tip	60	0.447075	6.79941	8.07546	0.248136
AT1G19400	AT1G19400	Leaf tip	60	0.759366	228.128	220.212	-0.0509494
AT1G19415	AT1G19415	Leaf tip	60	0.534866	1.81313	2.47474	0.448795
AT1G19420	AT1G19420	Leaf tip	60	0.515441	2.16065	2.96416	0.456158
AT1G19430	AT1G19430	Leaf tip	60	0.806864	83.4607	86.6746	0.0545118
AT1G19440	KCS4	Leaf tip	60	0.904735	30.5044	29.4283	-0.051812
AT1G19450	AT1G19450	Leaf tip	60	0.557641	389.699	406.843	0.0621145
AT1G19480	AT1G19480	Leaf tip	60	0.459819	17.7857	13.655	-0.381289
AT1G19485	AT1G19485	Leaf tip	60	0.232387	137.148	149.393	0.123375
AT1G19490	AT1G19490	Leaf tip	60	0.709371	10.7116	12.5415	0.227547
AT1G19510	RL5	Leaf tip	60	0.0222949	25.6244	19.3982	-0.401593
AT1G19520	NFD5	Leaf tip	60	0.000630573	45.3097	72.1923	0.672025
AT1G19540	AT1G19540	Leaf tip	60	0.138555	4.2913	2.03366	-1.07734
AT1G19560	AT1G19560	Leaf tip	60	0.683946	2.14291	1.59257	-0.42821
AT1G19570	DHAR1	Leaf tip	60	0.191435	107.902	131.484	0.285167
AT1G19580	GAMMACA1	Leaf tip	60	0.560915	65.437	69.8673	0.0945102
AT1G19600	AT1G19600	Leaf tip	60	0.128135	76.611	90.8157	0.24539
AT1G19610	PDF1.4	Leaf tip	60	0.859218	4.27191	3.98789	-0.099258
AT1G19620	AT1G19620	Leaf tip	60	0.377826	4.2913	6.78544	0.661027
AT1G19630	CYP722A1	Leaf tip	60	0.212251	5.05505	8.22178	0.701727
AT1G19640	JMT	Leaf tip	60	0.108109	32.517	23.8781	-0.445507
AT1G19650	SFH4	Leaf tip	60	0.687919	120.256	115.191	-0.0620899
AT1G19660	BBD2	Leaf tip	60	0.748174	213.441	207.05	-0.0438562
AT1G19670	CLH1	Leaf tip	60	0.529824	377.802	340.094	-0.151698
AT1G19680	AT1G19680	Leaf tip	60	0.414719	58.4272	52.6068	-0.151391
AT1G19690	AT1G19690	Leaf tip	60	0.503017	94.5453	90.8654	-0.0572754
AT1G19700	BLH10	Leaf tip	60	0.0787322	89.6127	75.3964	-0.249207
AT1G19710	AT1G19710	Leaf tip	60	0.273535	119.371	128.471	0.105992
AT1G19715	JAL3	Leaf tip	60	0.217928	599.365	541.342	-0.146895
AT1G19720	DYW7	Leaf tip	60	0.487574	352.134	335.161	-0.0712687
AT1G19730	TRX4	Leaf tip	60	0.245897	42.5497	35.8939	-0.245409
AT1G19740	AT1G19740	Leaf tip	60	0.0577191	209.226	180.524	-0.212875
AT1G19750	AT1G19750	Leaf tip	60	0.137019	2.26649	1	-1.18046
AT1G19770	PUP14	Leaf tip	60	0.161369	82.0745	62.324	-0.397147
AT1G19780	CNGC8	Leaf tip	60	0.245635	5.8627	3.40524	-0.783807
AT1G19800	TGD1	Leaf tip	60	0.995775	75.35	75.3074	-0.000815798
AT1G19835	FPP4	Leaf tip	60	0.00573051	245.63	198.221	-0.30938
AT1G19840	SAUR53	Leaf tip	60	0.46303	2.52207	3.40524	0.433149
AT1G19850	ARF5	Leaf tip	60	0.985346	16.424	16.3387	-0.00751195
AT1G19860	AT1G19860	Leaf tip	60	0.699281	62.8386	65.403	0.0577056
AT1G19870	IQD32	Leaf tip	60	0.774376	117.971	122.719	0.0569177
AT1G19880	AT1G19880	Leaf tip	60	0.816392	127.13	131.585	0.0496918
AT1G19910	VHA.C2	Leaf tip	60	0.0812621	263.968	234.712	-0.169474
AT1G19920	APS2	Leaf tip	60	0.0069467	275.261	210.06	-0.389999
AT1G19940	AtGH9B5	Leaf tip	60	0.317212	20.0241	16.2079	-0.30504
AT1G19950	HVA22H	Leaf tip	60	0.717996	14.2301	13.7716	-0.0472516
AT1G19960	AT1G19960	Leaf tip	60	0.219771	142.472	110.907	-0.361332
AT1G19970	AT1G19970	Leaf tip	60	0.950266	25.0208	24.6584	-0.0210521
AT1G19980	AT1G19980	Leaf tip	60	0.375478	11.7186	13.4535	0.199178
AT1G19990	AT1G19990	Leaf tip	60	0.756931	61.1709	64.3235	0.0725008
AT1G20010	TUBB5	Leaf tip	60	0.0123971	297.706	231.316	-0.364022
AT1G20015	AT1G20015	Leaf tip	60	0.617576	2.31752	3.02631	0.384977
AT1G20020	LFNR2	Leaf tip	60	0.0670725	2723.2	2554.09	-0.0924945
AT1G20030	AT1G20030	Leaf tip	60	0.407342	6.10986	4.55931	-0.422322
AT1G20050	HYD1	Leaf tip	60	0.0969528	55.1464	47.1601	-0.225699
AT1G20060	AT1G20060	Leaf tip	60	0.16184	5.53292	8.83462	0.675127
AT1G20065	AT1G20065	Leaf tip	60	0.913152	23.5359	24.0451	0.0308809
AT1G20070	AT1G20070	Leaf tip	60	0.179086	51.5075	67.586	0.39194
AT1G20080	SYT2	Leaf tip	60	0.225453	3.09353	1.59257	-0.957892
AT1G20090	ARAC4	Leaf tip	60	0.0164367	192.809	130.03	-0.568322
AT1G20100	AT1G20100	Leaf tip	60	0.274628	354.397	381.826	0.107547
AT1G20110	FREE1	Leaf tip	60	0.769753	123.35	120.619	-0.0322986
AT1G20120	AT1G20120	Leaf tip	60	0.186178	5.8627	3.39531	-0.788019
AT1G20140	ASK4	Leaf tip	60	0.528012	12.2792	14.5743	0.247216
AT1G20160	CRSP	Leaf tip	60	0.902674	27.106	27.7896	0.0359322
AT1G20190	EXPA11	Leaf tip	60	0.146737	73.9195	59.4173	-0.315072
AT1G20200	RPN3A	Leaf tip	60	0.517573	71.4741	66.8876	-0.0956831
AT1G20220	AT1G20220	Leaf tip	60	0.266498	212.196	241.257	0.185173
AT1G20225	AT1G20225	Leaf tip	60	0.618749	55.1054	60.6412	0.138106
AT1G20230	PCMP.H21	Leaf tip	60	0.773976	3.61566	3.15665	-0.195863
AT1G20260	VHA.B3	Leaf tip	60	0.556781	315.676	303.174	-0.058296
AT1G20270	P4H3	Leaf tip	60	0.879931	53.4813	52.4591	-0.0278403
AT1G20300	AT1G20300	Leaf tip	60	0.231448	22.0437	17.447	-0.337389
AT1G20330	SMT2	Leaf tip	60	0.00382247	284.617	217.1	-0.390661
AT1G20340	DRT112	Leaf tip	60	0.0509132	10965.2	9890.29	-0.148843
AT1G20370	AT1G20370	Leaf tip	60	0.649184	30.2981	34.3057	0.17922
AT1G20380	AT1G20380	Leaf tip	60	0.452257	39.0481	36.0799	-0.114055
AT1G20390	AT1G20390	Leaf tip	60	0.699003	53.1958	55.4591	0.0601116
AT1G20410	AT1G20410	Leaf tip	60	0.02062	29.1531	15.551	-0.906644
AT1G20430	AT1G20430	Leaf tip	60	0.636119	49.8181	46.6219	-0.0956618
AT1G20440	COR47	Leaf tip	60	0.293373	128.187	181.26	0.499817
AT1G20450	ERD10	Leaf tip	60	0.0149809	331.563	628.878	0.923497
AT1G20460	AT1G20460	Leaf tip	60	0.828097	10.2037	9.40432	-0.117693
AT1G20470	SAUR60	Leaf tip	60	0.537021	27.294	23.5967	-0.209998
AT1G20480	X4CLL2	Leaf tip	60	0.220094	9.79588	6.99347	-0.486165
AT1G20490	AT1G20490	Leaf tip	60	0.330193	23.1036	18.1833	-0.345505
AT1G20510	X4CLL5	Leaf tip	60	0.00408963	93.4412	193.227	1.04817
AT1G20515	AT1G20515	Leaf tip	60	0.897266	6.00731	6.35213	0.0805199
AT1G20520	AT1G20520	Leaf tip	60	0.477365	4.56456	2.95423	-0.627694
AT1G20530	AT1G20530	Leaf tip	60	0.644535	3.87501	4.67757	0.271558
AT1G20540	AT1G20540	Leaf tip	60	0.663985	104.263	100.148	-0.0580825
AT1G20550	OFUT6	Leaf tip	60	0.49453	28.7954	31.9522	0.150077
AT1G20560	AAE1	Leaf tip	60	0.182942	61.5522	53.7971	-0.194282
AT1G20570	AT1G20570	Leaf tip	60	0.0991494	4.0425	9.33786	1.20785
AT1G20575	DPMS1	Leaf tip	60	0.484896	34.8626	37.4602	0.103677
AT1G20580	SMD3B	Leaf tip	60	0.571201	111.71	119.967	0.102879
AT1G20610	CYCB2.3	Leaf tip	60	0.968191	5.42873	5.34222	-0.0231749
AT1G20620	CAT3	Leaf tip	60	0.287152	1485.56	1592.25	0.100061
AT1G20630	CAT1.1	Leaf tip	60	0.531829	69.8358	74.2898	0.0891966
AT1G20640	NLP4	Leaf tip	60	0.157083	141.877	122.73	-0.209159
AT1G20650	PBL21	Leaf tip	60	0.0749198	187.92	157.65	-0.253393
AT1G20670	AT1G20670	Leaf tip	60	0.873154	110.195	108.277	-0.0253311
AT1G20690	AT1G20690	Leaf tip	60	0.990387	47.4366	47.5179	0.00246991
AT1G20691	AT1G20691	Leaf tip	60	0.475601	32.9719	25.8785	-0.349485
AT1G20693	HMGB2	Leaf tip	60	0.514975	341.535	359.427	0.0736676
AT1G20696	HMGB3	Leaf tip	60	0.182894	298.835	281.455	-0.0864411
AT1G20720	AT1G20720	Leaf tip	60	0.226834	9.99329	13.4177	0.425101
AT1G20760	AT1G20760	Leaf tip	60	0.6631	84.9549	81.2474	-0.0643746
AT1G20770	AT1G20770	Leaf tip	60	0.520232	73.6767	79.8573	0.116215
AT1G20780	PUB44	Leaf tip	60	0.199472	39.3032	50.9589	0.374688
AT1G20810	FKBP18	Leaf tip	60	0.11545	312.991	257.548	-0.28128
AT1G20816	OEP21A	Leaf tip	60	0.692869	47.5578	51.0936	0.10346
AT1G20823	ATL80	Leaf tip	60	0.015933	34.0124	16.059	-1.08268
AT1G20830	MCD1	Leaf tip	60	0.210524	58.1198	67.4491	0.21477
AT1G20840	MSSP1	Leaf tip	60	0.0830601	28.159	17.3645	-0.697456
AT1G20850	XCP2	Leaf tip	60	0.533142	59.7974	55.0353	-0.119727
AT1G20870	IDM3	Leaf tip	60	0.559424	10.2353	12.1501	0.247411
AT1G20880	AT1G20880	Leaf tip	60	0.303337	29.52	35.0368	0.247176
AT1G20890	AT1G20890	Leaf tip	60	0.310728	15.2039	18.3235	0.26926
AT1G20910	ARID6	Leaf tip	60	0.225584	42.3241	32.2889	-0.390441
AT1G20920	RH42	Leaf tip	60	0.733916	1028.84	1066.52	0.0518969
AT1G20930	CDKB2.2	Leaf tip	60	0.980958	6.2596	6.32365	0.0146875
AT1G20950	PFP.ALPHA1	Leaf tip	60	0.550635	135.46	126.708	-0.0963557
AT1G20960	BRR2A	Leaf tip	60	0.854624	354.6	357.808	0.0129946
AT1G20970	AT1G20970	Leaf tip	60	0.699485	368.385	390.489	0.0840664
AT1G20980	SPL14	Leaf tip	60	0.606976	192.144	197.894	0.0425423
AT1G20990	AT1G20990	Leaf tip	60	0.355918	1	1	0
AT1G21000	AT1G21000	Leaf tip	60	0.307219	69.4744	60.9649	-0.188502
AT1G21010	AT1G21010	Leaf tip	60	0.992167	30.1569	30.0964	-0.00289847
AT1G21050	AT1G21050	Leaf tip	60	0.000104392	32.3934	210.087	2.69722
AT1G21060	AT1G21060	Leaf tip	60	0.00152935	70.465	207.928	1.5611
AT1G21065	AT1G21065	Leaf tip	60	0.015026	400.46	472.685	0.239221
AT1G21070	URGT2	Leaf tip	60	0.0703993	16.3625	27.099	0.727847
AT1G21080	AT1G21080	Leaf tip	60	0.133043	113.946	98.5105	-0.21
AT1G21090	AT1G21090	Leaf tip	60	0.293095	4.53463	5.79063	0.352736
AT1G21120	AT1G21120	Leaf tip	60	0.968781	4.48195	4.58046	0.0313675
AT1G21130	IGMT4	Leaf tip	60	0.000460901	200.163	84.9832	-1.23592
AT1G21140	AT1G21140	Leaf tip	60	0.832142	7.76941	8.25286	0.0870883
AT1G21150	AT1G21150	Leaf tip	60	0.613074	7.16083	9.05558	0.338681
AT1G21160	AT1G21160	Leaf tip	60	0.684755	300.466	315.363	0.0698132
AT1G21170	SEC5B	Leaf tip	60	0.854992	75.7315	73.7127	-0.0389795
AT1G21190	LSM3A	Leaf tip	60	0.0719233	66.9865	82.1279	0.294001
AT1G21200	AT1G21200	Leaf tip	60	0.234638	31.519	25.3118	-0.31641
AT1G21210	WAK4	Leaf tip	60	0.984625	3.00707	3.04141	0.0163783
AT1G21220	AT1G21220	Leaf tip	60	0.355918	1	1	0
AT1G21240	WAK3	Leaf tip	60	0.955216	2.18004	2.24125	0.0399486
AT1G21250	WAK1	Leaf tip	60	0.721673	130.484	119.458	-0.127368
AT1G21260	AT1G21260	Leaf tip	60	0.759902	12.3023	13.6119	0.145933
AT1G21270	WAK2	Leaf tip	60	0.101887	225.09	263.989	0.229977
AT1G21280	AT1G21280	Leaf tip	60	0.644191	14.4685	12.031	-0.266158
AT1G21310	EXT3	Leaf tip	60	0.0180631	6.96176	2.40266	-1.53482
AT1G21350	AT1G21350	Leaf tip	60	0.580428	147.475	135.536	-0.121799
AT1G21370	AT1G21370	Leaf tip	60	0.802242	17.7298	18.7064	0.0773549
AT1G21380	TOL3	Leaf tip	60	0.549237	62.7577	68.8108	0.132842
AT1G21390	emb2170	Leaf tip	60	0.774413	15.4401	14.4686	-0.0937558
AT1G21400	AT1G21400	Leaf tip	60	0.869765	65.8279	67.0447	0.0264238
AT1G21410	SKP2A	Leaf tip	60	0.73037	16.3911	18.4004	0.166823
AT1G21430	YUC11	Leaf tip	60	0.377803	3.42165	4.67757	0.451064
AT1G21440	AT1G21440	Leaf tip	60	0.419324	56.6857	67.0227	0.241665
AT1G21450	SCL1	Leaf tip	60	0.114282	81.0824	96.7855	0.255401
AT1G21460	SWEET1	Leaf tip	60	0.291771	37.8211	48.1933	0.349642
AT1G21480	AT1G21480	Leaf tip	60	0.129171	33.1976	38.1011	0.198751
AT1G21500	AT1G21500	Leaf tip	60	0.0591982	1643.51	1526.1	-0.106929
AT1G21510	AT1G21510	Leaf tip	60	0.0277563	2.29813	1	-1.20046
AT1G21520	AT1G21520	Leaf tip	60	0.19182	13.3765	17.8259	0.414272
AT1G21525	AT1G21525	Leaf tip	60	0.622427	1.34752	1.80016	0.417822
AT1G21540	AEE9	Leaf tip	60	0.20778	11.1278	19.5134	0.810299
AT1G21550	CML44	Leaf tip	60	0.220861	4.22253	2.03366	-1.05403
AT1G21560	AT1G21560	Leaf tip	60	0.470835	83.6804	78.0726	-0.100073
AT1G21580	AT1G21580	Leaf tip	60	0.659255	330.134	318.089	-0.053621
AT1G21590	AT1G21590	Leaf tip	60	0.0211461	346.037	403.953	0.22326
AT1G21600	PTAC6	Leaf tip	60	0.345557	227.969	244.947	0.103637
AT1G21610	AT1G21610	Leaf tip	60	0.347523	88.7033	78.0795	-0.184044
AT1G21630	AT1G21630	Leaf tip	60	0.844562	146.583	148.563	0.0193541
AT1G21640	NADK2	Leaf tip	60	0.25113	175.454	156.996	-0.160371
AT1G21650	SECA2	Leaf tip	60	0.300045	71.6391	81.0209	0.177546
AT1G21651	AT1G21651	Leaf tip	60	0.633495	4.47811	3.67498	-0.285152
AT1G21660	AT1G21660	Leaf tip	60	0.548195	103.912	112.47	0.114182
AT1G21670	AT1G21670	Leaf tip	60	0.0555174	24.527	18.0469	-0.442622
AT1G21680	AT1G21680	Leaf tip	60	0.552775	76.0742	69.9182	-0.121738
AT1G21690	EMB1968	Leaf tip	60	0.0433534	35.1452	44.4411	0.338567
AT1G21695	AT1G21695	Leaf tip	60	0.647604	4.63334	6.19676	0.419463
AT1G21700	SWI3C	Leaf tip	60	0.965031	63.3016	63.8605	0.012682
AT1G21710	OGG1	Leaf tip	60	0.244072	28.5466	23.973	-0.251905
AT1G21720	PBC1	Leaf tip	60	0.464179	81.2945	92.0915	0.17991
AT1G21730	KIN7C	Leaf tip	60	0.426744	53.1655	56.6973	0.0927909
AT1G21740	AT1G21740	Leaf tip	60	0.0490957	9.84903	20.084	1.02799
AT1G21750	PDIL1.1	Leaf tip	60	0.199751	143.435	174.885	0.286005
AT1G21760	SKIP32	Leaf tip	60	0.249583	116.117	102.198	-0.18422
AT1G21770	AT1G21770	Leaf tip	60	0.831329	184.728	181.453	-0.0258066
AT1G21780	AT1G21780	Leaf tip	60	0.516527	323.432	345.793	0.0964454
AT1G21790	AT1G21790	Leaf tip	60	0.00252607	30.905	38.4192	0.313986
AT1G21810	FPP2	Leaf tip	60	0.157475	11.415	16.4492	0.527081
AT1G21830	AT1G21830	Leaf tip	60	0.000235032	52.7315	216.82	2.03976
AT1G21840	UREF	Leaf tip	60	0.00878209	20.8494	31.7205	0.605408
AT1G21880	LYM1	Leaf tip	60	0.999259	29.2062	29.1996	-0.000329189
AT1G21890	AT1G21890	Leaf tip	60	0.860922	4.89605	5.3284	0.122083
AT1G21900	AT1G21900	Leaf tip	60	0.800887	67.6545	65.4392	-0.0480305
AT1G21910	ERF012	Leaf tip	60	0.944011	6.91073	6.72113	-0.0401343
AT1G21920	AT1G21920	Leaf tip	60	0.0884401	202.57	241.463	0.25338
AT1G21930	AT1G21930	Leaf tip	60	0.0165969	30.8873	45.6448	0.563437
AT1G21980	PIP5K1	Leaf tip	60	0.0380301	138.625	214.886	0.632383
AT1G22000	AT1G22000	Leaf tip	60	0.174189	1	2.76174	1.46558
AT1G22020	SHM6	Leaf tip	60	0.290046	49.3079	42.8922	-0.201104
AT1G22030	AT1G22030	Leaf tip	60	0.36985	13.1188	17.4193	0.409052
AT1G22040	AT1G22040	Leaf tip	60	0.0596047	36.1291	27.5794	-0.389571
AT1G22050	MUB6	Leaf tip	60	0.573695	33.4153	36.7416	0.136906
AT1G22060	AT1G22060	Leaf tip	60	0.000927767	132.346	250.608	0.921121
AT1G22065	AT1G22065	Leaf tip	60	0.899719	1.46561	1.5615	0.0914231
AT1G22070	TGA3	Leaf tip	60	0.470245	79.552	88.1938	0.14878
AT1G22140	AT1G22140	Leaf tip	60	0.091816	119.038	98.877	-0.267713
AT1G22160	AT1G22160	Leaf tip	60	0.0317048	59.0649	40.0018	-0.562236
AT1G22170	AT1G22170	Leaf tip	60	0.202851	9.639	10.2222	0.0847478
AT1G22180	AT1G22180	Leaf tip	60	0.0100875	21.4406	36.4429	0.765293
AT1G22190	RAP2.13	Leaf tip	60	0.0127882	47.6044	34.1356	-0.479816
AT1G22200	AT1G22200	Leaf tip	60	0.757151	76.0477	79.2871	0.0601821
AT1G22230	AT1G22230	Leaf tip	60	0.142878	2.76375	6.60677	1.25732
AT1G22250	AT1G22250	Leaf tip	60	0.837536	6.50841	7.0802	0.121486
AT1G22260	ZYP1A	Leaf tip	60	0.415584	12.5385	9.75263	-0.362506
AT1G22270	TRM112A	Leaf tip	60	0.927684	52.2448	52.87	0.0171628
AT1G22275	ZYP1B	Leaf tip	60	0.735898	7.04821	6.32105	-0.157094
AT1G22280	PAPP2C	Leaf tip	60	0.217077	80.5847	100.997	0.325739
AT1G22300	GRF10	Leaf tip	60	0.938836	492.855	491.226	-0.0047766
AT1G22310	MBD8	Leaf tip	60	0.664599	110.426	117.671	0.0916809
AT1G22330	AT1G22330	Leaf tip	60	0.0203005	57.1535	36.8145	-0.634568
AT1G22340	UGT85A7	Leaf tip	60	0.162251	2.52207	1.44109	-0.807453
AT1G22350	AT1G22350	Leaf tip	60	0.132851	24.7564	31.1641	0.332084
AT1G22360	UGT85A2	Leaf tip	60	0.00224524	132.001	68.4413	-0.947615
AT1G22370	UGT85A5	Leaf tip	60	0.00856232	41.8312	20.7046	-1.01463
AT1G22400	UGT85A1	Leaf tip	60	0.0734068	81.1333	43.7268	-0.891775
AT1G22403	AT1G22403	Leaf tip	60	0.0774807	22.7455	17.346	-0.390981
AT1G22410	AT1G22410	Leaf tip	60	0.405903	158.11	142.475	-0.150226
AT1G22430	AT1G22430	Leaf tip	60	0.227588	440.203	464.035	0.0760637
AT1G22450	COX6B.1	Leaf tip	60	0.404732	169.225	152.645	-0.148762
AT1G22470	AT1G22470	Leaf tip	60	0.355918	1.34752	1	-0.430303
AT1G22490	AT1G22490	Leaf tip	60	0.688214	6.16089	5.35215	-0.203021
AT1G22500	ATL15	Leaf tip	60	0.308108	4.70588	7.39355	0.651803
AT1G22510	AT1G22510	Leaf tip	60	0.101761	15.6024	10.8942	-0.518214
AT1G22520	AT1G22520	Leaf tip	60	0.817549	93.7872	90.6996	-0.0482947
AT1G22530	PATL2	Leaf tip	60	0.038444	258.682	165.883	-0.641012
AT1G22540	NPF5.10	Leaf tip	60	0.471166	14.0871	17.8402	0.340753
AT1G22550	NPF5.16	Leaf tip	60	0.127733	6.19418	2.79281	-1.14919
AT1G22570	NPF5.15	Leaf tip	60	0.00900722	21.086	4.96456	-2.08655
AT1G22590	AGL87	Leaf tip	60	0.332883	120.186	109.014	-0.140761
AT1G22600	AT1G22600	Leaf tip	60	0.139397	4.92982	9.15529	0.893071
AT1G22610	AT1G22610	Leaf tip	60	0.270197	146.424	159.372	0.122244
AT1G22620	SAC1	Leaf tip	60	0.762812	96.989	100.75	0.0548807
AT1G22630	AT1G22630	Leaf tip	60	0.147307	357.815	313.347	-0.191452
AT1G22640	MYB3	Leaf tip	60	0.104944	77.8226	59.0499	-0.398254
AT1G22650	INVD	Leaf tip	60	0.0195717	39.5456	68.308	0.788538
AT1G22660	AT1G22660	Leaf tip	60	0.0795484	28.6334	37.922	0.405333
AT1G22680	AT1G22680	Leaf tip	60	0.355918	1	1	0
AT1G22690	GASA9	Leaf tip	60	0.0314377	277.443	209.382	-0.406053
AT1G22700	PYG7	Leaf tip	60	0.342562	315.173	293.413	-0.103209
AT1G22710	SUC2	Leaf tip	60	0.0798394	473.374	397.128	-0.253377
AT1G22730	AT1G22730	Leaf tip	60	0.297595	83.9928	72.7253	-0.207809
AT1G22740	RABG3B	Leaf tip	60	0.64072	54.7086	51.7298	-0.0807733
AT1G22750	AT1G22750	Leaf tip	60	0.0368695	149.551	127.361	-0.231713
AT1G22770	GI	Leaf tip	60	0.117755	37.0316	22.4534	-0.721824
AT1G22780	RPS18B.2	Leaf tip	60	0.732232	276.222	267.866	-0.0443152
AT1G22790	AT1G22790	Leaf tip	60	0.512373	40.8914	35.2569	-0.213892
AT1G22800	AT1G22800	Leaf tip	60	0.718644	38.1648	40.0631	0.07003
AT1G22810	ERF019	Leaf tip	60	0.0433834	7.28606	2.28225	-1.67468
AT1G22830	PCMP.E24	Leaf tip	60	0.289896	5.19089	7.49887	0.530693
AT1G22840	CYTC.1	Leaf tip	60	0.62296	213.394	203.766	-0.066603
AT1G22850	AT1G22850	Leaf tip	60	0.250595	594.269	532.398	-0.158611
AT1G22860	VPS3	Leaf tip	60	0.882324	37.7748	38.7575	0.0370525
AT1G22870	AT1G22870	Leaf tip	60	0.20578	48.6925	55.4617	0.187793
AT1G22880	CEL5	Leaf tip	60	0.74712	42.1866	44.9901	0.0928219
AT1G22882	SUN3	Leaf tip	60	0.886247	79.7661	81.4662	0.0304261
AT1G22885	AT1G22885	Leaf tip	60	0.253814	35.26	41.6323	0.239672
AT1G22890	AT1G22890	Leaf tip	60	0.972625	39.3506	38.9107	-0.0162187
AT1G22900	DIR11	Leaf tip	60	0.636905	19.6714	18.1699	-0.114552
AT1G22910	AT1G22910	Leaf tip	60	1.18834e-05	122.112	268.383	1.13609
AT1G22920	CSN5A	Leaf tip	60	0.487487	41.6062	46.9918	0.17561
AT1G22930	AT1G22930	Leaf tip	60	0.442932	379.059	356.63	-0.0879946
AT1G22940	TH1	Leaf tip	60	0.0850163	76.1906	60.2088	-0.339639
AT1G22950	AT1G22950	Leaf tip	60	0.696811	57.2116	54.1855	-0.0783997
AT1G22960	AT1G22960	Leaf tip	60	0.0554338	17.6095	11.3663	-0.631587
AT1G22970	AT1G22970	Leaf tip	60	0.469811	40.9538	45.8511	0.16296
AT1G22985	ERF069	Leaf tip	60	0.191836	7.82593	4.75697	-0.718219
AT1G23000	AT1G23000	Leaf tip	60	0.714908	2.75149	2.99523	0.122456
AT1G23010	LPR1	Leaf tip	60	0.511608	2.27875	3.20282	0.491103
AT1G23020	FRO3	Leaf tip	60	0.196852	59.5569	44.5313	-0.41945
AT1G23030	PUB11	Leaf tip	60	0.00220996	97.6683	39.3932	-1.30994
AT1G23040	AT1G23040	Leaf tip	60	0.179628	6.9917	13.5877	0.95859
AT1G23050	AT1G23050	Leaf tip	60	0.971041	16.8863	16.977	0.00772683
AT1G23052	AT1G23052	Leaf tip	60	0.245062	6.12924	8.55495	0.48105
AT1G23060	AT1G23060	Leaf tip	60	0.0315316	2.40397	1	-1.26542
AT1G23080	PIN7	Leaf tip	60	0.00172551	351.29	579.914	0.723177
AT1G23090	SULTR3.3	Leaf tip	60	0.999216	35.3815	35.3851	0.000148313
AT1G23100	AT1G23100	Leaf tip	60	0.629772	8.29154	7.1782	-0.20802
AT1G23110	AT1G23110	Leaf tip	60	0.563326	2.86959	2.36166	-0.281044
AT1G23120	AT1G23120	Leaf tip	60	0.413585	2.03707	1.40008	-0.540985
AT1G23130	AT1G23130	Leaf tip	60	0.147067	1245.24	1129.25	-0.141066
AT1G23140	CAR8	Leaf tip	60	0.086298	16.3097	14.0512	-0.215034
AT1G23170	AT1G23170	Leaf tip	60	0.412953	18.6133	17.2105	-0.113045
AT1G23180	AT1G23180	Leaf tip	60	0.449186	54.7824	48.9249	-0.163145
AT1G23190	PGM3	Leaf tip	60	0.238936	132.909	114.142	-0.219608
AT1G23200	PME6	Leaf tip	60	0.0740949	7.91203	15.7025	0.988874
AT1G23205	AT1G23205	Leaf tip	60	0.0383556	60.1195	32.3864	-0.892445
AT1G23220	AT1G23220	Leaf tip	60	0.844077	50.0049	49.2421	-0.0221772
AT1G23230	MED23	Leaf tip	60	0.117632	63.2699	48.2762	-0.390207
AT1G23260	UEV1A	Leaf tip	60	0.732856	101.262	97.7609	-0.0507638
AT1G23280	AT1G23280	Leaf tip	60	0.00171017	103.023	126.05	0.291035
AT1G23290	RPL27AB	Leaf tip	60	0.00848816	340.013	291.905	-0.220092
AT1G23310	GGAT1	Leaf tip	60	0.0906729	4036.76	3711.79	-0.121081
AT1G23330	AT1G23330	Leaf tip	60	0.701875	32.2963	33.6518	0.0593138
AT1G23340	AT1G23340	Leaf tip	60	0.00331312	4.60169	20.6753	2.16767
AT1G23350	AT1G23350	Leaf tip	60	0.134736	1	1.84117	0.880619
AT1G23360	MENG	Leaf tip	60	0.0370013	170.702	201.351	0.238238
AT1G23380	KNAT6	Leaf tip	60	0.651943	3.54523	4.34696	0.294127
AT1G23390	AT1G23390	Leaf tip	60	0.000556047	360.751	179.003	-1.01102
AT1G23400	CAF2	Leaf tip	60	0.689968	229.065	222	-0.0451941
AT1G23410	RPS27AA	Leaf tip	60	0.303846	10.8701	15.5303	0.514724
AT1G23440	AT1G23440	Leaf tip	60	0.468395	74.094	69.1573	-0.0994755
AT1G23450	AT1G23450	Leaf tip	60	0.045717	1	2.84375	1.50779
AT1G23460	AT1G23460	Leaf tip	60	0.186188	12.9548	19.1906	0.566918
AT1G23465	AT1G23465	Leaf tip	60	0.795797	3.32294	2.77772	-0.258562
AT1G23470	AT1G23470	Leaf tip	60	0.76163	8.53864	9.72411	0.18756
AT1G23480	CSLA3	Leaf tip	60	0.00115639	135.637	76.4982	-0.826255
AT1G23490	ARF2.A	Leaf tip	60	0.146418	711.234	663.613	-0.0999822
AT1G23530	AT1G23530	Leaf tip	60	0.586598	9.65503	7.86787	-0.295307
AT1G23550	SRO2	Leaf tip	60	0.353513	11.4593	8.43669	-0.441765
AT1G23560	AT1G23560	Leaf tip	60	0.478251	4.83789	3.5468	-0.447858
AT1G23710	AT1G23710	Leaf tip	60	0.107164	34.3194	47.7971	0.4779
AT1G23730	BCA3	Leaf tip	60	0.758312	42.4828	45.6207	0.102808
AT1G23740	AOR	Leaf tip	60	0.0202653	850.014	768.622	-0.145213
AT1G23750	AT1G23750	Leaf tip	60	0.605992	23.2411	28.6122	0.29995
AT1G23780	SKIP22	Leaf tip	60	0.272017	45.3599	34.8115	-0.381853
AT1G23790	AT1G23790	Leaf tip	60	0.363625	1.95062	2.80274	0.522908
AT1G23800	ALDH2B7	Leaf tip	60	0.72821	7.05835	8.69566	0.300965
AT1G23820	SPDSYN1	Leaf tip	60	0.0938386	118.463	99.2472	-0.255335
AT1G23830	AT1G23830	Leaf tip	60	0.94007	8.11481	8.34736	0.0407631
AT1G23840	AT1G23840	Leaf tip	60	0.886092	1.69503	1.5615	-0.118385
AT1G23850	AT1G23850	Leaf tip	60	0.137304	2.03707	1	-1.02649
AT1G23860	RSZ21	Leaf tip	60	0.00359349	48.9189	71.7559	0.552706
AT1G23870	TPS9	Leaf tip	60	0.76525	18.9752	17.1897	-0.142565
AT1G23880	AT1G23880	Leaf tip	60	0.0230169	19.4209	14.0922	-0.46271
AT1G23890	AT1G23890	Leaf tip	60	0.355179	15.546	11.7893	-0.399065
AT1G23900	GAMMA.ADR	Leaf tip	60	0.637618	86.9624	91.6461	0.0756826
AT1G23935	AT1G23935	Leaf tip	60	0.613179	8.76771	7.29645	-0.265005
AT1G23940	AT1G23940	Leaf tip	60	0.003933	5.55231	8.81952	0.667613
AT1G23950	AT1G23950	Leaf tip	60	0.366755	62.1023	55.9011	-0.151771
AT1G23960	AT1G23960	Leaf tip	60	0.731383	67.8565	70.6774	0.0587603
AT1G23965	AT1G23965	Leaf tip	60	0.355918	1	1	0
AT1G23970	AT1G23970	Leaf tip	60	0.668076	13.7489	11.9408	-0.203424
AT1G23980	ATL47	Leaf tip	60	0.87317	10.3973	9.98136	-0.0589043
AT1G24020	MLP423	Leaf tip	60	0.0507756	30.4314	14.4211	-1.07738
AT1G24030	PBL28	Leaf tip	60	0.776299	46.3501	44.2245	-0.067728
AT1G24040	AT1G24040	Leaf tip	60	0.946924	61.5034	60.7327	-0.0181918
AT1G24050	AT1G24050	Leaf tip	60	0.258111	124.373	108.542	-0.196424
AT1G24070	CSLA10	Leaf tip	60	0.584403	13.3743	10.6503	-0.32857
AT1G24090	AT1G24090	Leaf tip	60	0.376375	5.22253	3.42639	-0.608059
AT1G24095	AT1G24095	Leaf tip	60	0.707154	7.07986	6.51354	-0.120279
AT1G24100	UGT74B1	Leaf tip	60	0.473845	203.933	230.232	0.174993
AT1G24120	ATJ16	Leaf tip	60	0.899523	121.424	123.841	0.0284363
AT1G24140	X3MMP	Leaf tip	60	0.945697	5.96854	5.80056	-0.0411854
AT1G24145	AT1G24145	Leaf tip	60	0.134493	7.40086	13.0374	0.816895
AT1G24147	AT1G24147	Leaf tip	60	0.193874	74.4742	102.99	0.467697
AT1G24148	AT1G24148	Leaf tip	60	0.696709	130.081	139.14	0.0971229
AT1G24150	ATFH4	Leaf tip	60	0.602657	20.4496	23.7581	0.216344
AT1G24160	AT1G24160	Leaf tip	60	0.576126	192.958	184.709	-0.0630318
AT1G24170	GATL8	Leaf tip	60	0.39103	67.6726	58.2274	-0.216875
AT1G24180	IAR4	Leaf tip	60	0.119834	89.1547	104.192	0.224861
AT1G24190	SNL3	Leaf tip	60	0.528664	83.3789	79.7032	-0.0650443
AT1G24210	AT1G24210	Leaf tip	60	0.000624566	6.03731	1.5615	-1.95098
AT1G24240	AT1G24240	Leaf tip	60	0.436028	20.0485	16.9459	-0.242561
AT1G24265	AT1G24265	Leaf tip	60	0.0681065	9.95871	18.9088	0.925026
AT1G24267	AT1G24267	Leaf tip	60	0.0603945	85.7675	99.7889	0.218448
AT1G24280	G6PD3	Leaf tip	60	0.262525	13.6924	17.4517	0.349995
AT1G24290	AT1G24290	Leaf tip	60	0.869899	12.5241	13.0176	0.0557487
AT1G24300	AT1G24300	Leaf tip	60	0.331324	130.842	144.72	0.145438
AT1G24310	NUP54	Leaf tip	60	0.178484	40.8138	46.054	0.174267
AT1G24320	GCS2	Leaf tip	60	0.0971483	12.0978	7.99821	-0.596993
AT1G24330	PUB6	Leaf tip	60	0.090226	18.906	14.9977	-0.334099
AT1G24340	EMB260	Leaf tip	60	0.897416	72.2659	71.4037	-0.017315
AT1G24350	AT1G24350	Leaf tip	60	0.0799776	118.844	105.358	-0.173773
AT1G24360	AT1G24360	Leaf tip	60	0.112066	145.22	165.612	0.189568
AT1G24400	LHT2	Leaf tip	60	0.299768	14.6501	11.277	-0.377533
AT1G24405	AT1G24405	Leaf tip	60	0.600016	2.99317	2.18515	-0.453944
AT1G24440	AT1G24440	Leaf tip	60	0.375085	34.5363	28.377	-0.283392
AT1G24450	NFD2	Leaf tip	60	0.472504	15.7754	18.6571	0.242053
AT1G24460	AT1G24460	Leaf tip	60	0.560341	198.508	187.349	-0.0834674
AT1G24470	KCR2	Leaf tip	60	0.461745	7.97944	9.55753	0.260349
AT1G24490	ALB4	Leaf tip	60	0.0328873	80.5045	93.9063	0.222153
AT1G24510	CCT5	Leaf tip	60	0.627709	186.421	178.793	-0.0602741
AT1G24530	AT1G24530	Leaf tip	60	0.191313	14.9905	8.09661	-0.888656
AT1G24560	AT1G24560	Leaf tip	60	0.24195	102.977	114.476	0.152722
AT1G24575	AT1G24575	Leaf tip	60	0.855817	21.2091	20.3287	-0.0611627
AT1G24577	AT1G24577	Leaf tip	60	0.635915	12.627	10.9939	-0.199818
AT1G24580	AT1G24580	Leaf tip	60	0.0124095	7.3177	2.00258	-1.86953
AT1G24600	AT1G24600	Leaf tip	60	0.201291	11.2192	14.6848	0.38835
AT1G24610	AT1G24610	Leaf tip	60	0.388835	59.1184	62.6334	0.0833251
AT1G24625	ZFP7	Leaf tip	60	0.566278	42.4822	37.9863	-0.161379
AT1G24706	THO2	Leaf tip	60	0.477531	200.345	210.706	0.0727507
AT1G24735	AT1G24735	Leaf tip	60	0.995646	6.71973	6.70388	-0.00340829
AT1G24764	ATMAP70.2	Leaf tip	60	0.688523	58.3689	59.1894	0.0201371
AT1G25211	AT1G25211	Leaf tip	60	0.691519	2.98769	2.59515	-0.203208
AT1G25220	ASB1	Leaf tip	60	0.511038	58.7426	66.8621	0.186781
AT1G25230	AT1G25230	Leaf tip	60	0.029161	86.8044	63.6982	-0.446516
AT1G25250	AtIDD16	Leaf tip	60	0.87018	4.75856	5.0798	0.0942461
AT1G25260	AT1G25260	Leaf tip	60	0.194379	93.3345	107.928	0.209585
AT1G25275	AT1G25275	Leaf tip	60	0.0730604	210.881	278.499	0.401245
AT1G25280	TULP10	Leaf tip	60	0.539915	48.9826	53.2071	0.119348
AT1G25290	RBL10	Leaf tip	60	0.531571	37.6149	41.0126	0.12476
AT1G25320	AT1G25320	Leaf tip	60	0.888601	6.85757	6.41299	-0.0967014
AT1G25330	BHLH75	Leaf tip	60	0.355918	1.34752	1	-0.430303
[truncated: 17,960 more rows]

## Sheet: C
AGI	Gene name	Tissue	Timepoint (min)	p-value (FRtip vs WL)	mean read count WL	mean read count FRtip	log2FC (FRtip vs WL)
AT1G01010	NAC001	Leaf tip	80	0.903789	5.89384	6.28022	0.0916084
AT1G01020	ARV1	Leaf tip	80	0.647897	103.362	99.1149	-0.0605376
AT1G01030	NGA3	Leaf tip	80	0.648978	29.6769	24.8724	-0.254794
AT1G01040	DCL1	Leaf tip	80	0.923538	238.576	235.874	-0.0164349
AT1G01050	PPA1	Leaf tip	80	0.188723	113.686	95.7442	-0.247795
AT1G01060	LHY	Leaf tip	80	0.374602	116.748	104.268	-0.163095
AT1G01070	AT1G01070	Leaf tip	80	0.23031	2.7932	1	-1.48192
AT1G01080	AT1G01080	Leaf tip	80	0.00835951	254.339	201.338	-0.337136
AT1G01090	PDH.E1.ALPHA	Leaf tip	80	0.641496	377.312	366.568	-0.0416771
AT1G01100	RPP1A	Leaf tip	80	0.293486	532.395	579.146	0.121429
AT1G01110	IQD18	Leaf tip	80	0.131217	4.20316	9.14284	1.12117
AT1G01120	KCS1	Leaf tip	80	0.773326	98.6609	101.992	0.0479083
AT1G01130	AT1G01130	Leaf tip	80	0.637631	2.98461	2.5178	-0.245379
AT1G01140	CIPK9	Leaf tip	80	6.98852e-08	314.087	82.9444	-1.92095
AT1G01160	GIF2	Leaf tip	80	0.165191	285.578	248.395	-0.201249
AT1G01170	AT1G01170	Leaf tip	80	0.906504	222.654	221.103	-0.0100852
AT1G01180	AT1G01180	Leaf tip	80	0.0782652	16.4201	8.66771	-0.921738
AT1G01190	CYP78A8	Leaf tip	80	0.0788167	17.8438	9.26821	-0.945064
AT1G01200	RABA3	Leaf tip	80	0.741869	4.25334	4.9847	0.228911
AT1G01210	AT1G01210	Leaf tip	80	0.783444	37.2903	38.7308	0.054679
AT1G01220	FKGP	Leaf tip	80	0.725797	139.979	147.202	0.0725913
AT1G01225	AT1G01225	Leaf tip	80	0.550395	8.62807	10.8336	0.328407
AT1G01230	AT1G01230	Leaf tip	80	0.988296	43.9104	44.0263	0.00380268
AT1G01240	AT1G01240	Leaf tip	80	0.194673	193.398	234.047	0.275224
AT1G01250	ERF023	Leaf tip	80	0.968451	18.7699	18.5827	-0.0144606
AT1G01260	BHLH13	Leaf tip	80	6.98559e-06	60.3002	322.679	2.41986
AT1G01290	CNX3	Leaf tip	80	0.0418276	55.4663	45.8771	-0.273837
AT1G01300	APF2	Leaf tip	80	0.671294	65.0425	71.5385	0.137339
AT1G01310	AT1G01310	Leaf tip	80	0.404305	4.06193	6.31962	0.637672
AT1G01320	AT1G01320	Leaf tip	80	8.39867e-05	1459.93	1155.05	-0.337944
AT1G01340	CNGC10	Leaf tip	80	0.341597	10.6371	13.1898	0.31031
AT1G01350	AT1G01350	Leaf tip	80	0.556048	58.6771	63.3954	0.111579
AT1G01360	PYL9	Leaf tip	80	0.205562	42.9343	50.4856	0.233741
AT1G01370	HTR12	Leaf tip	80	0.471091	6.66063	4.91352	-0.438902
AT1G01380	ETC1	Leaf tip	80	0.652784	8.38184	7.52206	-0.156139
AT1G01390	AT1G01390	Leaf tip	80	0.160894	21.5714	31.9016	0.564511
AT1G01420	UGT72B3	Leaf tip	80	0.0184444	28.8562	16.9446	-0.76805
AT1G01430	TBL25	Leaf tip	80	0.00117416	161.848	93.1871	-0.796439
AT1G01440	AT1G01440	Leaf tip	80	0.485686	39.5689	34.0416	-0.217067
AT1G01448	AT1G01448	Leaf tip	80	0.982183	37.4759	37.5691	0.00358229
AT1G01450	AT1G01450	Leaf tip	80	0.397066	26.456	22.2874	-0.247369
AT1G01470	LEA14	Leaf tip	80	0.0489201	88.0568	119.329	0.438445
AT1G01490	AT1G01490	Leaf tip	80	0.112504	666.95	499.779	-0.416288
AT1G01500	AT1G01500	Leaf tip	80	0.943871	51.5461	52.1564	0.016982
AT1G01510	AN	Leaf tip	80	0.630342	77.5105	73.6331	-0.0740369
AT1G01520	AT1G01520	Leaf tip	80	0.0104586	10.1585	17.767	0.806517
AT1G01540	AT1G01540	Leaf tip	80	0.769869	204.641	200.917	-0.0264942
AT1G01550	BPS1	Leaf tip	80	0.567121	287.417	273.98	-0.0690769
AT1G01560	MPK11	Leaf tip	80	0.580347	2.59032	4.36087	0.751487
AT1G01570	AT1G01570	Leaf tip	80	0.144994	4.33262	8.05892	0.895349
AT1G01580	FRO2	Leaf tip	80	0.40643	4.99904	6.4391	0.365207
AT1G01590	FRO1	Leaf tip	80	0.355918	1	1	0
AT1G01600	CYP86A4	Leaf tip	80	0.355918	1	2.48574	1.31368
AT1G01610	GPAT4	Leaf tip	80	0.0176005	113.237	66.4314	-0.769405
AT1G01620	PIP1.3	Leaf tip	80	0.00445978	329.012	248.996	-0.402018
AT1G01630	AT1G01630	Leaf tip	80	0.00655465	118.745	91.2192	-0.380458
AT1G01640	AT1G01640	Leaf tip	80	0.0816387	5.95652	1.72709	-1.78613
AT1G01650	SPPL4	Leaf tip	80	0.0152026	86.2184	134.442	0.640912
AT1G01660	AT1G01660	Leaf tip	80	0.655555	15.033	16.882	0.167358
AT1G01670	PUB56	Leaf tip	80	0.937877	15.3129	14.9534	-0.0342759
AT1G01680	PUB54	Leaf tip	80	0.87271	4.42367	4.09901	-0.109967
AT1G01690	ATPRD3	Leaf tip	80	0.982254	10.5535	10.4618	-0.0125932
AT1G01695	AT1G01695	Leaf tip	80	0.224927	3.01299	4.84211	0.684441
AT1G01700	ATROPGEF2	Leaf tip	80	0.941457	15.6546	15.3953	-0.0240991
AT1G01710	AT1G01710	Leaf tip	80	0.98854	139.801	139.975	0.00178951
AT1G01720	NAC002	Leaf tip	80	0.00055542	51.6408	154.838	1.58417
AT1G01725	AT1G01725	Leaf tip	80	0.00314288	28.2834	47.6867	0.75363
AT1G01730	AT1G01730	Leaf tip	80	0.528525	40.0954	36.7288	-0.126524
AT1G01740	BSK4	Leaf tip	80	0.0936514	23.9767	32.8106	0.452525
AT1G01750	ADF11.1	Leaf tip	80	0.807473	14.0782	13.2687	-0.0854334
AT1G01760	AT1G01760	Leaf tip	80	0.980105	9.48856	9.37968	-0.0166497
AT1G01770	AT1G01770	Leaf tip	80	0.506101	92.2144	98.8707	0.100551
AT1G01780	PLIM2B	Leaf tip	80	0.962724	69.3587	68.7412	-0.0129022
AT1G01790	KEA1	Leaf tip	80	0.383943	429.155	399.819	-0.102154
AT1G01800	AT1G01800	Leaf tip	80	0.199769	95.3686	105.141	0.140733
AT1G01810	AT1G01810	Leaf tip	80	0.0190213	1.89624	5.27695	1.47656
AT1G01820	PEX11C	Leaf tip	80	0.780206	86.6864	88.8106	0.0349268
AT1G01830	AT1G01830	Leaf tip	80	0.381321	55.9114	46.9335	-0.252524
AT1G01840	AT1G01840	Leaf tip	80	0.0391937	42.16	31.0474	-0.441401
AT1G01860	PFC1	Leaf tip	80	0.98461	70.2366	69.9917	-0.00503997
AT1G01880	GEN1	Leaf tip	80	0.181181	7.50741	5.1657	-0.539352
AT1G01900	SBTI1.1	Leaf tip	80	0.252164	8.87448	13.8619	0.643391
AT1G01910	AT1G01910	Leaf tip	80	0.1562	106.798	90.0103	-0.246718
AT1G01920	AT1G01920	Leaf tip	80	0.215607	37.4774	48.6426	0.376201
AT1G01930	AT1G01930	Leaf tip	80	0.34745	49.5317	59.1947	0.257116
AT1G01940	CYP18.1	Leaf tip	80	0.151192	19.8531	14.5963	-0.443756
AT1G01950	ARK2	Leaf tip	80	0.016582	55.8446	87.2806	0.644242
AT1G01960	BIG3	Leaf tip	80	0.989424	128.961	128.79	-0.00190658
AT1G01970	AT1G01970	Leaf tip	80	0.647932	114.834	108.799	-0.077885
AT1G01990	AT1G01990	Leaf tip	80	0.560608	36.9463	41.0553	0.152137
AT1G02000	GAE2	Leaf tip	80	0.654858	18.8234	16.3823	-0.200392
AT1G02010	SEC1A.1	Leaf tip	80	0.540063	66.7419	61.4416	-0.119377
AT1G02020	AT1G02020	Leaf tip	80	0.635518	33.4923	36.6853	0.131371
AT1G02050	PKSA	Leaf tip	80	0.0314656	26.4159	17.4109	-0.601416
AT1G02060	AT1G02060	Leaf tip	80	0.446034	9.40417	6.77069	-0.473996
AT1G02080	AT1G02080	Leaf tip	80	0.231028	172.959	194.158	0.166805
AT1G02090	CSN7	Leaf tip	80	0.632438	94.8257	100.919	0.0898515
AT1G02100	LCMT1	Leaf tip	80	0.855743	95.9583	98.3376	0.0353356
AT1G02110	AT1G02110	Leaf tip	80	0.775603	73.8285	70.6867	-0.0627373
AT1G02120	VAD1	Leaf tip	80	0.149331	431.774	497.224	0.203619
AT1G02130	RABD2A	Leaf tip	80	0.653928	68.0173	65.3012	-0.0587922
AT1G02140	MEE63	Leaf tip	80	0.654322	435.543	415.323	-0.0685821
AT1G02145	ALG12	Leaf tip	80	0.0692639	90.9498	106.555	0.228457
AT1G02150	AT1G02150	Leaf tip	80	0.314441	216.533	229.115	0.0814825
AT1G02160	AT1G02160	Leaf tip	80	0.166009	71.8306	79.0535	0.13823
AT1G02170	AMC1	Leaf tip	80	0.493654	61.1641	68.3731	0.160744
AT1G02180	AT1G02180	Leaf tip	80	0.843423	16.6465	17.4884	0.0711767
AT1G02205	CER1	Leaf tip	80	0.0402135	178.485	309.352	0.793451
AT1G02220	NAC003	Leaf tip	80	0.523601	11.2228	13.7519	0.293189
AT1G02230	NAC004	Leaf tip	80	0.719269	2.88353	2.52558	-0.19122
AT1G02260	AT1G02260	Leaf tip	80	0.359709	48.1294	41.97	-0.197561
AT1G02270	AT1G02270	Leaf tip	80	0.856619	127.192	129.58	0.0268289
AT1G02280	TOC33	Leaf tip	80	0.154038	184.961	212.088	0.197439
AT1G02290	AT1G02290	Leaf tip	80	0.269689	17.0976	20.2798	0.246254
AT1G02300	CATHB1	Leaf tip	80	0.000435097	188.181	89.5815	-1.07085
AT1G02305	CATHB2	Leaf tip	80	0.268367	110.25	95.2371	-0.211182
AT1G02310	MAN1	Leaf tip	80	0.241846	3.93176	2.15437	-0.867908
AT1G02330	CSU2	Leaf tip	80	0.00206262	64.0722	112.066	0.806581
AT1G02335	GL22	Leaf tip	80	0.845419	12.655	11.98	-0.0790838
AT1G02340	HFR1	Leaf tip	80	2.06537e-05	1	296.059	8.20974
AT1G02350	AT1G02350	Leaf tip	80	5.20117e-06	24.5915	379.704	3.94864
AT1G02360	AT1G02360	Leaf tip	80	0.0600624	3.21587	10.1468	1.65775
AT1G02370	AT1G02370	Leaf tip	80	0.652746	8.9952	10.7083	0.251498
AT1G02380	AT1G02380	Leaf tip	80	0.000149103	15.3535	48.1609	1.64929
AT1G02390	GPAT2	Leaf tip	80	0.256723	6.11579	9.0158	0.559918
AT1G02400	GA2OX6	Leaf tip	80	0.0352705	3.80814	13.5753	1.83383
AT1G02410	COX11	Leaf tip	80	0.454976	54.3808	46.3757	-0.229728
AT1G02420	AT1G02420	Leaf tip	80	0.0515488	12.24	6.43132	-0.928412
AT1G02430	ATARFD1B	Leaf tip	80	0.793183	10.3797	11.5772	0.157521
AT1G02450	NIMIN.1	Leaf tip	80	0.376989	1.42267	2.64484	0.89458
AT1G02460	AT1G02460	Leaf tip	80	0.441729	11.6947	8.01253	-0.545521
AT1G02470	AT1G02470	Leaf tip	80	0.402878	3.9594	2.15437	-0.878017
AT1G02475	AT1G02475	Leaf tip	80	0.210491	133.477	117.163	-0.188075
AT1G02500	SAM1	Leaf tip	80	0.117789	344.551	314.429	-0.13198
AT1G02560	CLPP5	Leaf tip	80	0.265313	474.219	510.237	0.105614
AT1G02610	AT1G02610	Leaf tip	80	0.229649	15.8521	9.85225	-0.686148
AT1G02640	BXL2	Leaf tip	80	0.38163	8.27073	5.40254	-0.614378
AT1G02650	AT1G02650	Leaf tip	80	0.625647	5.39262	6.31184	0.227075
AT1G02660	AT1G02660	Leaf tip	80	0.00799442	14.9128	25.3317	0.764392
AT1G02670	AT1G02670	Leaf tip	80	0.551424	3.49906	4.40726	0.332916
AT1G02680	TAF13	Leaf tip	80	0.951908	38.8626	38.5867	-0.010278
AT1G02690	IMPA.6	Leaf tip	80	0.210944	9.79325	6.32785	-0.630072
AT1G02700	AT1G02700	Leaf tip	80	0.192201	7.69024	4.43083	-0.795452
AT1G02710	AT1G02710	Leaf tip	80	0.260099	6.86424	3.27646	-1.06696
AT1G02720	GATL5	Leaf tip	80	0.0777629	40.0958	32.4142	-0.306826
AT1G02730	CSLD5	Leaf tip	80	0.702697	15.31	13.2772	-0.205524
AT1G02740	MRG2	Leaf tip	80	0.821277	26.6838	27.9	0.0642988
AT1G02750	DI19.2	Leaf tip	80	0.101889	35.1981	45.0475	0.355951
AT1G02780	RPL19A	Leaf tip	80	0.183302	1439.51	1569.94	0.125135
AT1G02800	CEL2	Leaf tip	80	0.514706	4.4462	6.59608	0.569036
AT1G02810	PME7	Leaf tip	80	0.355918	1	1	0
AT1G02816	AT1G02816	Leaf tip	80	0.949721	16.6247	16.8654	0.0207406
AT1G02820	LEA2	Leaf tip	80	0.739191	67.7498	64.3533	-0.0742026
AT1G02840	SR34	Leaf tip	80	0.525233	371.306	389.99	0.0708287
AT1G02850	BGLU11	Leaf tip	80	0.0137517	8.98661	1.36365	-2.7203
AT1G02860	BAH1	Leaf tip	80	0.986001	17.3732	17.4738	0.00833038
AT1G02870	AT1G02870	Leaf tip	80	0.0418192	19.2721	31.9951	0.731335
AT1G02880	TPK1.1	Leaf tip	80	0.158742	56.427	71.185	0.335189
AT1G02890	AT1G02890	Leaf tip	80	0.271665	165.012	180.882	0.132476
AT1G02900	RALF1	Leaf tip	80	0.666676	2.21783	1.7985	-0.302355
AT1G02910	LPA1	Leaf tip	80	0.602531	204.503	195.459	-0.0652548
AT1G02920	GSTF7	Leaf tip	80	0.390012	26.9788	16.0048	-0.753324
AT1G02930	GSTF6	Leaf tip	80	0.871659	33.1735	30.2033	-0.135324
AT1G02940	ATGSTF5	Leaf tip	80	0.355918	1.66571	1	-0.736133
AT1G02950	ATGSTF4	Leaf tip	80	0.285764	11.6563	15.7342	0.432797
AT1G02952	AT1G02952	Leaf tip	80	0.774794	15.7184	13.7818	-0.189694
AT1G02960	AT1G02960	Leaf tip	80	0.252214	76.7759	90.4311	0.236165
AT1G02970	WEE1	Leaf tip	80	0.0521184	7.17579	3.92457	-0.870602
AT1G02990	AT1G02990	Leaf tip	80	0.0513482	64.9635	88.6212	0.448021
AT1G03000	PEX6	Leaf tip	80	0.797126	102.119	104.506	0.0333357
AT1G03010	AT1G03010	Leaf tip	80	0.539891	3.65032	2.45417	-0.572786
AT1G03020	GRXS1	Leaf tip	80	0.28526	3.8314	6.42309	0.745398
AT1G03030	AT1G03030	Leaf tip	80	0.716422	36.7869	39.6106	0.106692
AT1G03040	AT1G03040	Leaf tip	80	0.914044	118.55	116.758	-0.0219734
AT1G03050	AT1G03050	Leaf tip	80	0.324477	9.70394	12.6991	0.388081
AT1G03055	D27	Leaf tip	80	0.00969951	46.5519	29.941	-0.63672
AT1G03060	SPI	Leaf tip	80	0.0295089	69.8549	97.186	0.476388
AT1G03070	LFG4	Leaf tip	80	0.355918	1.37249	1	-0.456795
AT1G03080	NET1D	Leaf tip	80	0.302674	162.091	143.077	-0.180006
AT1G03090	MCCA	Leaf tip	80	0.287533	63.8081	61.0311	-0.0641952
AT1G03100	AT1G03100	Leaf tip	80	0.247481	10.3163	14.9362	0.53389
AT1G03110	TRM82	Leaf tip	80	0.0222041	28.1592	45.0166	0.676853
AT1G03120	ATRAB28	Leaf tip	80	0.559761	1.84606	2.65262	0.522969
AT1G03130	PSAD2	Leaf tip	80	0.355487	3892.73	3648.54	-0.0934628
AT1G03140	AT1G03140	Leaf tip	80	0.553587	152.865	165.069	0.110814
AT1G03150	NAA20	Leaf tip	80	0.459987	136.135	127.452	-0.0950817
AT1G03160	FZL	Leaf tip	80	0.185257	207.558	179.076	-0.212942
AT1G03180	AT1G03180	Leaf tip	80	0.765793	10.4582	9.60975	-0.122069
AT1G03190	XPD	Leaf tip	80	0.312093	35.1298	29.1654	-0.268441
AT1G03200	AT1G03200	Leaf tip	80	0.291287	3.78049	2.59699	-0.541732
AT1G03210	AT1G03210	Leaf tip	80	0.406954	28.8395	24.5808	-0.230514
AT1G03220	AT1G03220	Leaf tip	80	0.468717	59.1851	52.7083	-0.167202
AT1G03230	AT1G03230	Leaf tip	80	0.908465	11.6266	12.0196	0.047962
AT1G03250	AT1G03250	Leaf tip	80	0.482205	76.9678	69.5908	-0.145358
AT1G03260	AT1G03260	Leaf tip	80	0.37469	29.8874	23.6932	-0.335064
AT1G03270	CBSDUF4	Leaf tip	80	0.0349613	21.4361	41.7345	0.961198
AT1G03280	AT1G03280	Leaf tip	80	0.884135	171.202	174.037	0.0236948
AT1G03290	AT1G03290	Leaf tip	80	0.0814657	54.4996	75.0321	0.461264
AT1G03300	DUF1	Leaf tip	80	0.672897	27.828	24.9103	-0.159794
AT1G03310	ISA2	Leaf tip	80	0.00247553	144.58	103.235	-0.485941
AT1G03330	LSM2	Leaf tip	80	0.716141	54.2609	51.3386	-0.079867
AT1G03340	AT1G03340	Leaf tip	80	0.373868	16.509	12.5261	-0.398313
AT1G03350	AT1G03350	Leaf tip	80	0.295313	80.0686	65.3188	-0.293737
AT1G03360	RRP4	Leaf tip	80	0.292002	25.3292	36.3082	0.51949
AT1G03365	RF4	Leaf tip	80	0.526061	100.24	85.9539	-0.221822
AT1G03370	AT1G03370	Leaf tip	80	0.50956	66.5796	57.9818	-0.199479
AT1G03380	ATG18G	Leaf tip	80	0.950853	73.9611	73.6335	-0.00640404
AT1G03400	AT1G03400	Leaf tip	80	0.0994696	85.5873	70.3601	-0.282638
AT1G03410	X2A6	Leaf tip	80	0.16254	211.161	175.236	-0.269045
AT1G03420	AT1G03420	Leaf tip	80	0.906579	138.16	136.441	-0.018067
AT1G03430	AHP5	Leaf tip	80	0.823823	100.106	103.453	0.047442
AT1G03440	AT1G03440	Leaf tip	80	0.976651	58.1489	57.9552	-0.004813
AT1G03457	AT1G03457	Leaf tip	80	0.30473	10.6604	13.5852	0.349777
AT1G03470	NET3A	Leaf tip	80	0.540687	7.74042	9.18101	0.246242
AT1G03475	CPX1	Leaf tip	80	0.77827	446.371	436.918	-0.0308818
AT1G03495	AT1G03495	Leaf tip	80	0.696138	14.81	16.161	0.12595
AT1G03510	PCMP.E3	Leaf tip	80	0.742861	3.11479	3.86262	0.310444
AT1G03520	AT1G03520	Leaf tip	80	0.745184	47.443	45.2539	-0.0681528
AT1G03530	ATNAF1	Leaf tip	80	0.816446	45.6522	47.0461	0.0433935
AT1G03540	PCMP.E4	Leaf tip	80	0.592799	4.80691	3.63233	-0.404214
AT1G03545	AT1G03545	Leaf tip	80	0.684766	28.6985	26.6119	-0.108905
AT1G03550	SCAMP2	Leaf tip	80	0.475232	48.9741	54.4465	0.152821
AT1G03560	AT1G03560	Leaf tip	80	0.578549	44.673	51.6365	0.208989
AT1G03590	PPC6.6	Leaf tip	80	0.236419	47.6496	61.9504	0.378651
AT1G03600	PSB27.1	Leaf tip	80	0.753655	1526.7	1568.11	0.038605
AT1G03610	AT1G03610	Leaf tip	80	0.00252209	136.318	255.033	0.903708
AT1G03620	AT1G03620	Leaf tip	80	0.287105	4.52547	2.48574	-0.864392
AT1G03630	PORC	Leaf tip	80	0.0473178	831.06	731.447	-0.184199
AT1G03650	AT1G03650	Leaf tip	80	0.630957	3.55999	2.58921	-0.459359
AT1G03680	ATHM1	Leaf tip	80	0.132822	580.292	532.291	-0.124563
AT1G03687	AT1G03687	Leaf tip	80	0.804938	30.346	32.1151	0.0817481
AT1G03730	AT1G03730	Leaf tip	80	0.0144891	27.8133	14.0832	-0.981796
AT1G03740	AT1G03740	Leaf tip	80	0.423916	55.164	47.0466	-0.229635
AT1G03750	SWI2	Leaf tip	80	0.296072	35.1977	25.718	-0.452705
AT1G03760	AT1G03760	Leaf tip	80	0.856083	12.3134	11.5937	-0.0868824
AT1G03770	RING1B	Leaf tip	80	0.294454	12.1957	8.26493	-0.5613
AT1G03780	TPX2	Leaf tip	80	0.760137	6.83167	7.10278	0.0561444
AT1G03820	AT1G03820	Leaf tip	80	0.179242	8.29326	11.1817	0.431131
AT1G03830	AT1G03830	Leaf tip	80	0.617438	34.5025	38.217	0.147513
AT1G03840	MGP	Leaf tip	80	0.940854	1.66571	1.74287	0.0653323
AT1G03850	AT1G03850	Leaf tip	80	0.914201	3.06316	2.82561	-0.116461
AT1G03860	PHB2	Leaf tip	80	0.698001	70.608	67.9187	-0.0560228
AT1G03870	FLA9	Leaf tip	80	0.672827	57.638	61.9407	0.10387
AT1G03900	ATNAP4	Leaf tip	80	0.432982	113.668	105.826	-0.103125
AT1G03905	ABCI19	Leaf tip	80	0.468444	6.01471	4.3672	-0.461786
AT1G03910	CTN	Leaf tip	80	0.898491	151.232	152.837	0.015228
AT1G03920	AT1G03920	Leaf tip	80	0.778951	8.49615	7.70327	-0.141337
AT1G03930	CKL9	Leaf tip	80	0.134322	246.571	281.362	0.190423
AT1G03935	AT1G03935	Leaf tip	80	0.91778	4.95992	5.15013	0.0542924
AT1G03940	X3AT1	Leaf tip	80	0.847041	17.0512	18.3109	0.102837
AT1G03950	VPS2.3	Leaf tip	80	0.740559	38.9295	36.2895	-0.10131
AT1G03960	B..EPSILON	Leaf tip	80	0.578981	50.8933	54.7862	0.106335
AT1G03970	GBF4	Leaf tip	80	0.500808	48.7097	52.0277	0.0950707
AT1G03980	ATPCS2	Leaf tip	80	0.335834	69.0169	78.1356	0.179029
AT1G03990	FAO1	Leaf tip	80	0.147961	18.2545	26.9765	0.563456
AT1G04000	AT1G04000	Leaf tip	80	0.889683	52.9271	51.7983	-0.031103
AT1G04010	PSAT	Leaf tip	80	0.306388	36.397	27.3553	-0.412002
AT1G04020	ATBARD1	Leaf tip	80	0.72014	19.2826	17.902	-0.107177
AT1G04030	AT1G04030	Leaf tip	80	0.00135762	185.309	105.181	-0.81706
AT1G04040	AT1G04040	Leaf tip	80	0.00369426	222.536	128.122	-0.796517
AT1G04050	SUVR1	Leaf tip	80	0.841603	13.1362	12.3531	-0.0886738
AT1G04070	TOM9.1	Leaf tip	80	0.103511	7.52575	12.7069	0.755701
AT1G04080	PRP39	Leaf tip	80	0.453162	354.58	378.657	0.0947837
AT1G04090	AT1G04090	Leaf tip	80	0.229821	3.88085	2.15437	-0.849108
AT1G04100	IAA10	Leaf tip	80	0.272752	13.713	17.6878	0.367207
AT1G04110	SBT1.2	Leaf tip	80	0.387182	3.12657	4.90574	0.649889
AT1G04120	ABCC5	Leaf tip	80	0.313254	116.898	132.848	0.184524
AT1G04130	TPR2	Leaf tip	80	0.217573	30.2171	22.1634	-0.447188
AT1G04140	AT1G04140	Leaf tip	80	0.74867	160.431	156.722	-0.0337438
AT1G04160	XI.B	Leaf tip	80	0.191072	35.8039	28.9365	-0.307226
AT1G04170	EIF2.GAMMA	Leaf tip	80	0.443946	164.063	181.789	0.148015
AT1G04180	YUC9	Leaf tip	80	1.40566e-07	6.33046	199.16	4.97548
AT1G04190	TPR3	Leaf tip	80	0.0663752	52.8144	67.0556	0.344428
AT1G04200	AT1G04200	Leaf tip	80	0.192364	70.3446	78.215	0.153006
AT1G04210	AT1G04210	Leaf tip	80	0.564148	107.614	100.047	-0.105185
AT1G04220	KCS2	Leaf tip	80	0.00585138	19.194	7.12657	-1.42938
AT1G04230	AT1G04230	Leaf tip	80	0.212345	20.4689	29.4568	0.525169
AT1G04240	SHY2	Leaf tip	80	7.53848e-05	122.052	405.717	1.73298
AT1G04250	IAA17	Leaf tip	80	0.780746	63.1211	59.4119	-0.0873712
AT1G04260	PRA1D	Leaf tip	80	0.784008	23.4491	24.5094	0.0638026
AT1G04270	RPS15A	Leaf tip	80	0.273091	470.952	525.175	0.157218
AT1G04280	AT1G04280	Leaf tip	80	0.800903	44.963	43.289	-0.0547371
AT1G04290	AT1G04290	Leaf tip	80	0.622615	73.5239	67.7852	-0.117243
AT1G04295	AT1G04295	Leaf tip	80	0.767154	88.8538	86.0962	-0.0454831
AT1G04300	TRAF1B	Leaf tip	80	0.785715	327.406	341.513	0.0608602
AT1G04310	ERS2	Leaf tip	80	0.005942	10.7995	43.3733	2.00585
AT1G04330	AT1G04330	Leaf tip	80	0.355918	1	1.85412	0.890737
AT1G04340	AT1G04340	Leaf tip	80	0.772402	38.0689	36.9918	-0.0414052
AT1G04350	AT1G04350	Leaf tip	80	0.0165448	235.504	199.237	-0.241271
AT1G04360	ATL1	Leaf tip	80	0.232191	14.434	18.454	0.35446
AT1G04390	AT1G04390	Leaf tip	80	0.420779	41.9465	47.7432	0.186746
AT1G04400	CRY2	Leaf tip	80	0.611294	189.582	178.204	-0.0892928
AT1G04410	MDH1	Leaf tip	80	0.426095	695.507	653.109	-0.0907413
AT1G04420	AT1G04420	Leaf tip	80	0.726349	304.182	314.829	0.0496379
AT1G04425	AT1G04425	Leaf tip	80	0.474875	3.21515	4.54186	0.498397
AT1G04430	AT1G04430	Leaf tip	80	0.859557	223.711	229.557	0.0372203
AT1G04440	CKL13	Leaf tip	80	0.553185	157.692	147.789	-0.0935627
AT1G04480	RPL23A.1	Leaf tip	80	0.813494	282.24	288.854	0.0334218
AT1G04490	AT1G04490	Leaf tip	80	0.573484	1.79516	2.47796	0.465042
AT1G04510	PRP19A	Leaf tip	80	0.29717	57.3788	67.8703	0.242264
AT1G04520	CRRSP3	Leaf tip	80	0.0247418	43.475	30.0343	-0.533576
AT1G04530	TPR4	Leaf tip	80	0.0114267	423.088	367.773	-0.202144
AT1G04540	AT1G04540	Leaf tip	80	0.303449	11.5255	15.979	0.471349
AT1G04550	IAA12	Leaf tip	80	0.729845	84.0222	87.3551	0.0561205
AT1G04555	AT1G04555	Leaf tip	80	0.798728	10.2693	11.2687	0.133984
AT1G04570	AT1G04570	Leaf tip	80	0.0648524	7.67773	13.6008	0.824937
AT1G04590	AT1G04590	Leaf tip	80	0.948297	44.9616	44.7624	-0.00640705
AT1G04600	XI.A	Leaf tip	80	0.108262	3.72959	2.46218	-0.599084
AT1G04610	YUC3	Leaf tip	80	0.355918	1	1.37144	0.455687
AT1G04620	HCAR	Leaf tip	80	0.232657	22.6635	14.7785	-0.616864
AT1G04630	MEE4	Leaf tip	80	0.849152	47.7354	49.0799	0.040071
AT1G04635	EMB1687	Leaf tip	80	0.0946808	4.65493	12.717	1.44993
AT1G04640	LIP2.3	Leaf tip	80	0.899423	116.803	115.263	-0.0191494
AT1G04650	AT1G04650	Leaf tip	80	0.731806	4.47457	4.84989	0.116202
AT1G04660	AT1G04660	Leaf tip	80	0.355918	1	1	0
AT1G04680	AT1G04680	Leaf tip	80	0.867622	167.693	165.151	-0.0220339
AT1G04690	KAB1	Leaf tip	80	0.0208122	164.215	198.351	0.272467
AT1G04700	AT1G04700	Leaf tip	80	0.704129	3.63854	4.63588	0.349483
AT1G04710	KAT1	Leaf tip	80	0.230241	75.3821	68.0832	-0.146924
AT1G04730	CTF18	Leaf tip	80	0.105305	12.1463	19.6008	0.6904
AT1G04750	VAMP721	Leaf tip	80	0.224876	85.5842	101.195	0.241721
AT1G04760	VAMP726	Leaf tip	80	0.42458	3.44888	2.09074	-0.722113
AT1G04770	AT1G04770	Leaf tip	80	0.00248248	161.486	223.768	0.470594
AT1G04778	AT1G04778	Leaf tip	80	0.355918	1	1	0
AT1G04780	AT1G04780	Leaf tip	80	0.5065	105.628	95.1825	-0.150223
AT1G04790	AT1G04790	Leaf tip	80	0.182624	42.3494	55.2288	0.38308
AT1G04800	AT1G04800	Leaf tip	80	0.905574	311.358	315.597	0.0195084
AT1G04810	RPN2B	Leaf tip	80	0.583616	78.7595	85.17	0.112891
AT1G04820	TUBA4.1	Leaf tip	80	0.983001	339.273	339.55	0.00117822
AT1G04830	AT1G04830	Leaf tip	80	0.287898	54.4739	61.4802	0.174557
AT1G04840	PCMP.H64	Leaf tip	80	0.704565	1.74498	2.15437	0.304057
AT1G04850	AT1G04850	Leaf tip	80	0.266468	258.217	288.884	0.161909
AT1G04860	UBP2	Leaf tip	80	0.769318	71.0479	67.6249	-0.0712359
AT1G04870	PRMT10	Leaf tip	80	0.19557	40.8595	57.7916	0.50019
AT1G04880	HMGB15	Leaf tip	80	0.438064	2.03819	2.82583	0.471383
AT1G04900	AT1G04900	Leaf tip	80	0.935167	19.7396	19.4196	-0.0235779
AT1G04910	OFUT1	Leaf tip	80	0.82675	64.3941	62.8348	-0.0353651
AT1G04920	SPS3.1	Leaf tip	80	0.94982	8.95649	9.16501	0.0332018
AT1G04930	AT1G04930	Leaf tip	80	0.734757	11.6075	12.9215	0.154716
AT1G04940	TIC20.I	Leaf tip	80	0.617648	58.6946	55.0619	-0.0921745
AT1G04945	AT1G04945	Leaf tip	80	0.745337	13.7721	15.1506	0.137632
AT1G04950	TAF6	Leaf tip	80	0.862951	81.9928	83.553	0.0271942
AT1G04960	AT1G04960	Leaf tip	80	0.130078	60.5365	50.2801	-0.267818
AT1G04970	AT1G04970	Leaf tip	80	0.0350462	67.5039	83.4679	0.306251
AT1G04980	PDIL2.2	Leaf tip	80	0.760528	15.6688	14.0905	-0.153175
AT1G04985	AT1G04985	Leaf tip	80	0.173468	110.564	100.531	-0.137231
AT1G04990	AT1G04990	Leaf tip	80	0.674684	14.9169	13.3946	-0.155301
AT1G05000	AT1G05000	Leaf tip	80	0.0180182	3.3571	1.42706	-1.23417
AT1G05010	ACO4	Leaf tip	80	0.0138984	306.396	238.289	-0.362682
AT1G05020	AP180	Leaf tip	80	0.0255281	9.0877	3.25267	-1.48229
AT1G05030	AT1G05030	Leaf tip	80	0.30143	65.0754	71.9255	0.144392
AT1G05055	GTF2H2	Leaf tip	80	0.0826449	29.2556	23.1028	-0.340642
AT1G05060	AT1G05060	Leaf tip	80	0.496966	26.4706	31.5002	0.250972
AT1G05061	AT1G05061	Leaf tip	80	0.159569	2.26873	1.36365	-0.734406
AT1G05065	CLE20	Leaf tip	80	0.319618	5.24136	6.75491	0.365996
AT1G05070	AT1G05070	Leaf tip	80	0.266863	73.5402	63.0297	-0.222501
AT1G05090	AT1G05090	Leaf tip	80	0.134879	6.1885	3.55292	-0.800586
AT1G05100	MAPKKK18	Leaf tip	80	0.145662	3.58764	10.825	1.59326
AT1G05120	AT1G05120	Leaf tip	80	0.845901	45.5528	46.2408	0.0216259
AT1G05135	AT1G05135	Leaf tip	80	0.260272	44.1554	40.0034	-0.142467
AT1G05136	AT1G05136	Leaf tip	80	0.712798	1.66571	1.37144	-0.280447
AT1G05140	ARASP2	Leaf tip	80	0.613125	151.95	145.31	-0.0644587
AT1G05150	AT1G05150	Leaf tip	80	0.0832686	57.0508	72.5173	0.346078
AT1G05160	KAO1	Leaf tip	80	0.25267	37.7725	45.6631	0.273692
AT1G05170	B3GALT2	Leaf tip	80	0.786188	90.1369	94.7124	0.0714359
AT1G05180	AXR1	Leaf tip	80	0.56369	61.1671	57.6884	-0.0844727
AT1G05190	RPL6	Leaf tip	80	0.95689	1030.92	1026.57	-0.00610139
AT1G05200	GLR3.4	Leaf tip	80	0.00561666	330.4	253.698	-0.381104
AT1G05205	AT1G05205	Leaf tip	80	0.434434	54.8961	45.8097	-0.26105
AT1G05210	AT1G05210	Leaf tip	80	0.823611	9.38164	9.97195	0.0880362
AT1G05220	AT1G05220	Leaf tip	80	0.384636	15.0226	20.1601	0.424364
AT1G05230	HDG2	Leaf tip	80	0.10395	55.1121	44.9581	-0.293788
AT1G05260	PER3	Leaf tip	80	0.355918	1	1.42706	0.513048
AT1G05270	AT1G05270	Leaf tip	80	0.199508	117.774	104.476	-0.172849
AT1G05300	ZIP5	Leaf tip	80	0.0589123	17.7985	9.2767	-0.94007
AT1G05310	PME8	Leaf tip	80	0.582847	10.6496	8.4931	-0.326442
AT1G05320	AT1G05320	Leaf tip	80	0.231838	89.0645	76.0572	-0.227766
AT1G05340	AT1G05340	Leaf tip	80	0.566174	1.79516	2.16215	0.268357
AT1G05350	AT1G05350	Leaf tip	80	0.38018	58.3792	65.3401	0.162514
AT1G05360	KMS2	Leaf tip	80	0.317964	46.2984	58.3963	0.334914
AT1G05370	AT1G05370	Leaf tip	80	0.580579	4.49566	3.38771	-0.408222
AT1G05380	AT1G05380	Leaf tip	80	0.98132	157.781	158.219	0.00400188
AT1G05385	PSB27.2	Leaf tip	80	0.689146	81.6806	78.4039	-0.0590684
AT1G05400	AT1G05400	Leaf tip	80	0.091632	4.4462	2.21778	-1.00346
AT1G05410	AT1G05410	Leaf tip	80	0.342616	38.8308	43.9313	0.178049
AT1G05420	ATOFP12	Leaf tip	80	0.355918	1	1	0
AT1G05430	AT1G05430	Leaf tip	80	0.244047	52.3289	62.8756	0.264892
AT1G05440	AT1G05440	Leaf tip	80	0.136033	1	1.79072	0.840537
AT1G05460	SDE3	Leaf tip	80	0.945991	42.2936	41.8844	-0.0140265
AT1G05470	IP5P6	Leaf tip	80	0.0838881	47.0114	28.225	-0.736036
AT1G05490	CLSY3	Leaf tip	80	0.389103	2.7423	1.74287	-0.653921
AT1G05500	SYT5	Leaf tip	80	0.622746	174.629	179.754	0.0417279
AT1G05510	OBAP1A	Leaf tip	80	0.0276257	4.34512	1.42706	-1.60635
AT1G05520	AT1G05520	Leaf tip	80	0.719962	44.1718	47.2301	0.0965818
AT1G05540	AT1G05540	Leaf tip	80	0.254739	44.58	36.9046	-0.272593
AT1G05550	AT1G05550	Leaf tip	80	0.543714	3.01299	2.09852	-0.52182
AT1G05560	UGT1	Leaf tip	80	0.0466425	156.513	118.068	-0.406655
AT1G05562	AT1G05562	Leaf tip	80	0.155079	119.459	104.375	-0.194733
AT1G05570	CALS1	Leaf tip	80	0.21212	34.7055	24.7547	-0.487458
AT1G05575	AT1G05575	Leaf tip	80	0.142893	1.47357	3.33208	1.17711
AT1G05590	HEXO2	Leaf tip	80	0.0510387	55.9155	38.0265	-0.556242
AT1G05600	AT1G05600	Leaf tip	80	0.7786	19.3986	18.3272	-0.0819716
AT1G05610	APS2.1	Leaf tip	80	0.754667	5.11847	4.35942	-0.231577
AT1G05620	URH2	Leaf tip	80	0.235457	14.6805	11.2609	-0.382579
AT1G05630	AT5PTASE13	Leaf tip	80	0.298376	78.2323	68.5024	-0.191609
AT1G05640	AT1G05640	Leaf tip	80	0.570975	5.0901	3.93213	-0.372381
AT1G05670	AT1G05670	Leaf tip	80	0.886989	40.5097	39.9469	-0.0201868
AT1G05675	UGT74E1	Leaf tip	80	0.225035	1.79516	7.95057	2.14695
AT1G05680	UGT74E2	Leaf tip	80	0.355918	1.42267	1	-0.5086
AT1G05690	BT3	Leaf tip	80	0.832185	14.89	13.9796	-0.0910227
AT1G05710	AT1G05710	Leaf tip	80	0.417074	7.27615	5.86944	-0.309953
AT1G05720	AT1G05720	Leaf tip	80	0.0841242	15.9059	29.8466	0.908003
AT1G05730	AT1G05730	Leaf tip	80	0.555616	10.8543	13.0785	0.268936
AT1G05750	PDE247	Leaf tip	80	0.578709	28.7125	32.4303	0.175664
AT1G05760	RTM1	Leaf tip	80	0.204359	20.0718	11.4193	-0.81369
AT1G05770	JAL2	Leaf tip	80	0.983114	2.51104	2.54137	0.0173184
AT1G05780	AT1G05780	Leaf tip	80	0.881934	10.5711	11.0557	0.0646652
AT1G05785	AT1G05785	Leaf tip	80	0.941864	19.4897	19.8938	0.0296056
AT1G05790	AT1G05790	Leaf tip	80	0.561928	48.9021	52.542	0.103573
AT1G05805	BHLH128	Leaf tip	80	0.0294371	130.734	100.041	-0.386051
AT1G05810	ARA	Leaf tip	80	0.0310304	19.0929	13.4424	-0.506248
AT1G05820	SPPL5	Leaf tip	80	0.341751	10.56	7.79803	-0.437433
AT1G05830	ATX2	Leaf tip	80	0.252499	132.122	145.946	0.143568
AT1G05835	AT1G05835	Leaf tip	80	0.432722	9.01845	10.8655	0.268799
AT1G05840	AT1G05840	Leaf tip	80	0.181558	55.776	69.9795	0.327289
AT1G05850	CTL1	Leaf tip	80	0.0235629	931.587	864.124	-0.108453
AT1G05860	AT1G05860	Leaf tip	80	0.0887631	35.3105	27.4896	-0.361213
AT1G05870	AT1G05870	Leaf tip	80	0.000731616	145.254	300.326	1.04795
AT1G05890	ARI5	Leaf tip	80	0.0862117	133.61	152.967	0.195194
AT1G05894	AT1G05894	Leaf tip	80	0.0958013	6.51081	3.20505	-1.02249
AT1G05900	NTH2	Leaf tip	80	0.31252	135.644	121.372	-0.160395
AT1G05910	AT1G05910	Leaf tip	80	0.953383	93.6411	94.3909	0.0115053
AT1G05940	CAT9	Leaf tip	80	0.393764	106.155	119.831	0.174838
AT1G05950	AT1G05950	Leaf tip	80	0.209022	3.93176	6.54868	0.73603
AT1G05960	AT1G05960	Leaf tip	80	0.822374	72.4135	75.0645	0.0518721
AT1G05970	AT1G05970	Leaf tip	80	0.145281	15.3169	23.6628	0.6275
AT1G06000	UGT89C1	Leaf tip	80	0.0809993	44.8363	62.6923	0.483619
AT1G06002	AT1G06002	Leaf tip	80	0.00270669	20.0308	38.9603	0.959786
AT1G06010	AT1G06010	Leaf tip	80	0.951683	36.8724	36.5497	-0.0126825
AT1G06020	AT1G06020	Leaf tip	80	0.931557	5.31991	5.14191	-0.0490976
AT1G06040	BBX24	Leaf tip	80	0.237133	873.754	812.516	-0.104832
AT1G06050	AT1G06050	Leaf tip	80	0.985027	19.6776	19.7747	0.00710421
AT1G06060	AT1G06060	Leaf tip	80	0.494326	49.6602	52.6907	0.0854582
AT1G06070	AT1G06070	Leaf tip	80	0.00496856	36.598	67.2909	0.878647
AT1G06080	ADS1	Leaf tip	80	0.000118152	14.5204	99.2077	2.77237
AT1G06110	SKIP16	Leaf tip	80	0.635209	50.5867	47.6011	-0.0877622
AT1G06130	GLX2.4	Leaf tip	80	0.479909	65.1878	75.8902	0.219311
AT1G06140	PCMP.E61	Leaf tip	80	0.870823	1.47357	1.37144	-0.10363
AT1G06148	AT1G06148	Leaf tip	80	0.197929	3.25602	1.72709	-0.91477
AT1G06150	EMB1444	Leaf tip	80	0.299764	5.51204	7.53762	0.451522
AT1G06160	ERF094	Leaf tip	80	0.244038	5.59726	1.72731	-1.69619
AT1G06170	BHLH89	Leaf tip	80	0.355918	1	1	0
AT1G06180	ATMYB13	Leaf tip	80	0.434298	3.11407	2.16215	-0.526332
AT1G06190	AT1G06190	Leaf tip	80	0.199323	250.773	272.379	0.119233
AT1G06200	AT1G06200	Leaf tip	80	0.539563	92.8428	87.7273	-0.081764
AT1G06210	TOL2	Leaf tip	80	0.0243354	45.6962	59.403	0.37846
AT1G06220	CLO	Leaf tip	80	0.778127	109.856	104.529	-0.071707
AT1G06230	GTE4	Leaf tip	80	0.552335	240.409	262.984	0.129482
AT1G06240	AT1G06240	Leaf tip	80	0.781205	50.6027	48.4477	-0.0627859
AT1G06250	AT1G06250	Leaf tip	80	0.207814	16.8756	12.9209	-0.385236
AT1G06260	AT1G06260	Leaf tip	80	0.834355	24.6791	23.6091	-0.0639481
AT1G06265	AT1G06265	Leaf tip	80	0.167104	37.3998	46.8549	0.32517
AT1G06270	AT1G06270	Leaf tip	80	0.424768	9.68416	13.9982	0.53154
AT1G06290	ACX3	Leaf tip	80	0.683106	63.9797	67.4348	0.0758772
AT1G06350	AT1G06350	Leaf tip	80	0.355918	1	1	0
AT1G06360	AT1G06360	Leaf tip	80	0.18383	34.7898	45.2523	0.379325
AT1G06370	AT1G06370	Leaf tip	80	0.417334	37.956	30.5407	-0.313593
AT1G06380	AT1G06380	Leaf tip	80	0.19455	33.445	40.0763	0.260958
AT1G06390	ASK9.1	Leaf tip	80	0.226057	141.908	160.177	0.174715
AT1G06400	RABA1A	Leaf tip	80	0.0151138	70.2235	100.641	0.519194
AT1G06410	TPS7	Leaf tip	80	0.0854151	330.373	410.223	0.312314
AT1G06420	AT1G06420	Leaf tip	80	0.532165	4.49638	3.61632	-0.31424
AT1G06430	FTSH8	Leaf tip	80	0.0110797	168.282	194.379	0.207992
AT1G06440	AT1G06440	Leaf tip	80	0.539902	1.84534	2.5178	0.44828
AT1G06450	CAF1.1	Leaf tip	80	0.481979	245.486	201.469	-0.28508
AT1G06460	ACD32.1	Leaf tip	80	0.466233	287.329	274.738	-0.0646439
AT1G06470	AT1G06470	Leaf tip	80	0.0844403	129.893	103.277	-0.330805
AT1G06475	AT1G06475	Leaf tip	80	0.313086	5.29226	3.57648	-0.565343
AT1G06490	CALS7	Leaf tip	80	0.194805	12.3643	14.3043	0.210269
AT1G06500	AT1G06500	Leaf tip	80	0.89459	46.0492	44.7139	-0.0424542
AT1G06510	AT1G06510	Leaf tip	80	0.863044	73.8087	72.271	-0.0303737
AT1G06515	AT1G06515	Leaf tip	80	0.0224069	82.9798	65.5852	-0.339389
AT1G06520	GPAT1	Leaf tip	80	0.495947	2.69068	1.42706	-0.914921
AT1G06530	PMD2	Leaf tip	80	0.318209	141.65	164.631	0.216906
AT1G06540	AT1G06540	Leaf tip	80	0.630226	4.20316	3.5607	-0.239315
AT1G06550	AT1G06550	Leaf tip	80	0.644846	137.377	131.385	-0.0643409
AT1G06560	AT1G06560	Leaf tip	80	0.881068	79.8009	80.6979	0.0161262
AT1G06570	HPD	Leaf tip	80	0.932086	126.623	127.999	0.0155945
AT1G06580	AT1G06580	Leaf tip	80	0.0283764	8.34272	14.1693	0.764175
AT1G06590	APC5	Leaf tip	80	0.544111	22.4764	25.8935	0.204178
AT1G06620	AT1G06620	Leaf tip	80	0.98957	2.51104	2.52558	0.00833001
AT1G06630	AT1G06630	Leaf tip	80	0.221979	55.3082	65.2131	0.237668
AT1G06640	AT1G06640	Leaf tip	80	0.400566	125.271	110.152	-0.185555
AT1G06645	AT1G06645	Leaf tip	80	0.166443	84.0002	70.6854	-0.248981
AT1G06650	AT1G06650	Leaf tip	80	0.108714	124.959	146.028	0.224789
AT1G06660	JASON	Leaf tip	80	0.303864	41.1887	32.8868	-0.324741
AT1G06670	NIH	Leaf tip	80	0.499804	195.313	190.135	-0.0387648
AT1G06680	PSBP1	Leaf tip	80	0.469892	13249.4	12754.6	-0.0549101
AT1G06690	AT1G06690	Leaf tip	80	0.202561	163.305	151.767	-0.105715
AT1G06700	PTI11	Leaf tip	80	0.527318	201.783	214.19	0.0860862
AT1G06710	AT1G06710	Leaf tip	80	0.229849	9.82089	14.9774	0.608864
AT1G06720	AT1G06720	Leaf tip	80	0.782829	155.713	163.121	0.0670458
AT1G06730	AT1G06730	Leaf tip	80	0.0714967	40.4522	30.5561	-0.404758
AT1G06740	AT1G06740	Leaf tip	80	0.500737	5.00835	3.25311	-0.622514
AT1G06750	AT1G06750	Leaf tip	80	0.597793	2.59104	3.32408	0.359425
AT1G06760	AT1G06760	Leaf tip	80	0.807664	324.985	316.112	-0.039938
AT1G06770	DRIP1	Leaf tip	80	0.0167182	24.0058	33.0397	0.460816
AT1G06780	GAUT6	Leaf tip	80	0.00599147	43.3761	30.4213	-0.51182
AT1G06790	AT1G06790	Leaf tip	80	0.143111	49.6182	39.2992	-0.33637
AT1G06800	PLA.I.gamma.1	Leaf tip	80	0.526656	20.4344	22.6998	0.151683
AT1G06820	CRTISO	Leaf tip	80	0.00396153	120.731	104.058	-0.214405
AT1G06830	GRXS11	Leaf tip	80	0.00895548	77.5014	48.5247	-0.675503
AT1G06840	AT1G06840	Leaf tip	80	0.776474	32.2439	30.4141	-0.0842822
AT1G06850	AtbZIP52	Leaf tip	80	0.0199401	24.459	51.962	1.08709
AT1G06870	TPP2	Leaf tip	80	0.231477	45.3859	35.9659	-0.335611
AT1G06890	UXT3	Leaf tip	80	0.666854	69.287	72.796	0.0712728
AT1G06900	AT1G06900	Leaf tip	80	0.520597	115.974	126.108	0.120857
AT1G06910	TRFL7	Leaf tip	80	0.821573	26.0012	27.3319	0.0720051
AT1G06950	TIC110	Leaf tip	80	0.475238	192.776	183.344	-0.0723738
AT1G06960	AT1G06960	Leaf tip	80	0.5076	74.3113	83.9229	0.175482
AT1G06980	AT1G06980	Leaf tip	80	0.025928	13.8739	4.03538	-1.78159
AT1G07000	ATEXO70B2	Leaf tip	80	0.164161	17.0951	22.9063	0.42216
AT1G07010	AT1G07010	Leaf tip	80	0.0153406	330.103	273.303	-0.272415
AT1G07020	AT1G07020	Leaf tip	80	0.501238	41.422	35.1173	-0.238216
AT1G07030	AT1G07030	Leaf tip	80	0.706901	45.3399	48.1293	0.0861332
AT1G07040	AT1G07040	Leaf tip	80	0.823257	17.0736	15.9645	-0.0969005
AT1G07050	AT1G07050	Leaf tip	80	0.149612	5.73674	2.46218	-1.2203
AT1G07070	RPL35AA	Leaf tip	80	0.996854	38.8924	38.8745	-0.000663689
AT1G07080	AT1G07080	Leaf tip	80	0.0426385	154.746	181.717	0.231788
AT1G07090	LSH6	Leaf tip	80	0.503412	10.3775	12.5421	0.273319
AT1G07110	FKFBP	Leaf tip	80	0.0288797	377.033	296.542	-0.346451
AT1G07119	AT1G07119	Leaf tip	80	0.605639	3.45819	2.65262	-0.382597
AT1G07120	AT1G07120	Leaf tip	80	0.936357	4.89796	4.77848	-0.0356311
AT1G07128	AT1G07128	Leaf tip	80	0.0846638	11.2534	6.47916	-0.79648
AT1G07130	STN1	Leaf tip	80	0.395789	9.11023	7.49	-0.282522
AT1G07135	AT1G07135	Leaf tip	80	0.514193	13.2432	20.7277	0.646305
AT1G07140	RANBP1A	Leaf tip	80	0.870295	397.26	404.07	0.0245216
AT1G07150	MAPKKK13	Leaf tip	80	0.0850889	4.16476	9.17301	1.13916
AT1G07170	AT1G07170	Leaf tip	80	0.078596	21.3299	29.7991	0.482392
AT1G07180	NDA1	Leaf tip	80	0.235879	249.421	228.85	-0.12418
AT1G07200	SMXL6	Leaf tip	80	0.709682	33.1199	31.063	-0.0925032
AT1G07210	AT1G07210	Leaf tip	80	0.197715	46.3819	56.0827	0.273993
AT1G07220	AT1G07220	Leaf tip	80	0.906993	45.4139	44.5884	-0.0264661
AT1G07230	NPC1	Leaf tip	80	0.0252866	30.586	44.035	0.52578
AT1G07240	UGT71C5	Leaf tip	80	0.669285	108.074	101.531	-0.0900905
AT1G07250	UGT71C4	Leaf tip	80	0.547208	141.916	148.418	0.0646216
AT1G07260	UGT71C3	Leaf tip	80	0.63716	9.54468	8.08227	-0.239936
AT1G07270	CDC6B	Leaf tip	80	0.778208	3.3571	3.80677	0.18135
AT1G07280	AT1G07280	Leaf tip	80	0.245262	250.213	276.043	0.141735
AT1G07290	GONST2	Leaf tip	80	0.0712543	5.14958	1.85412	-1.47372
AT1G07300	AT1G07300	Leaf tip	80	0.933994	17.6801	17.2748	-0.0334534
AT1G07310	AT1G07310	Leaf tip	80	0.725284	49.0326	50.8955	0.0537955
AT1G07320	RPL4	Leaf tip	80	0.730369	896.822	874.173	-0.0369029
AT1G07350	SR45A	Leaf tip	80	0.391721	176.782	155.524	-0.184831
AT1G07360	AT1G07360	Leaf tip	80	0.542727	69.5704	64.8029	-0.102414
AT1G07370	PCNA	Leaf tip	80	0.97068	11.2634	11.4018	0.0176225
AT1G07380	AT1G07380	Leaf tip	80	0.0692819	19.7697	12.2482	-0.690722
AT1G07390	AtRLP1	Leaf tip	80	0.456477	1.89624	2.52581	0.413602
AT1G07400	HSP17.8	Leaf tip	80	0.884385	2.61285	2.83383	0.117132
AT1G07410	RABA2B	Leaf tip	80	0.0681142	2.03819	3.62433	0.830422
AT1G07420	SMO2.2	Leaf tip	80	0.00203972	27.8305	74.9698	1.42965
AT1G07430	AIP1	Leaf tip	80	0.0099428	5.31991	18.88	1.82739
AT1G07440	AT1G07440	Leaf tip	80	0.000109928	186.252	55.2749	-1.75256
AT1G07450	AT1G07450	Leaf tip	80	0.0107521	17.614	6.74713	-1.38438
AT1G07470	AT1G07470	Leaf tip	80	0.23531	40.7553	48.1861	0.241631
AT1G07473	AT1G07473	Leaf tip	80	0.532558	4.06049	2.59699	-0.64481
AT1G07476	AT1G07476	Leaf tip	80	0.394481	5.12369	2.11431	-1.277
AT1G07480	AT1G07480	Leaf tip	80	0.645455	55.4677	58.8025	0.0842294
AT1G07485	AT1G07485	Leaf tip	80	0.0591342	15.9891	4.79448	-1.73764
AT1G07490	RTFL3	Leaf tip	80	0.0542224	14.6325	3.18948	-2.19778
AT1G07510	FTSH10	Leaf tip	80	0.912205	67.4931	66.7716	-0.0155049
AT1G07520	AT1G07520	Leaf tip	80	0.114599	14.5812	20.961	0.523596
AT1G07530	SCL14	Leaf tip	80	0.0491455	49.904	62.7608	0.330708
AT1G07570	APK1A	Leaf tip	80	0.215118	72.7287	60.1954	-0.272872
AT1G07590	AT1G07590	Leaf tip	80	0.0414351	1417.64	1164.49	-0.283793
AT1G07610	MT1C	Leaf tip	80	0.565988	71.4396	75.3248	0.0763998
AT1G07615	ATOBGM.1	Leaf tip	80	0.37495	20.67	17.8464	-0.211908
AT1G07620	ATOBGM	Leaf tip	80	0.574712	5.37081	4.77848	-0.168589
AT1G07630	PLL5	Leaf tip	80	0.933049	37.2723	37.8597	0.0225591
AT1G07640	OBP2	Leaf tip	80	0.108437	91.6722	80.8813	-0.180679
AT1G07650	AT1G07650	Leaf tip	80	0.0417404	110.399	92.8485	-0.249779
AT1G07660	AT1G07660	Leaf tip	80	0.231861	60.2694	49.2172	-0.292264
AT1G07670	ECA4	Leaf tip	80	0.00959635	63.1943	99.7779	0.658926
AT1G07700	AT1G07700	Leaf tip	80	0.357206	223.946	202.026	-0.148611
AT1G07705	AT1G07705	Leaf tip	80	0.379636	53.8372	48.8012	-0.141685
AT1G07710	AT1G07710	Leaf tip	80	0.48456	2.36981	3.97198	0.745085
AT1G07720	KCS3	Leaf tip	80	0.211728	71.5912	88.5457	0.30664
AT1G07725	ATEXO70H6	Leaf tip	80	0.787437	48.7886	50.2964	0.0439113
AT1G07728	AT1G07728	Leaf tip	80	0.516529	33.2071	37.3954	0.17137
AT1G07740	AT1G07740	Leaf tip	80	0.507929	4.54656	3.38771	-0.424465
AT1G07745	RAD51D	Leaf tip	80	0.390745	45.4423	56.1207	0.304498
AT1G07750	AT1G07750	Leaf tip	80	0.74567	24.6953	27.1283	0.135564
AT1G07770	RPS15AA.1	Leaf tip	80	0.0795431	593.439	638.578	0.105763
AT1G07780	PAI1	Leaf tip	80	0.00896949	12.4421	23.6079	0.924037
AT1G07790	HTB1	Leaf tip	80	0.963627	62.6331	62.9742	0.00783488
AT1G07810	ECA1	Leaf tip	80	0.639494	42.152	37.4517	-0.170569
AT1G07820	AT1G07820	Leaf tip	80	0.336763	125.324	132.971	0.08545
AT1G07830	AT1G07830	Leaf tip	80	0.759423	36.0212	34.1557	-0.0767192
AT1G07840	AT1G07840	Leaf tip	80	0.384227	53.668	59.3005	0.143983
AT1G07870	AT1G07870	Leaf tip	80	0.799891	13.608	14.6911	0.110483
AT1G07880	MPK13	Leaf tip	80	0.104757	13.2823	6.85016	-0.955301
AT1G07890	APX1	Leaf tip	80	0.0320167	765.47	628.972	-0.283352
AT1G07901	AT1G07901	Leaf tip	80	0.241084	6.21031	2.8494	-1.12401
AT1G07910	ATRNL	Leaf tip	80	0.0586237	49.0707	36.5726	-0.424101
AT1G07920	A1	Leaf tip	80	0.901817	861.354	852.81	-0.0143812
AT1G07930	A1.3	Leaf tip	80	0.579713	452.846	481.233	0.0877156
AT1G07940	A1.1	Leaf tip	80	0.212387	489.693	453.191	-0.111756
AT1G07950	MED22B	Leaf tip	80	0.165483	29.267	36.6187	0.323304
AT1G07960	PDIL5.1	Leaf tip	80	0.83085	74.6406	76.9801	0.0445253
AT1G07970	AT1G07970	Leaf tip	80	0.2678	35.2686	29.2136	-0.271744
AT1G07980	NF.YC10	Leaf tip	80	0.0293463	42.1375	60.9048	0.531453
AT1G07985	AT1G07985	Leaf tip	80	0.355918	1	1.42706	0.513048
AT1G07990	AT1G07990	Leaf tip	80	0.0507632	150.852	185.562	0.298766
AT1G08000	GATA10	Leaf tip	80	0.42652	21.586	25.1743	0.221851
AT1G08010	GATA11	Leaf tip	80	0.608666	40.912	44.5026	0.121368
AT1G08030	TPST	Leaf tip	80	0.525721	67.8325	72.769	0.101347
AT1G08040	AT1G08040	Leaf tip	80	0.818373	80.7047	83.7803	0.0539588
AT1G08050	AT1G08050	Leaf tip	80	0.838669	4.89724	5.14213	0.0703973
AT1G08060	MOM	Leaf tip	80	0.781962	59.355	62.0822	0.0648105
AT1G08070	PCMP.H12	Leaf tip	80	0.899442	3.01299	2.82583	-0.0925185
AT1G08090	NRT2.1	Leaf tip	80	0.135597	7.92149	4.3672	-0.859064
AT1G08110	AT1G08110	Leaf tip	80	0.0281123	186.769	237.356	0.345801
AT1G08115	AT1G08115	Leaf tip	80	0.263585	3.38547	6.13107	0.856781
AT1G08120	AT1G08120	Leaf tip	80	0.360935	3.40728	2.15415	-0.661504
AT1G08125	AT1G08125	Leaf tip	80	0.648767	59.0044	63.1009	0.0968362
AT1G08130	LIG1	Leaf tip	80	0.868407	53.5226	55.4487	0.0510054
AT1G08160	AT1G08160	Leaf tip	80	0.180646	16.3183	23.3727	0.518337
AT1G08165	AT1G08165	Leaf tip	80	0.297894	15.5865	19.2445	0.304146
AT1G08170	AT1G08170	Leaf tip	80	0.736611	4.88137	3.93213	-0.311974
AT1G08180	SMR2	Leaf tip	80	0.233411	7.21564	12.8485	0.832396
AT1G08190	VPS41	Leaf tip	80	0.715915	295.163	305.324	0.048831
AT1G08200	AXS2	Leaf tip	80	0.309263	333.361	351.185	0.075149
AT1G08210	AT1G08210	Leaf tip	80	0.0211604	27.8148	19.9322	-0.480752
AT1G08220	AT1G08220	Leaf tip	80	0.336381	13.6832	15.6474	0.193521
AT1G08230	GAT1	Leaf tip	80	0.00425693	22.6539	8.1459	-1.47561
AT1G08250	ADT6	Leaf tip	80	0.00968173	43.8818	24.8657	-0.819466
AT1G08260	POL2A	Leaf tip	80	0.440987	38.9062	34.8415	-0.159195
AT1G08270	AT1G08270	Leaf tip	80	0.707498	21.4961	19.5051	-0.140224
AT1G08280	GALT29A	Leaf tip	80	0.652893	20.5357	23.9028	0.219047
AT1G08290	WIP3.1	Leaf tip	80	0.281154	1.37249	2.47018	0.847821
AT1G08300	NVL	Leaf tip	80	0.980707	23.9001	24.0766	0.010617
AT1G08310	AT1G08310	Leaf tip	80	0.306575	7.81385	4.41482	-0.823678
AT1G08315	AT1G08315	Leaf tip	80	0.377986	18.3289	14.5329	-0.334795
AT1G08340	ROPGAP5	Leaf tip	80	0.511698	8.78864	7.52184	-0.224555
AT1G08350	TMN5	Leaf tip	80	0.668278	15.0212	16.3517	0.122443
AT1G08360	RPL10AA	Leaf tip	80	0.161963	431.518	502.897	0.220843
AT1G08370	DCP1	Leaf tip	80	0.743255	50.114	52.6643	0.0716122
AT1G08380	PSAO	Leaf tip	80	0.479101	9070.31	8747.88	-0.0522173
AT1G08390	AT1G08390	Leaf tip	80	0.464941	90.0305	83.632	-0.106359
AT1G08400	MAG2L	Leaf tip	80	0.0670317	15.3019	9.32383	-0.714715
AT1G08410	LSG1.2	Leaf tip	80	0.0950455	33.2157	46.8653	0.496657
AT1G08420	BSL2	Leaf tip	80	0.275646	104.672	120.56	0.203881
AT1G08430	ALMT1	Leaf tip	80	0.355918	1	1	0
AT1G08450	CRT3	Leaf tip	80	0.391842	146.187	169.754	0.215635
AT1G08460	HDA8	Leaf tip	80	0.069592	35.5041	29.0783	-0.28804
AT1G08465	YAB2	Leaf tip	80	0.928171	31.7186	31.2127	-0.0231949
AT1G08470	SSL3	Leaf tip	80	0.786704	33.0431	30.8582	-0.0986979
AT1G08480	SDH6	Leaf tip	80	0.922195	107.648	108.491	0.0112591
AT1G08490	NFS2	Leaf tip	80	0.148108	145.191	125.839	-0.206367
AT1G08500	ENODL18	Leaf tip	80	0.395195	1.37249	2.10653	0.61807
AT1G08510	FATB	Leaf tip	80	0.638493	314.297	304.594	-0.0452398
AT1G08520	CHLD	Leaf tip	80	0.798456	832.621	819.013	-0.0237724
AT1G08530	AT1G08530	Leaf tip	80	0.745608	37.0047	38.9919	0.0754658
AT1G08540	SIGB	Leaf tip	80	0.372553	325.384	356.745	0.13275
AT1G08550	VDE1	Leaf tip	80	0.117208	464.405	403.53	-0.202707
AT1G08560	KN	Leaf tip	80	0.767667	17.0667	16.0434	-0.0892076
AT1G08570	ACHT4	Leaf tip	80	0.000206245	139.17	252.22	0.857838
AT1G08580	AT1G08580	Leaf tip	80	0.100075	96.6162	123.966	0.359607
AT1G08590	PXL1	Leaf tip	80	0.855382	22.1358	21.1738	-0.064102
AT1G08592	AT1G08592	Leaf tip	80	0.186732	13.0168	9.2687	-0.489933
AT1G08600	ATRX	Leaf tip	80	0.713063	131.663	122.536	-0.103651
AT1G08610	AT1G08610	Leaf tip	80	0.913142	41.2767	42.0991	0.0284609
AT1G08620	PKDM7D	Leaf tip	80	0.185826	76.0661	89.2489	0.230581
AT1G08640	CJD1	Leaf tip	80	0.640586	358.485	351.306	-0.0291818
AT1G08650	PPCK1	Leaf tip	80	0.00101057	381.946	530.09	0.472867
AT1G08660	SIA1	Leaf tip	80	0.318084	154.82	169.568	0.131273
AT1G08680	ZIGA4	Leaf tip	80	0.9458	74.9667	74.4914	-0.00917578
AT1G08700	PS1.1	Leaf tip	80	0.252864	63.5768	58.4845	-0.120447
AT1G08710	SKIP24	Leaf tip	80	0.596819	44.7016	40.331	-0.148438
AT1G08720	EDR1	Leaf tip	80	0.635522	52.9925	56.9787	0.104635
AT1G08730	XI.C	Leaf tip	80	0.330001	12.507	9.22863	-0.438543
AT1G08750	AT1G08750	Leaf tip	80	0.813027	31.568	30.3048	-0.0589162
AT1G08760	AT1G08760	Leaf tip	80	0.643581	33.6015	31.6951	-0.0842645
AT1G08770	PRA1E	Leaf tip	80	0.81839	22.4942	21.0545	-0.0954203
AT1G08780	AIP3	Leaf tip	80	0.0354646	61.7657	43.3548	-0.510615
AT1G08800	MYOB1	Leaf tip	80	0.200555	29.1981	22.3501	-0.385597
AT1G08810	MYB60	Leaf tip	80	0.106511	133.953	103.601	-0.370693
AT1G08820	PVA22	Leaf tip	80	0.414999	41.6188	49.4817	0.249659
AT1G08830	CSD1	Leaf tip	80	0.89753	150.523	153.878	0.0318011
AT1G08840	emb2411	Leaf tip	80	0.664924	130.095	140.026	0.10612
AT1G08845	AT1G08845	Leaf tip	80	0.353234	13.3298	17.6939	0.408598
AT1G08880	HTA5	Leaf tip	80	0.120234	116.153	134.727	0.214018
AT1G08890	SUGTL4	Leaf tip	80	0.707306	14.1671	15.7511	0.152911
AT1G08900	SUGTL3	Leaf tip	80	0.0380228	162.657	140.53	-0.210947
AT1G08910	AT1G08910	Leaf tip	80	0.11468	93.2908	79.8152	-0.225071
AT1G08920	ESL1	Leaf tip	80	0.162587	61.1606	54.9441	-0.15464
AT1G08930	ERD6	Leaf tip	80	0.373725	109.624	80.4422	-0.446536
AT1G08940	AT1G08940	Leaf tip	80	0.0359991	11.5975	7.15818	-0.696149
AT1G08960	CCX5	Leaf tip	80	0.181065	29.5187	24.3286	-0.278974
AT1G08970	NFYC9	Leaf tip	80	0.847268	85.7744	84.3973	-0.0233497
AT1G08980	AMI1	Leaf tip	80	0.241119	87.6096	70.7502	-0.308356
AT1G09000	ANP1	Leaf tip	80	0.106208	6.48099	9.77495	0.592874
AT1G09010	EBM	Leaf tip	80	0.582665	139.407	150.002	0.105681
AT1G09020	SNF4	Leaf tip	80	0.744274	101.078	104.281	0.0450053
AT1G09040	AT1G09040	Leaf tip	80	0.980024	7.44648	7.50628	0.011539
AT1G09050	AT1G09050	Leaf tip	80	0.549263	12.682	10.2254	-0.310627
AT1G09060	AT1G09060	Leaf tip	80	0.490784	130.348	121.555	-0.100759
AT1G09070	SRC2	Leaf tip	80	0.135912	161.491	146.911	-0.136507
AT1G09080	MED37B	Leaf tip	80	0.728353	3.82995	3.20505	-0.256981
AT1G09090	RBOHB	Leaf tip	80	0.551211	3.79227	2.58921	-0.55055
AT1G09100	RPT5B	Leaf tip	80	0.946138	38.5317	38.8973	0.0136243
AT1G09130	AT1G09130	Leaf tip	80	0.84883	407.176	400.557	-0.0236434
AT1G09140	SR30	Leaf tip	80	0.95959	275.512	276.314	0.0041937
AT1G09150	AT1G09150	Leaf tip	80	0.312779	69.1332	58.1464	-0.249687
AT1G09160	AT1G09160	Leaf tip	80	0.636274	143.003	138.357	-0.0476491
AT1G09170	AT1G09170	Leaf tip	80	0.023864	2.88353	5.94841	1.04467
AT1G09180	ATSAR1	Leaf tip	80	0.000276504	10.1432	35.9643	1.82605
AT1G09190	PCMP.E70	Leaf tip	80	0.0449318	2.80498	7.5454	1.42761
AT1G09195	AT1G09195	Leaf tip	80	0.789208	25.7025	26.7081	0.0553707
AT1G09200	HTR1	Leaf tip	80	0.674424	66.5692	70.9399	0.0917417
AT1G09210	CRT2	Leaf tip	80	0.529843	396.751	377.749	-0.070808
AT1G09220	PCMP.E25	Leaf tip	80	0.999796	2.83335	2.83361	0.000131807
AT1G09230	SNRNP65	Leaf tip	80	0.949493	110.773	109.929	-0.0110363
AT1G09240	NAS3	Leaf tip	80	0.252103	14.7726	8.97623	-0.718742
AT1G09250	BHLH149	Leaf tip	80	2.34609e-05	56.1417	189.108	1.75207
AT1G09270	IMPA4	Leaf tip	80	0.0240553	126.647	161.232	0.348326
AT1G09280	STR6	Leaf tip	80	0.57456	61.2408	56.8347	-0.107721
AT1G09290	AT1G09290	Leaf tip	80	0.901097	31.5422	32.845	0.0583909
AT1G09300	ICP55	Leaf tip	80	0.750489	29.2188	27.1663	-0.10508
AT1G09310	AT1G09310	Leaf tip	80	0.00634602	2151.46	1840.06	-0.225562
AT1G09320	AT1G09320	Leaf tip	80	0.134652	16.8262	27.9479	0.732035
AT1G09330	ECH	Leaf tip	80	0.0277733	68.386	87.3302	0.35278
AT1G09340	CRB	Leaf tip	80	0.115666	1849.09	1674.88	-0.142757
AT1G09350	GOLS3	Leaf tip	80	0.0425198	15.8963	33.2895	1.06637
AT1G09390	AT1G09390	Leaf tip	80	0.520572	39.4431	36.2085	-0.123446
AT1G09400	AT1G09400	Leaf tip	80	0.421492	13.8394	8.52511	-0.698992
AT1G09410	PCMP.H18	Leaf tip	80	0.185803	3.25674	1.73509	-0.90842
AT1G09415	NIMIN.3	Leaf tip	80	0.338708	89.9814	74.4337	-0.273671
AT1G09420	G6PD4	Leaf tip	80	0.968776	16.3612	16.572	0.0184755
AT1G09421	AT1G09421	Leaf tip	80	0.843548	10.8134	10.2022	-0.0839356
AT1G09430	ACLA.3	Leaf tip	80	0.0239138	145.895	108.773	-0.423607
AT1G09440	AT1G09440	Leaf tip	80	0.000828514	54.5427	27.7491	-0.974946
AT1G09450	HASPIN	Leaf tip	80	0.138064	2.26873	3.25289	0.519839
AT1G09460	AT1G09460	Leaf tip	80	0.357034	5.35422	2.81783	-0.926093
AT1G09470	NEAP3	Leaf tip	80	0.245721	5.16209	7.52184	0.543131
AT1G09486	AT1G09486	Leaf tip	80	0.860578	6.78077	7.15863	0.0782334
AT1G09490	AT1G09490	Leaf tip	80	0.29542	80.3335	71.0776	-0.176607
AT1G09500	AT1G09500	Leaf tip	80	0.534906	2.7039	1.74287	-0.633576
AT1G09520	AT1G09520	Leaf tip	80	0.0665136	20.9923	26.5099	0.336667
AT1G09530	PIF3	Leaf tip	80	0.424542	23.2763	29.8619	0.359448
AT1G09560	GLP4	Leaf tip	80	0.897574	31.0884	32.1938	0.050408
AT1G09570	PHYA	Leaf tip	80	8.44456e-07	115.086	334.978	1.54135
AT1G09575	AT1G09575	Leaf tip	80	0.0436029	14.2696	26.8329	0.911057
AT1G09580	AT1G09580	Leaf tip	80	0.893027	17.0976	17.8697	0.0637211
AT1G09590	RPL21C	Leaf tip	80	0.100126	345.627	386.843	0.162531
AT1G09600	AT1G09600	Leaf tip	80	0.626577	4.20316	3.74336	-0.167141
AT1G09610	GXM1	Leaf tip	80	0.583808	7.11558	5.23688	-0.442273
AT1G09620	AT1G09620	Leaf tip	80	0.607405	137.145	144.472	0.075088
AT1G09630	RABA2A	Leaf tip	80	0.497012	28.7366	25.2301	-0.187744
AT1G09640	AT1G09640	Leaf tip	80	0.486588	366.117	386.27	0.0773051
AT1G09645	AT1G09645	Leaf tip	80	0.30754	30.362	24.5412	-0.307062
AT1G09660	AT1G09660	Leaf tip	80	0.539334	91.5089	84.4853	-0.115211
AT1G09680	AT1G09680	Leaf tip	80	0.42072	5.19046	4.05939	-0.354597
AT1G09690	RPL21C.1	Leaf tip	80	0.477238	488.063	510.289	0.0642493
AT1G09700	DRB1	Leaf tip	80	0.969621	19.696	19.8471	0.0110286
AT1G09710	AT1G09710	Leaf tip	80	0.685706	41.3568	43.356	0.0681066
AT1G09730	AT1G09730	Leaf tip	80	0.338777	90.7238	104.782	0.207833
AT1G09740	AT1G09740	Leaf tip	80	0.0349466	25.5921	13.3865	-0.934912
AT1G09750	AED3	Leaf tip	80	2.67419e-07	323.904	168.136	-0.945937
AT1G09760	U2A.	Leaf tip	80	0.677128	84.6472	87.7132	0.0513318
AT1G09770	CDC5	Leaf tip	80	0.573225	403.101	439.808	0.125732
AT1G09780	PGM1	Leaf tip	80	0.00947913	135.473	173.726	0.358811
AT1G09794	AT1G09794	Leaf tip	80	0.75291	8.93132	10.5428	0.239318
AT1G09795	HISN1B	Leaf tip	80	0.906844	144.549	143.477	-0.0107305
AT1G09800	AT1G09800	Leaf tip	80	0.726627	18.5161	20.066	0.115974
AT1G09810	ECT11	Leaf tip	80	0.840537	31.757	32.8804	0.0501539
AT1G09812	AT1G09812	Leaf tip	80	0.942597	3.43638	3.33208	-0.0444632
AT1G09815	POLD4	Leaf tip	80	0.752801	35.7553	32.8675	-0.121495
AT1G09820	AT1G09820	Leaf tip	80	0.29869	14.3031	18.8653	0.399403
AT1G09830	PUR2	Leaf tip	80	0.627766	61.8024	58.3971	-0.0817659
AT1G09840	ASK10.1	Leaf tip	80	0.625634	87.1904	80.7317	-0.111034
AT1G09850	XBCP3	Leaf tip	80	0.140905	34.1433	41.0951	0.267366
AT1G09860	PUP16	Leaf tip	80	0.614739	11.5248	13.0385	0.178032
AT1G09870	AT1G09870	Leaf tip	80	0.519859	38.4499	34.5333	-0.154995
AT1G09880	AT1G09880	Leaf tip	80	0.166363	1	2.09852	1.06937
AT1G09890	AT1G09890	Leaf tip	80	0.281636	7.44473	10.5334	0.500678
AT1G09900	AT1G09900	Leaf tip	80	0.507843	36.5003	43.4019	0.24985
AT1G09910	AT1G09910	Leaf tip	80	0.844835	35.6216	37.2667	0.0651324
AT1G09920	AT1G09920	Leaf tip	80	0.0592816	71.2281	55.8359	-0.351254
AT1G09932	AT1G09932	Leaf tip	80	0.80892	10.3657	9.53856	-0.119979
AT1G09940	HEMA2	Leaf tip	80	0.226503	36.6741	28.4615	-0.365748
AT1G09950	RAS1	Leaf tip	80	0.168201	1	2.09074	1.06401
AT1G09960	SUC4	Leaf tip	80	0.117535	4.39602	8.37596	0.930057
AT1G09970	LRR.XI.23	Leaf tip	80	0.00609171	110.448	75.251	-0.553579
AT1G09980	AT1G09980	Leaf tip	80	0.237234	84.2478	73.057	-0.205617
AT1G09995	AT1G09995	Leaf tip	80	0.440463	13.5545	10.0599	-0.430159
AT1G10000	AT1G10000	Leaf tip	80	0.167435	3.01299	5.59276	0.892366
AT1G10020	AT1G10020	Leaf tip	80	0.0981132	49.7188	35.8303	-0.47261
AT1G10030	ERG28	Leaf tip	80	0.387707	31.2218	26.461	-0.238688
AT1G10040	AT1G10040	Leaf tip	80	0.608628	7.99348	10.0924	0.336378
AT1G10050	AT1G10050	Leaf tip	80	0.876999	38.1641	39.0776	0.0341258
AT1G10060	ATBCAT.1	Leaf tip	80	0.000733783	129.321	196.594	0.604271
AT1G10070	BCAT2	Leaf tip	80	0.222201	34.7241	42.6101	0.29526
AT1G10090	AT1G10090	Leaf tip	80	0.00298746	79.8607	120.967	0.599062
AT1G10095	AT1G10095	Leaf tip	80	0.294298	37.6888	32.439	-0.216408
AT1G10110	AT1G10110	Leaf tip	80	0.24931	1.89624	3.26868	0.785565
AT1G10120	BHLH74	Leaf tip	80	0.311665	38.2482	45.3013	0.24416
AT1G10130	ECA3	Leaf tip	80	0.104443	101.704	86.0041	-0.241904
AT1G10140	AT1G10140	Leaf tip	80	0.741939	8.54416	9.63142	0.17281
AT1G10150	PP2A10	Leaf tip	80	0.972147	59.2615	59.5822	0.00778797
AT1G10155	ATPP2.A10	Leaf tip	80	0.692268	4.47385	5.26116	0.233866
AT1G10160	AT1G10160	Leaf tip	80	0.2206	33.616	26.2958	-0.354318
AT1G10170	ATNFXL1	Leaf tip	80	0.524271	69.9276	63.2917	-0.143844
AT1G10180	EXO84C	Leaf tip	80	0.512569	30.3997	33.9103	0.157669
AT1G10200	WLIM1	Leaf tip	80	0.0146498	139.964	68.8247	-1.02406
AT1G10210	MPK1	Leaf tip	80	0.00299514	24.7144	13.577	-0.86419
AT1G10230	ASK18	Leaf tip	80	0.745203	9.58308	8.98446	-0.0930573
AT1G10240	FRS11	Leaf tip	80	0.407906	35.9935	31.7278	-0.181988
AT1G10270	GRP23.1	Leaf tip	80	0.646895	15.1527	17.8398	0.235532
AT1G10280	AT1G10280	Leaf tip	80	0.00878126	8.86791	17.6324	0.99156
AT1G10290	DRP2A	Leaf tip	80	0.513149	125.162	138.684	0.148006
AT1G10310	AT1G10310	Leaf tip	80	0.0174341	44.998	63.3299	0.493027
AT1G10320	AT1G10320	Leaf tip	80	0.185815	210.563	270.166	0.359594
AT1G10330	PCMP.E71	Leaf tip	80	0.614626	5.6924	6.6755	0.229838
AT1G10340	AT1G10340	Leaf tip	80	0.3121	4.02209	1.85412	-1.11721
AT1G10350	AT1G10350	Leaf tip	80	0.223451	45.9471	52.8823	0.20281
AT1G10360	GSTU18	Leaf tip	80	0.0812768	338.09	404.084	0.257248
AT1G10370	GSTU17	Leaf tip	80	0.00160478	288.709	250.015	-0.207599
AT1G10380	AT1G10380	Leaf tip	80	0.019036	38.9654	28.8497	-0.433637
AT1G10390	NUP98A	Leaf tip	80	0.418885	172.412	189.916	0.139504
AT1G10410	AT1G10410	Leaf tip	80	0.620617	41.7443	37.6966	-0.147144
AT1G10417	AT1G10417	Leaf tip	80	0.956671	5.0101	5.14969	0.0396456
AT1G10430	PP2A2	Leaf tip	80	0.496507	70.4323	64.2701	-0.132088
AT1G10450	SNL6	Leaf tip	80	0.381545	68.5413	73.4674	0.100129
AT1G10460	GLP7	Leaf tip	80	0.56316	13.8951	16.7547	0.269986
AT1G10470	ARR4	Leaf tip	80	0.00158858	422.932	259.887	-0.702539
AT1G10490	AT1G10490	Leaf tip	80	0.136847	250.939	229.766	-0.127175
AT1G10500	ISCA	Leaf tip	80	0.895251	156.613	154.607	-0.0185954
AT1G10510	emb2004	Leaf tip	80	0.668461	116.304	121.427	0.0621908
AT1G10520	POLL	Leaf tip	80	0.424238	8.4854	6.73935	-0.332373
AT1G10522	PRIN2	Leaf tip	80	0.94379	46.0264	45.4279	-0.0188828
AT1G10530	AT1G10530	Leaf tip	80	0.04555	10.8511	5.19776	-1.06188
AT1G10550	XTH33	Leaf tip	80	0.00603857	1	9.97318	3.31805
AT1G10560	PUB18	Leaf tip	80	7.96725e-05	3.70122	31.3717	3.08339
AT1G10570	ULP1C	Leaf tip	80	0.558237	109.763	104.589	-0.0696576
AT1G10580	AT1G10580	Leaf tip	80	0.819259	127.819	123.751	-0.0466627
AT1G10585	BHLH167	Leaf tip	80	0.931495	9.63151	9.20485	-0.0653675
AT1G10590	AT1G10590	Leaf tip	80	0.259161	149.074	171.72	0.204038
AT1G10600	AMSH2	Leaf tip	80	0.943394	55.989	56.6443	0.0167864
AT1G10610	BHLH90	Leaf tip	80	0.698173	71.8644	76.5802	0.0916958
AT1G10630	ATARFA1F	Leaf tip	80	0.960423	138.739	139.795	0.0109358
AT1G10640	AT1G10640	Leaf tip	80	0.490309	28.5397	31.7566	0.154088
AT1G10650	AT1G10650	Leaf tip	80	0.00374667	60.0953	39.0392	-0.622327
AT1G10657	AT1G10657	Leaf tip	80	0.0104019	269.024	180.784	-0.573466
AT1G10660	AT1G10660	Leaf tip	80	0.00364228	56.2234	34.0744	-0.722482
AT1G10670	ACLA.1	Leaf tip	80	0.868426	432.1	427.591	-0.0151338
AT1G10682	AT1G10682	Leaf tip	80	0.43192	28.0744	24.7144	-0.183902
AT1G10690	SMR8	Leaf tip	80	0.220164	12.0202	8.82681	-0.445494
AT1G10700	PRS3	Leaf tip	80	0.796194	46.7766	45.7823	-0.0309954
AT1G10710	PHS1.1	Leaf tip	80	0.355918	1	1	0
AT1G10720	AT1G10720	Leaf tip	80	0.909984	92.0859	91.3936	-0.010887
AT1G10730	AP1M1	Leaf tip	80	0.762845	13.6599	15.0095	0.135924
AT1G10740	AT1G10740	Leaf tip	80	0.0907468	92.2863	102.879	0.156756
AT1G10750	AT1G10750	Leaf tip	80	0.0232568	3.25674	9.9635	1.61322
AT1G10760	GWD1	Leaf tip	80	0.0659555	430.603	479.443	0.155
AT1G10780	AT1G10780	Leaf tip	80	0.828786	4.15226	4.40726	0.0859856
AT1G10800	AT1G10800	Leaf tip	80	0.990808	2.54014	2.52558	-0.00828913
AT1G10810	AT1G10810	Leaf tip	80	0.431334	4.21567	2.58143	-0.707589
AT1G10820	AT1G10820	Leaf tip	80	0.818286	109.479	107.932	-0.020528
AT1G10830	Z.ISO	Leaf tip	80	0.264738	63.4049	71.661	0.176595
AT1G10840	TIF3H1	Leaf tip	80	0.362629	147.689	156.486	0.0834721
AT1G10850	AT1G10850	Leaf tip	80	0.294378	44.3215	54.8944	0.308653
AT1G10865	AT1G10865	Leaf tip	80	0.341427	39.404	31.3329	-0.330664
AT1G10870	AGD4	Leaf tip	80	0.631275	76.1615	80.1435	0.0735235
AT1G10890	AT1G10890	Leaf tip	80	0.848789	483.756	470.586	-0.0398217
AT1G10900	PIP5K7	Leaf tip	80	0.166011	220.596	197.349	-0.160659
AT1G10910	AT1G10910	Leaf tip	80	0.449116	173.569	164.753	-0.075209
AT1G10920	LOV1	Leaf tip	80	0.403223	51.7886	44.8244	-0.20835
AT1G10930	RECQL4A	Leaf tip	80	0.655175	42.3739	39.1191	-0.115305
AT1G10940	ASK1.1	Leaf tip	80	0.921179	338.22	339.957	0.00739197
AT1G10950	TMN1	Leaf tip	80	0.833652	165.396	162.328	-0.0270128
AT1G10960	FD1	Leaf tip	80	0.256354	708.275	650.007	-0.123855
AT1G10970	ZIP4.1	Leaf tip	80	0.692909	10.4683	9.43464	-0.149982
AT1G10990	AT1G10990	Leaf tip	80	0.545508	3.85832	2.52581	-0.61123
AT1G11000	MLO4	Leaf tip	80	0.501886	13.3768	11.0163	-0.28009
AT1G11020	AT1G11020	Leaf tip	80	0.807428	23.2574	24.8732	0.0969057
AT1G11050	AT1G11050	Leaf tip	80	0.9871	28.3743	28.4958	0.00616566
AT1G11055	AT1G11055	Leaf tip	80	0.539492	5.90706	4.89773	-0.270327
AT1G11060	AT1G11060	Leaf tip	80	0.799494	36.6732	35.2282	-0.0579949
AT1G11070	AT1G11070	Leaf tip	80	0.255974	16.866	21.5216	0.351668
AT1G11080	scpl31	Leaf tip	80	0.355918	1	1.42706	0.513048
AT1G11090	AT1G11090	Leaf tip	80	0.818012	25.7519	24.2089	-0.0891388
AT1G11100	AT1G11100	Leaf tip	80	0.632809	15.0028	17.1584	0.193682
AT1G11112	AT1G11112	Leaf tip	80	0.998467	1.37249	1.37144	-0.00110812
AT1G11120	DEG23	Leaf tip	80	0.0119613	2.08837	4.78648	1.19658
AT1G11125	AT1G11125	Leaf tip	80	0.355918	1	1	0
AT1G11130	SUB	Leaf tip	80	0.0562294	21.4109	28.0755	0.390966
AT1G11150	AT1G11150	Leaf tip	80	0.431111	32.8527	29.2365	-0.168242
AT1G11160	AT1G11160	Leaf tip	80	0.00145582	1.42267	4.41504	1.63383
AT1G11170	AT1G11170	Leaf tip	80	0.576131	6.67385	7.88549	0.240681
AT1G11175	AT1G11175	Leaf tip	80	0.696768	28.2036	31.0863	0.140403
AT1G11180	AT1G11180	Leaf tip	80	0.960153	38.9922	39.3798	0.0142694
AT1G11190	ENDO1	Leaf tip	80	0.602367	6.90439	7.9489	0.203242
AT1G11200	AT1G11200	Leaf tip	80	0.338086	20.2613	17.3555	-0.223336
AT1G11210	AT1G11210	Leaf tip	80	0.00230629	2.51177	47.8551	4.2519
AT1G11220	AT1G11220	Leaf tip	80	0.320681	3.48656	2.10653	-0.726938
AT1G11240	AT1G11240	Leaf tip	80	0.0429664	129.532	162.033	0.322974
AT1G11260	STP1	Leaf tip	80	0.00341809	115.707	87.1973	-0.408118
AT1G11270	AT1G11270	Leaf tip	80	0.181951	5.44352	9.27626	0.769003
AT1G11280	AT1G11280	Leaf tip	80	0.0895757	73.7709	89.021	0.271094
AT1G11290	PCMP.H40	Leaf tip	80	0.79896	7.76223	6.99953	-0.149212
AT1G11300	AT1G11300	Leaf tip	80	0.672781	79.6855	74.0347	-0.106114
AT1G11310	MLO2	Leaf tip	80	0.259706	139.413	123.473	-0.175177
AT1G11320	AT1G11320	Leaf tip	80	0.467534	9.32898	6.77069	-0.462416
AT1G11330	AT1G11330	Leaf tip	80	0.0325194	77.755	47.9971	-0.695988
AT1G11340	RKS1	Leaf tip	80	0.0539264	26.1033	18.6925	-0.481773
AT1G11350	SD113	Leaf tip	80	0.00370367	139.617	89.0519	-0.648752
AT1G11360	AT1G11360	Leaf tip	80	0.163911	61.6737	48.3907	-0.349928
AT1G11380	AT1G11380	Leaf tip	80	0.830842	20.989	20.2181	-0.0539845
AT1G11390	AT1G11390	Leaf tip	80	0.694353	32.3702	34.3511	0.08569
AT1G11400	PYM.1	Leaf tip	80	0.17432	47.4478	55.1426	0.216824
AT1G11410	AT1G11410	Leaf tip	80	0.000917733	100.473	59.3846	-0.758649
AT1G11420	DUF2	Leaf tip	80	0.155137	1.37249	2.53359	0.884387
AT1G11430	MORF9	Leaf tip	80	0.526443	252.791	235.301	-0.103435
AT1G11440	AT1G11440	Leaf tip	80	0.469203	99.985	111.27	0.154283
AT1G11450	AT1G11450	Leaf tip	80	0.840172	5.09868	5.68022	0.155823
AT1G11475	NRPB10	Leaf tip	80	0.51748	67.394	81.172	0.268362
AT1G11480	AT1G11480	Leaf tip	80	0.282231	84.8688	75.3215	-0.172173
AT1G11482	AT1G11482	Leaf tip	80	0.773042	1.66571	1.42706	-0.223086
AT1G11490	AT1G11490	Leaf tip	80	0.994404	1.42267	1.42706	0.0044479
AT1G11500	AT1G11500	Leaf tip	80	0.244946	2.79248	1.37144	-1.02586
AT1G11530	CXXS1	Leaf tip	80	0.779957	35.8376	38.162	0.0906641
AT1G11540	AT1G11540	Leaf tip	80	0.439899	5.19046	3.91657	-0.40627
AT1G11545	XTH8	Leaf tip	80	0.418495	20.5091	25.8535	0.334093
AT1G11560	OST3A	Leaf tip	80	0.398046	1.37249	2.09074	0.607219
AT1G11570	NTL	Leaf tip	80	0.711595	3.3862	4.06717	0.264361
AT1G11580	ATPMEPCRA	Leaf tip	80	0.000121851	31.854	21.8615	-0.543082
AT1G11592	AT1G11592	Leaf tip	80	0.341207	14.3569	18.6826	0.37995
AT1G11630	AT1G11630	Leaf tip	80	0.337998	23.1052	27.9084	0.272482
AT1G11650	RBP45B	Leaf tip	80	0.373341	353.686	333.603	-0.0843369
AT1G11660	HSP70.16	Leaf tip	80	0.0782286	55.354	70.786	0.354776
AT1G11670	DTX36	Leaf tip	80	0.447243	12.2776	8.77729	-0.484185
AT1G11680	CYP51G1	Leaf tip	80	0.235478	82.1777	95.8344	0.221797
AT1G11700	AT1G11700	Leaf tip	80	3.49067e-05	81.7099	21.9472	-1.89647
AT1G11710	AT1G11710	Leaf tip	80	0.5737	10.7113	9.16523	-0.22489
AT1G11720	ATSS3	Leaf tip	80	0.328163	250.779	225.294	-0.15461
AT1G11730	B3GALT1	Leaf tip	80	0.0157612	4.67601	9.79074	1.06614
AT1G11735	MIR171B	Leaf tip	80	0.0261248	3.83067	12.9138	1.75324
AT1G11740	AT1G11740	Leaf tip	80	0.740185	3.54924	3.99576	0.170962
AT1G11750	CLPP6	Leaf tip	80	0.78299	221.285	225.542	0.0274884
AT1G11755	LEW1	Leaf tip	80	0.552165	58.52	66.4577	0.183506
AT1G11760	MED32	Leaf tip	80	0.549388	15.9056	13.3486	-0.252849
AT1G11770	AT1G11770	Leaf tip	80	0.272859	2.61285	1.37144	-0.929936
AT1G11780	AT1G11780	Leaf tip	80	0.627045	29.8995	26.4399	-0.177406
AT1G11785	AT1G11785	Leaf tip	80	0.781263	2.83335	3.24489	0.195659
AT1G11790	ADT1	Leaf tip	80	0.456882	123.62	113.65	-0.121315
AT1G11800	AT1G11800	Leaf tip	80	0.909637	20.3423	20.8339	0.0344499
AT1G11810	AT1G11810	Leaf tip	80	0.409981	20.3371	15.3628	-0.404674
AT1G11820	AT1G11820	Leaf tip	80	0.492743	105.862	112.282	0.0849459
AT1G11840	ATGLX1	Leaf tip	80	0.0429083	543.659	458.004	-0.247343
AT1G11850	AT1G11850	Leaf tip	80	0.245922	123.166	101.214	-0.283197
AT1G11860	AT1G11860	Leaf tip	80	0.0781512	2413.3	2184.51	-0.143696
AT1G11870	OVA7	Leaf tip	80	0.323505	79.1377	72.0888	-0.134589
AT1G11880	AT1G11880	Leaf tip	80	0.160985	19.2916	14.6121	-0.40081
AT1G11890	SEC22	Leaf tip	80	0.799258	83.329	81.3477	-0.0347163
AT1G11900	AT1G11900	Leaf tip	80	0.523112	11.4297	9.29204	-0.298714
AT1G11905	AT1G11905	Leaf tip	80	0.788226	17.0581	15.9795	-0.094235
AT1G11910	APA1	Leaf tip	80	0.645468	714.107	703.212	-0.0221815
AT1G11915	AT1G11915	Leaf tip	80	0.969008	2.54014	2.59699	0.0319369
AT1G11930	AT1G11930	Leaf tip	80	0.431496	162.325	149.593	-0.11785
AT1G11940	AT1G11940	Leaf tip	80	0.051763	12.3794	25.2536	1.02854
AT1G11950	AT1G11950	Leaf tip	80	0.0463102	5.061	9.60807	0.924824
AT1G11960	AT1G11960	Leaf tip	80	0.000435766	31.9129	92.6596	1.5378
AT1G11990	AT1G11990	Leaf tip	80	0.872653	3.72887	3.98798	0.0969204
AT1G12000	PFP.BETA1	Leaf tip	80	0.582922	57.5799	62.3514	0.114855
AT1G12010	AT1G12010	Leaf tip	80	0.414106	5.21883	7.08699	0.441448
AT1G12020	AT1G12020	Leaf tip	80	0.932002	36.793	37.4498	0.0255281
AT1G12050	FAH	Leaf tip	80	0.52078	79.0276	71.6167	-0.142061
AT1G12060	BAG5	Leaf tip	80	0.887275	17.1578	16.6678	-0.0418003
AT1G12070	AT1G12070	Leaf tip	80	0.355918	1.66571	1	-0.736133
AT1G12080	AT1G12080	Leaf tip	80	0.0168264	2.6405	7.52206	1.51032
AT1G12090	ELP	Leaf tip	80	0.00160335	3271.35	2470.57	-0.405044
AT1G12100	AT1G12100	Leaf tip	80	0.372707	3.63854	5.75018	0.660248
AT1G12110	NPF6.3	Leaf tip	80	0.0144416	134.336	83.5008	-0.685985
AT1G12120	AT1G12120	Leaf tip	80	0.995885	102.458	102.515	0.000794145
AT1G12140	FMOGS.OX5	Leaf tip	80	0.583549	105.331	96.4196	-0.127531
AT1G12150	AT1G12150	Leaf tip	80	0.253079	18.4681	12.9904	-0.507591
AT1G12160	AT1G12160	Leaf tip	80	0.443402	1.42267	2.09074	0.555414
AT1G12200	AT1G12200	Leaf tip	80	0.87078	15.9945	15.2122	-0.0723529
AT1G12210	RFL1	Leaf tip	80	0.889956	7.13812	6.6915	-0.0932133
AT1G12220	RPS5	Leaf tip	80	0.934055	45.2151	44.2231	-0.0320036
AT1G12230	AT1G12230	Leaf tip	80	0.48806	105.883	114.074	0.107505
AT1G12240	BFRUCT4	Leaf tip	80	0.0153961	447.65	351.237	-0.349928
AT1G12244	AT1G12244	Leaf tip	80	0.346583	56.2801	46.5173	-0.274855
AT1G12250	TL20.3	Leaf tip	80	0.00271041	201.513	152.135	-0.405527
AT1G12260	NAC007	Leaf tip	80	0.0825413	7.13492	4.04361	-0.819254
AT1G12270	HOP1	Leaf tip	80	0.430937	111.838	125.909	0.170966
AT1G12280	SUMM2	Leaf tip	80	0.00597543	53.6971	29.4802	-0.865099
AT1G12290	AT1G12290	Leaf tip	80	0.998676	32.9877	32.998	0.000448705
AT1G12300	AT1G12300	Leaf tip	80	0.400216	8.91809	7.46666	-0.256273
AT1G12310	CML13	Leaf tip	80	0.146095	75.9968	57.5204	-0.401863
AT1G12320	AT1G12320	Leaf tip	80	0.068788	50.4808	30.5089	-0.726505
AT1G12330	AT1G12330	Leaf tip	80	0.178911	73.0813	59.4072	-0.298864
AT1G12350	PPCS1	Leaf tip	80	0.731007	65.6868	68.2812	0.0558842
AT1G12360	KEU	Leaf tip	80	0.632962	104.203	98.1142	-0.0868676
AT1G12370	PHR1	Leaf tip	80	0.940537	11.8893	12.1073	0.0262112
AT1G12380	AT1G12380	Leaf tip	80	0.393692	13.3782	16.2015	0.276247
AT1G12390	AT1G12390	Leaf tip	80	0.411674	17.7535	22.2982	0.328824
AT1G12400	AT1G12400	Leaf tip	80	0.490792	12.853	15.2221	0.244057
AT1G12410	CLPR2	Leaf tip	80	0.801508	224.784	217.901	-0.0448703
AT1G12420	ACR8	Leaf tip	80	0.0812316	23.102	42.3621	0.874755
AT1G12430	ARK3	Leaf tip	80	0.000683153	83.1881	53.5215	-0.636259
AT1G12440	SAP1	Leaf tip	80	0.0356453	97.2873	74.9505	-0.376313
AT1G12450	AT1G12450	Leaf tip	80	0.236085	24.0959	18.651	-0.369533
AT1G12460	AT1G12460	Leaf tip	80	0.282557	53.7244	46.1363	-0.219675
AT1G12470	VPS18	Leaf tip	80	0.485951	74.0158	67.1333	-0.140804
AT1G12480	SLAC1	Leaf tip	80	0.611994	42.0004	37.1082	-0.178666
AT1G12500	AT1G12500	Leaf tip	80	0.00557532	249.833	160.058	-0.642374
AT1G12520	CCS	Leaf tip	80	0.233002	148.902	127.946	-0.218825
AT1G12530	AT1G12530	Leaf tip	80	0.760798	45.4266	43.2973	-0.0692602
AT1G12550	HPR3	Leaf tip	80	0.567173	17.4872	14.8963	-0.231342
AT1G12570	AT1G12570	Leaf tip	80	0.355918	1.47357	1	-0.559317
AT1G12580	PEPKR1	Leaf tip	80	0.401485	66.9531	73.9074	0.142568
AT1G12600	UTR4	Leaf tip	80	0.203668	1.42267	2.46218	0.791334
AT1G12620	AT1G12620	Leaf tip	80	0.174332	23.99	30.1231	0.328441
AT1G12630	ERF027	Leaf tip	80	0.135529	1	1.7985	0.846792
AT1G12640	LPLAT1	Leaf tip	80	0.0664175	31.132	42.8095	0.459534
AT1G12650	AT1G12650	Leaf tip	80	0.669755	126.918	132.875	0.0661759
AT1G12672	AT1G12672	Leaf tip	80	0.0366653	1.47357	3.3163	1.17026
AT1G12680	PEPKR2	Leaf tip	80	0.513864	60.9515	55.1008	-0.145589
AT1G12700	AT1G12700	Leaf tip	80	0.611178	17.4945	19.5527	0.160469
AT1G12710	AtPP2.A12	Leaf tip	80	0.78938	22.6243	20.5543	-0.138433
AT1G12730	AT1G12730	Leaf tip	80	0.807345	14.7505	14.1372	-0.0612664
AT1G12750	RBL6	Leaf tip	80	0.00446231	188.409	300.91	0.675467
AT1G12760	AT1G12760	Leaf tip	80	0.104794	90.5846	109.858	0.278301
AT1G12770	RH47	Leaf tip	80	0.924622	56.7203	57.7837	0.026798
AT1G12775	AT1G12775	Leaf tip	80	0.295283	12.2732	9.3076	-0.399034
AT1G12780	UGE1	Leaf tip	80	0.284884	62.4193	56.6738	-0.139312
AT1G12790	PTD	Leaf tip	80	0.4611	10.4166	12.3439	0.244906
AT1G12800	AT1G12800	Leaf tip	80	0.447291	908.155	887.819	-0.0326725
AT1G12810	AT1G12810	Leaf tip	80	0.576541	36.3965	34.3352	-0.0841122
AT1G12820	AFB3	Leaf tip	80	0.00946002	212.078	168.814	-0.329165
AT1G12830	AT1G12830	Leaf tip	80	0.685591	84.6469	88.1912	0.0591773
AT1G12840	VHA.C	Leaf tip	80	0.561282	241.401	226.193	-0.0938764
AT1G12845	AT1G12845	Leaf tip	80	0.0622774	8.69511	20.6114	1.24517
AT1G12850	AT1G12850	Leaf tip	80	0.780467	92.0673	94.3409	0.0351944
AT1G12860	SCRM2	Leaf tip	80	0.066888	169.808	138.799	-0.290912
AT1G12880	NUDT12	Leaf tip	80	0.266653	173.156	145.764	-0.248435
AT1G12890	ERF088	Leaf tip	80	0.0769159	2.03819	4.35141	1.09419
AT1G12900	GAPA.2	Leaf tip	80	0.450848	5274.23	4891.02	-0.108826
AT1G12910	LWD1	Leaf tip	80	0.576036	30.828	27.3305	-0.173729
AT1G12920	ERF1.2	Leaf tip	80	0.719024	140.151	146.51	0.0640151
AT1G12930	AT1G12930	Leaf tip	80	0.281585	73.4238	68.0735	-0.109155
AT1G12950	DTX31	Leaf tip	80	0.355918	1	1.37144	0.455687
AT1G12970	PIRL3	Leaf tip	80	0.106469	21.6809	14.1231	-0.618367
AT1G12990	AT1G12990	Leaf tip	80	0.549159	59.2434	53.3254	-0.15183
AT1G13000	AT1G13000	Leaf tip	80	0.147499	54.7386	64.3667	0.233754
AT1G13020	EIF4B2	Leaf tip	80	0.0794244	158.79	118.83	-0.418226
AT1G13030	COIL	Leaf tip	80	0.819764	30.5782	32.8485	0.103327
AT1G13040	AT1G13040	Leaf tip	80	0.0052383	2.31891	6.66794	1.52379
AT1G13050	AT1G13050	Leaf tip	80	0.662189	9.64126	10.7702	0.159754
AT1G13060	PBE1	Leaf tip	80	0.317343	128.03	108.342	-0.240891
AT1G13080	CYP71B2	Leaf tip	80	0.000278341	197.745	53.7899	-1.87824
AT1G13090	CYP71B28	Leaf tip	80	0.0153297	194.89	130.026	-0.583858
AT1G13100	CYP71B29	Leaf tip	80	0.00783417	31.3995	13.9023	-1.17542
AT1G13110	CYP71B7	Leaf tip	80	2.09546e-06	275.898	81.2222	-1.76419
AT1G13120	GLE1	Leaf tip	80	0.664025	103.473	109.591	0.0828763
AT1G13130	AT1G13130	Leaf tip	80	0.398046	1.37249	2.09074	0.607219
AT1G13140	CYP86C3	Leaf tip	80	0.890076	5.94619	5.60054	-0.086399
AT1G13145	AT1G13145	Leaf tip	80	0.448533	13.2872	9.84614	-0.432402
AT1G13150	CYP86C4	Leaf tip	80	0.298595	10.47	13.648	0.382423
AT1G13160	AT1G13160	Leaf tip	80	0.0699083	69.5794	97.0319	0.479799
AT1G13170	ORP1D	Leaf tip	80	0.837019	91.9564	93.0469	0.0170083
AT1G13180	ARP3	Leaf tip	80	0.968612	21.5754	21.7582	0.0121738
AT1G13190	AT1G13190	Leaf tip	80	0.0589855	68.7457	77.8682	0.179766
AT1G13195	AT1G13195	Leaf tip	80	0.0964877	13.5028	18.1863	0.429584
AT1G13210	ALA11	Leaf tip	80	0.765546	48.1086	45.8158	-0.0704501
AT1G13220	LINC2	Leaf tip	80	0.906046	265.606	262.032	-0.0195433
AT1G13245	RTFL17	Leaf tip	80	0.000133814	328.379	658.671	1.0042
AT1G13250	GATL3	Leaf tip	80	0.889611	66.8784	68.6285	0.037266
AT1G13260	RAV1	Leaf tip	80	2.73991e-05	78.4399	201.278	1.35953
AT1G13270	MAP1B	Leaf tip	80	0.740056	27.2076	29.4577	0.114638
AT1G13280	AOC4	Leaf tip	80	0.3479	44.1641	51.8107	0.230375
AT1G13320	PP2AA3	Leaf tip	80	0.941579	94.0382	93.3081	-0.0112452
AT1G13330	HOP2	Leaf tip	80	0.630141	5.24208	3.95592	-0.406126
AT1G13340	AT1G13340	Leaf tip	80	0.327258	24.7805	21.5768	-0.199724
AT1G13350	AT1G13350	Leaf tip	80	0.874738	512.83	522.078	0.0257835
AT1G13360	AT1G13360	Leaf tip	80	0.230589	215.703	231.797	0.103814
AT1G13380	AT1G13380	Leaf tip	80	0.0863833	29.4972	38.8406	0.396988
AT1G13390	AT1G13390	Leaf tip	80	0.444436	160.45	174.384	0.120149
AT1G13410	AT1G13410	Leaf tip	80	0.174042	3.08642	1	-1.62593
AT1G13420	SOT8	Leaf tip	80	0.893476	2.33141	2.09096	-0.157036
AT1G13440	GAPC2	Leaf tip	80	0.317999	2584.15	2417.13	-0.0963932
AT1G13448	AT1G13448	Leaf tip	80	0.916022	32.3876	31.4348	-0.0430789
AT1G13450	GT.1	Leaf tip	80	0.279112	104.846	93.546	-0.16452
AT1G13460	B.THETA	Leaf tip	80	0.379733	45.6273	41.5523	-0.134968
AT1G13470	AT1G13470	Leaf tip	80	0.633332	26.5833	21.9035	-0.279358
AT1G13560	AAPT1	Leaf tip	80	0.270044	121.418	110.455	-0.136516
AT1G13570	AT1G13570	Leaf tip	80	0.538068	40.3938	45.3141	0.165825
AT1G13580	LAG13	Leaf tip	80	0.293446	21.6297	24.7632	0.195188
AT1G13600	AtbZIP58	Leaf tip	80	0.355918	1	1.37144	0.455687
AT1G13609	AT1G13609	Leaf tip	80	0.280684	12.6984	8.42381	-0.592101
AT1G13630	AT1G13630	Leaf tip	80	0.450543	6.31795	5.13435	-0.299276
AT1G13635	AT1G13635	Leaf tip	80	0.382051	2.96281	1.79072	-0.726427
AT1G13640	PI4KG6	Leaf tip	80	0.0668777	48.089	32.5745	-0.561965
AT1G13650	AT1G13650	Leaf tip	80	0.00618125	3270.52	2214.89	-0.562283
AT1G13670	AT1G13670	Leaf tip	80	0.355918	1	1	0
AT1G13690	ATE1	Leaf tip	80	0.624221	39.6308	44.1602	0.156123
AT1G13700	PGL1.1	Leaf tip	80	0.000174201	44.5504	13.7893	-1.69189
AT1G13730	AT1G13730	Leaf tip	80	0.498119	87.4417	80.1606	-0.125429
AT1G13740	AFP2	Leaf tip	80	0.00975454	33.6459	74.8623	1.15381
AT1G13750	PAP1.1	Leaf tip	80	0.835491	25.6952	24.4306	-0.0728063
AT1G13770	RUS3	Leaf tip	80	0.122805	65.4772	52.6742	-0.313897
AT1G13780	AT1G13780	Leaf tip	80	0.699457	17.064	19.0382	0.157944
AT1G13790	FDM4	Leaf tip	80	0.313264	29.6249	36.9358	0.318212
AT1G13800	AT1G13800	Leaf tip	80	0.154162	2.64122	4.04361	0.61444
AT1G13810	AT1G13810	Leaf tip	80	0.301469	14.8567	11.2685	-0.39882
AT1G13820	AT1G13820	Leaf tip	80	0.931759	166.727	166.199	-0.00457858
AT1G13860	QUL1	Leaf tip	80	0.5619	53.6295	58.3114	0.120753
AT1G13870	KTI12	Leaf tip	80	0.427278	24.6458	20.7865	-0.245694
AT1G13880	AT1G13880	Leaf tip	80	0.741737	55.0288	58.0494	0.0770942
AT1G13900	PAP2.1	Leaf tip	80	0.829219	41.3356	39.4488	-0.0674026
AT1G13910	AT1G13910	Leaf tip	80	0.0707147	37.5683	22.5883	-0.733937
AT1G13920	AT1G13920	Leaf tip	80	0.56688	39.1989	34.2162	-0.196136
AT1G13930	AT1G13930	Leaf tip	80	0.207147	1211.26	1116.73	-0.117231
AT1G13940	AT1G13940	Leaf tip	80	0.192462	66.1685	50.0405	-0.403049
AT1G13950	ELF5A.1	Leaf tip	80	0.137121	17.2865	22.4613	0.377796
AT1G13960	WRKY4	Leaf tip	80	0.406207	35.1873	40.318	0.19637
AT1G13970	AT1G13970	Leaf tip	80	0.162543	6.98366	5.26917	-0.406408
AT1G13980	GN	Leaf tip	80	0.106359	58.9825	46.6607	-0.338078
AT1G13990	AT1G13990	Leaf tip	80	0.986604	16.0506	15.9727	-0.00702201
AT1G14000	VIK	Leaf tip	80	0.59827	77.2105	83.3022	0.109557
AT1G14010	AT1G14010	Leaf tip	80	0.430769	57.0905	51.4266	-0.150737
AT1G14020	OFUT3	Leaf tip	80	0.762581	91.1697	87.7247	-0.0555709
AT1G14030	LSMT.L	Leaf tip	80	0.126269	225.579	203.55	-0.148254
AT1G14040	PHO1.H3	Leaf tip	80	0.707906	4.71761	4.06717	-0.214029
AT1G14060	AT1G14060	Leaf tip	80	0.0742051	19.7528	31.1252	0.656027
AT1G14070	AT1G14070	Leaf tip	80	0.0806433	29.7421	38.644	0.37774
AT1G14090	AT1G14090	Leaf tip	80	0.412448	16.274	20.7321	0.349291
AT1G14120	AT1G14120	Leaf tip	80	0.355918	1	1	0
AT1G14130	AT1G14130	Leaf tip	80	0.299476	12.7461	9.14966	-0.478264
AT1G14140	PUMP3	Leaf tip	80	0.311634	36.076	31.2921	-0.20524
AT1G14150	PNSL2	Leaf tip	80	0.0310968	312.97	252.331	-0.310709
AT1G14160	AT1G14160	Leaf tip	80	0.130688	15.4729	10.2254	-0.597596
AT1G14170	AT1G14170	Leaf tip	80	0.872647	7.75117	8.13812	0.070281
AT1G14180	AT1G14180	Leaf tip	80	0.963897	20.9498	21.2927	0.0234197
AT1G14185	AT1G14185	Leaf tip	80	0.355918	1	1.36365	0.447478
AT1G14190	AT1G14190	Leaf tip	80	0.228406	4.25334	5.5772	0.390943
AT1G14200	AT1G14200	Leaf tip	80	0.289166	32.3268	27.3156	-0.243005
AT1G14205	AT1G14205	Leaf tip	80	0.581689	20.4462	17.4665	-0.227243
AT1G14210	AT1G14210	Leaf tip	80	0.962496	28.3801	27.9848	-0.020236
AT1G14230	APY4	Leaf tip	80	0.415457	55.9832	48.4762	-0.207717
AT1G14250	APY5	Leaf tip	80	0.163212	140.408	103.067	-0.446049
AT1G14260	AT1G14260	Leaf tip	80	0.743846	9.78844	8.58074	-0.189976
AT1G14270	AT1G14270	Leaf tip	80	0.757852	237.562	233.472	-0.0250577
AT1G14280	PKS2	Leaf tip	80	0.00160539	166.875	235.617	0.497675
AT1G14290	SBH2	Leaf tip	80	0.603425	39.9147	37.4816	-0.0907393
AT1G14300	AT1G14300	Leaf tip	80	0.479014	17.9179	14.8662	-0.269367
AT1G14310	AT1G14310	Leaf tip	80	0.709121	35.9132	38.335	0.0941483
AT1G14320	RPL10A	Leaf tip	80	0.0391765	806.424	946.909	0.231687
AT1G14330	AT1G14330	Leaf tip	80	0.807881	25.4741	26.7467	0.0703307
AT1G14340	AT1G14340	Leaf tip	80	0.241365	26.5709	20.3909	-0.381927
AT1G14345	AT1G14345	Leaf tip	80	0.0819014	267.445	232.066	-0.204706
AT1G14350	MYB124	Leaf tip	80	0.781065	44.684	42.8333	-0.0610275
AT1G14360	UTR3	Leaf tip	80	0.961163	45.1312	45.3631	0.00739345
AT1G14370	PBL2	Leaf tip	80	0.0103102	20.9116	36.2103	0.792098
AT1G14380	IQD28	Leaf tip	80	0.00395984	81.4081	126.111	0.631454
AT1G14390	AT1G14390	Leaf tip	80	0.712798	1.66571	1.37144	-0.280447
AT1G14400	UBC1	Leaf tip	80	0.424302	191.249	174.795	-0.129788
AT1G14410	WHY1	Leaf tip	80	0.890514	52.1036	50.6704	-0.0402387
AT1G14430	AT1G14430	Leaf tip	80	0.730063	3.57833	4.10702	0.198804
AT1G14440	ZHD4	Leaf tip	80	0.98332	25.9271	26.0442	0.00649796
AT1G14450	AT1G14450	Leaf tip	80	0.845553	130.787	128.168	-0.0291837
AT1G14455	AT1G14455	Leaf tip	80	0.355918	1	1	0
AT1G14460	AT1G14460	Leaf tip	80	0.077866	87.0448	106.492	0.290919
AT1G14470	PCMP.A4	Leaf tip	80	0.870823	1.47357	1.37144	-0.10363
AT1G14480	AT1G14480	Leaf tip	80	0.582132	3.53674	4.96136	0.488318
AT1G14510	AL7	Leaf tip	80	0.486265	89.7077	97.108	0.114358
AT1G14520	MIOX1	Leaf tip	80	0.421007	18.2469	22.389	0.295138
AT1G14530	THH1	Leaf tip	80	0.146236	17.2245	24.8747	0.530213
AT1G14560	COAC1	Leaf tip	80	0.517897	57.436	62.6462	0.125274
AT1G14570	PUX7	Leaf tip	80	0.958094	92.9003	92.3923	-0.00791063
AT1G14580	AT1G14580	Leaf tip	80	0.307416	84.3775	96.73	0.197105
AT1G14590	AT1G14590	Leaf tip	80	0.045676	29.4445	20.9515	-0.490945
AT1G14600	AT1G14600	Leaf tip	80	0.00348652	36.0305	89.13	1.30669
AT1G14610	TWN2	Leaf tip	80	0.847821	265.55	259.899	-0.0310322
AT1G14620	DECOY	Leaf tip	80	0.114921	17.5288	24.0604	0.456933
AT1G14630	AT1G14630	Leaf tip	80	0.179559	10.2613	16.77	0.708674
AT1G14640	AT1G14640	Leaf tip	80	0.962492	19.0856	19.2761	0.0143218
AT1G14642	AT1G14642	Leaf tip	80	0.192719	4.89652	2.09874	-1.22223
AT1G14650	AT1G14650	Leaf tip	80	0.844257	170.687	174.485	0.0317489
AT1G14660	NHX8	Leaf tip	80	0.413748	36.0133	32.2633	-0.158635
AT1G14670	TMN2	Leaf tip	80	0.706873	97.6636	103.531	0.0841659
AT1G14680	AT1G14680	Leaf tip	80	0.824339	3.03552	3.33208	0.134483
AT1G14685	BPC2	Leaf tip	80	0.65418	85.9704	90.4362	0.0730599
AT1G14686	AT1G14686	Leaf tip	80	0.355918	1	1	0
AT1G14687	ZHD14	Leaf tip	80	0.996262	6.90366	6.88899	-0.00306931
AT1G14690	MAP65.7	Leaf tip	80	0.532596	122.656	110.654	-0.148561
AT1G14700	PAP3	Leaf tip	80	0.00505174	139.376	81.4146	-0.775626
AT1G14710	AT1G14710	Leaf tip	80	0.0220383	187.191	143.3	-0.385478
AT1G14720	XTH28	Leaf tip	80	0.0143128	88.509	49.9268	-0.82601
AT1G14730	CYB561C	Leaf tip	80	0.278234	2.7423	6.52489	1.25057
AT1G14740	OBE3	Leaf tip	80	0.518763	104.877	97.9722	-0.0982604
AT1G14750	SDS	Leaf tip	80	0.26351	1.79516	2.83361	0.658531
AT1G14770	AT1G14770	Leaf tip	80	0.213688	14.7656	8.77845	-0.750205
AT1G14790	RDR1	Leaf tip	80	0.539761	21.2084	24.2786	0.195049
AT1G14800	AT1G14800	Leaf tip	80	0.459649	7.63686	5.75964	-0.407002
AT1G14810	AT1G14810	Leaf tip	80	0.882739	117.428	115.551	-0.0232461
AT1G14820	AT1G14820	Leaf tip	80	0.634307	32.0652	34.3987	0.101346
AT1G14830	DRP1C	Leaf tip	80	0.332551	112.392	121.392	0.111134
AT1G14840	MAP70.4	Leaf tip	80	0.281306	199.434	220.655	0.145884
AT1G14850	NUP155	Leaf tip	80	0.97691	33.9027	33.6958	-0.00883262
AT1G14870	PCR2	Leaf tip	80	0.580048	2.51104	3.2609	0.376981
AT1G14880	PCR1	Leaf tip	80	0.360522	30.5283	11.7293	-1.38003
AT1G14890	AT1G14890	Leaf tip	80	0.904587	22.3421	22.8485	0.0323372
AT1G14900	HMGA	Leaf tip	80	0.666526	17.6299	16.3439	-0.10927
AT1G14910	AT1G14910	Leaf tip	80	0.000721811	60.4912	154.117	1.34923
AT1G14920	GAI	Leaf tip	80	8.33924e-07	96.461	334.096	1.79224
AT1G14970	OFUT4	Leaf tip	80	0.497201	29.3715	34.8189	0.245453
AT1G14980	CPN10	Leaf tip	80	0.929491	200.953	203.903	0.0210293
AT1G14990	AT1G14990	Leaf tip	80	0.0852774	19.6568	15.5216	-0.34075
AT1G15000	SCPL50	Leaf tip	80	0.105049	28.8691	40.4618	0.487032
AT1G15002	AT1G15002	Leaf tip	80	0.773404	15.4549	17.0927	0.145314
AT1G15010	AT1G15010	Leaf tip	80	0.638832	3.54924	4.65922	0.392579
AT1G15020	QSOX1	Leaf tip	80	0.0346216	159.968	128.308	-0.31817
AT1G15030	AT1G15030	Leaf tip	80	0.121748	206.614	172.097	-0.263721
AT1G15040	GAT1_2.1	Leaf tip	80	0.52121	75.8176	64.8084	-0.226353
AT1G15050	IAA34	Leaf tip	80	0.000599996	2.26873	20.3986	3.16852
AT1G15060	AT1G15060	Leaf tip	80	0.0188821	95.094	138.951	0.54715
AT1G15080	LPP2	Leaf tip	80	0.556466	13.3391	14.2251	0.0927803
AT1G15100	RHA2A	Leaf tip	80	0.0141412	32.0794	18.0429	-0.830212
AT1G15110	AT1G15110	Leaf tip	80	0.584305	14.5217	17.5858	0.276196
AT1G15120	AT1G15120	Leaf tip	80	0.329138	258.807	234.186	-0.144223
AT1G15125	AT1G15125	Leaf tip	80	0.0789886	33.843	4.54986	-2.89496
AT1G15130	BRO1	Leaf tip	80	0.697405	82.1703	76.7936	-0.0976311
AT1G15140	AT1G15140	Leaf tip	80	0.100552	241.941	216.812	-0.158206
AT1G15160	DTX11	Leaf tip	80	0.484924	31.6836	37.5066	0.243408
AT1G15165	AT1G15165	Leaf tip	80	0.0764217	17.7601	11.0955	-0.678665
AT1G15170	DTX12	Leaf tip	80	0.699546	22.0589	23.5063	0.0916878
AT1G15175	AT1G15175	Leaf tip	80	0.620284	36.0397	40.2952	0.16102
AT1G15180	DTX13	Leaf tip	80	0.672256	92.7899	95.9407	0.0481759
AT1G15190	FLA19	Leaf tip	80	0.939546	1.79516	1.72709	-0.0557705
AT1G15200	AT1G15200	Leaf tip	80	0.152775	507.414	604.646	0.252927
AT1G15215	AT1G15215	Leaf tip	80	0.43091	40.3319	34.9437	-0.206887
AT1G15220	CCMH	Leaf tip	80	0.438854	19.1933	21.2518	0.14698
AT1G15230	AT1G15230	Leaf tip	80	0.856723	72.2271	70.9835	-0.0250566
AT1G15240	AT1G15240	Leaf tip	80	0.397643	200.541	182.428	-0.136572
AT1G15250	RPL37A	Leaf tip	80	0.569687	51.7009	55.3151	0.0974839
AT1G15260	AT1G15260	Leaf tip	80	0.00258008	101.271	51.3094	-0.980934
AT1G15270	AT1G15270	Leaf tip	80	0.199592	309.973	282.14	-0.135727
AT1G15280	AT1G15280	Leaf tip	80	0.690552	301.04	312.058	0.0518576
AT1G15290	AT1G15290	Leaf tip	80	0.0530358	1072.87	982.96	-0.126266
AT1G15300	AT1G15300	Leaf tip	80	0.550824	5.24064	4.35164	-0.268184
AT1G15310	SRP.54A	Leaf tip	80	0.801819	5.89528	6.61965	0.167193
AT1G15340	MBD10	Leaf tip	80	0.896265	453.08	444.814	-0.0265613
AT1G15350	AT1G15350	Leaf tip	80	0.11916	36.9255	43.6468	0.241259
AT1G15370	AT1G15370	Leaf tip	80	0.149157	45.7443	60.9573	0.414206
AT1G15390	PDF1A	Leaf tip	80	0.226531	62.1393	51.0782	-0.282798
AT1G15400	AT1G15400	Leaf tip	80	0.0014952	41.7684	19.0229	-1.13468
AT1G15405	AT1G15405	Leaf tip	80	0.429958	9.61145	7.71061	-0.317909
AT1G15410	AT1G15410	Leaf tip	80	0.185862	123.2	106.365	-0.211981
AT1G15415	AT1G15415	Leaf tip	80	0.0238958	62.5555	40.6353	-0.622401
AT1G15420	AT1G15420	Leaf tip	80	0.717482	50.6952	47.2994	-0.100027
AT1G15430	AT1G15430	Leaf tip	80	0.92613	14.3528	14.9039	0.0543558
AT1G15440	PWP2	Leaf tip	80	0.428185	21.2841	26.5596	0.319457
AT1G15470	AT1G15470	Leaf tip	80	0.642547	45.9897	42.4547	-0.115386
AT1G15480	AT1G15480	Leaf tip	80	0.55792	13.2498	15.3564	0.212874
AT1G15490	AT1G15490	Leaf tip	80	0.179991	44.605	49.2841	0.143919
AT1G15500	AATP2	Leaf tip	80	0.28528	238.334	218.558	-0.124972
AT1G15510	PCMP.H73	Leaf tip	80	0.569615	18.3379	21.1028	0.202602
AT1G15520	ABCG40	Leaf tip	80	0.835192	21.3874	21.9402	0.0368204
AT1G15530	LECRKS1	Leaf tip	80	0.62342	48.3471	51.5116	0.0914666
AT1G15550	GA3OX1	Leaf tip	80	0.0020029	38.8555	78.8299	1.02063
AT1G15570	CYCA2.3	Leaf tip	80	0.0435776	28.1212	44.4859	0.661689
AT1G15580	IAA5	Leaf tip	80	0.000405726	22.6399	74.1612	1.71179
AT1G15660	CENP.C	Leaf tip	80	0.0845761	29.1151	37.3874	0.360786
AT1G15670	AT1G15670	Leaf tip	80	0.950709	5.24136	5.1657	-0.0209781
AT1G15690	AVP1	Leaf tip	80	0.000771413	1372.51	1006.2	-0.447895
AT1G15700	ATPC2	Leaf tip	80	0.0544338	6.63882	11.6319	0.809089
AT1G15710	TYRAAT2	Leaf tip	80	0.960178	33.6939	33.5129	-0.00776827
AT1G15720	TRFL5	Leaf tip	80	0.348517	19.5492	15.9015	-0.297944
AT1G15730	AT1G15730	Leaf tip	80	0.535774	122.011	129.354	0.0843152
AT1G15740	AT1G15740	Leaf tip	80	0.0349194	210.358	169.424	-0.31221
AT1G15750	TPL	Leaf tip	80	0.158568	163.487	201.33	0.300392
AT1G15760	AT1G15760	Leaf tip	80	0.541709	2.33141	1.42706	-0.708156
AT1G15780	AT1G15780	Leaf tip	80	0.052036	75.3587	105.311	0.482814
AT1G15790	AT1G15790	Leaf tip	80	0.433314	6.7399	9.08771	0.431189
AT1G15800	AT1G15800	Leaf tip	80	0.00016343	5.67653	26.6828	2.23283
AT1G15810	AT1G15810	Leaf tip	80	0.289717	3692.46	3166.35	-0.221761
AT1G15820	LHCB6	Leaf tip	80	0.0802037	11788.3	10768.9	-0.130489
AT1G15825	AT1G15825	Leaf tip	80	0.733731	58.8507	54.2115	-0.118459
AT1G15830	AT1G15830	Leaf tip	80	0.163769	215.43	161.322	-0.417271
AT1G15860	AT1G15860	Leaf tip	80	0.613249	73.8712	79.6787	0.109181
AT1G15870	AT1G15870	Leaf tip	80	0.830439	3.77977	4.23405	0.16374
AT1G15880	GOS11	Leaf tip	80	0.510159	43.9583	40.3817	-0.122434
AT1G15885	AT1G15885	Leaf tip	80	0.0605643	20.4417	12.0432	-0.763295
AT1G15890	AT1G15890	Leaf tip	80	0.150698	7.62027	3.92457	-0.957306
AT1G15910	FDM1	Leaf tip	80	0.599958	50.932	56.4341	0.147994
AT1G15920	CAF1.2	Leaf tip	80	0.107646	39.7376	29.4741	-0.431058
AT1G15930	RPS12A	Leaf tip	80	0.691537	379.285	395.887	0.0618043
AT1G15940	AT1G15940	Leaf tip	80	0.343987	88.961	99.0396	0.154833
AT1G15950	CCR1.1	Leaf tip	80	0.510618	231.939	219.639	-0.0786113
AT1G15960	NRAMP6	Leaf tip	80	0.145777	532.264	471.616	-0.174529
AT1G15970	AT1G15970	Leaf tip	80	0.838119	43.6438	45.6713	0.06551
AT1G15980	PNSB1	Leaf tip	80	0.0639929	766.785	660.429	-0.215419
AT1G15990	CNGC7	Leaf tip	80	0.575663	104.043	93.8715	-0.148419
AT1G16000	AT1G16000	Leaf tip	80	0.0697009	27.2036	41.0555	0.593776
AT1G16010	MRS2.1	Leaf tip	80	0.169595	107.417	86.194	-0.317569
AT1G16020	CCZ1A	Leaf tip	80	0.372448	88.6638	78.1162	-0.182723
AT1G16022	AT1G16022	Leaf tip	80	0.413951	3.53818	5.13435	0.537174
AT1G16025	AT1G16025	Leaf tip	80	0.580386	6.23868	5.45016	-0.194943
AT1G16030	HSP70.5	Leaf tip	80	0.418667	18.6537	14.6361	-0.349927
AT1G16040	AT1G16040	Leaf tip	80	0.365298	25.8921	23.0944	-0.164971
AT1G16060	ADAP	Leaf tip	80	0.563111	8.90662	6.75513	-0.398894
AT1G16070	TULP8	Leaf tip	80	0.18226	1.42267	2.52558	0.828017
AT1G16080	AT1G16080	Leaf tip	80	0.0565187	523.607	457.585	-0.194443
AT1G16090	WAKL7	Leaf tip	80	0.970167	41.8508	41.4725	-0.0130993
AT1G16110	WAKL6	Leaf tip	80	0.343908	17.6874	23.0803	0.383941
AT1G16170	AT1G16170	Leaf tip	80	0.046204	27.0867	15.3329	-0.820957
AT1G16180	AT1G16180	Leaf tip	80	0.368105	109.75	101.496	-0.112806
AT1G16190	RAD23A	Leaf tip	80	0.51016	58.892	52.9281	-0.154036
AT1G16210	AT1G16210	Leaf tip	80	0.675912	128.45	122.964	-0.0629721
AT1G16220	AT1G16220	Leaf tip	80	0.992543	7.25434	7.27766	0.00462988
AT1G16240	SYP51	Leaf tip	80	0.258944	92.5933	102.981	0.153398
AT1G16250	AT1G16250	Leaf tip	80	0.0673856	34.945	26.2084	-0.415057
AT1G16260	WAKL8	Leaf tip	80	0.291963	84.8908	73.5319	-0.207237
AT1G16270	AT1G16270	Leaf tip	80	0.98869	74.7057	74.5653	-0.00271292
AT1G16280	RH36	Leaf tip	80	0.220503	22.4207	16.3357	-0.456806
AT1G16300	GAPCP2	Leaf tip	80	0.723615	11.4323	10.178	-0.167667
AT1G16310	MTP10	Leaf tip	80	0.334022	5.89528	7.71861	0.38878
AT1G16320	AT1G16320	Leaf tip	80	0.901613	115.99	114.583	-0.0176055
AT1G16330	CYCB3.1	Leaf tip	80	0.101644	1.37249	2.89702	1.07777
AT1G16340	ATKDSA2	Leaf tip	80	0.425936	27.3478	30.8573	0.174188
AT1G16350	AT1G16350	Leaf tip	80	0.722656	111.595	114.99	0.0432348
AT1G16360	AT1G16360	Leaf tip	80	0.136033	1	1.79072	0.840537
AT1G16370	OCT6	Leaf tip	80	0.355918	1	1.42706	0.513048
AT1G16390	OCT3	Leaf tip	80	0.434715	2.61285	1.73509	-0.590613
AT1G16400	CYP79F2	Leaf tip	80	0.704608	3.12657	2.51802	-0.312288
AT1G16410	CYP79F1	Leaf tip	80	0.791633	70.1302	74.0182	0.0778453
AT1G16430	MED22A	Leaf tip	80	0.346854	15.3912	19.7257	0.357973
AT1G16445	AT1G16445	Leaf tip	80	0.139679	5.51277	10.3133	0.903653
AT1G16460	STR2	Leaf tip	80	0.432353	155.544	164.763	0.0830756
AT1G16470	PAB1	Leaf tip	80	0.540724	80.4154	85.0774	0.0813025
AT1G16480	AT1G16480	Leaf tip	80	0.332041	5.0901	7.97291	0.647413
AT1G16489	AT1G16489	Leaf tip	80	0.620524	7.04562	5.82137	-0.275367
AT1G16490	MYB58	Leaf tip	80	0.559038	13.8927	12.2878	-0.177095
AT1G16500	AT1G16500	Leaf tip	80	0.648323	24.0173	21.1176	-0.185629
AT1G16510	SAUR41	Leaf tip	80	0.919159	1.42267	1.36365	-0.0611219
AT1G16515	AT1G16515	Leaf tip	80	0.279855	6.76315	4.42283	-0.612728
AT1G16520	AT1G16520	Leaf tip	80	0.36222	6.31795	9.52066	0.591604
AT1G16530	LBD3	Leaf tip	80	0.136143	2.51177	1.36365	-0.881224
AT1G16540	SIR3	Leaf tip	80	0.385888	30.3775	37.3473	0.297997
AT1G16550	AT1G16550	Leaf tip	80	0.891062	5.7017	6.11529	0.101027
AT1G16560	AT1G16560	Leaf tip	80	0.0962301	88.0566	111.096	0.335298
AT1G16570	AT1G16570	Leaf tip	80	0.405599	39.7645	34.7378	-0.194973
AT1G16590	REV7	Leaf tip	80	0.654318	11.2877	12.6053	0.159278
AT1G16610	SR45	Leaf tip	80	0.745788	121.135	124.708	0.0419364
AT1G16630	AT1G16630	Leaf tip	80	0.986267	7.76223	7.81408	0.0096059
AT1G16635	AT1G16635	Leaf tip	80	0.895	2.26873	2.15437	-0.074618
AT1G16640	AT1G16640	Leaf tip	80	0.16924	2.13928	3.61655	0.75749
AT1G16650	AT1G16650	Leaf tip	80	0.0349232	23.8057	35.7357	0.58606
AT1G16670	CRPK1	Leaf tip	80	0.0468339	22.3112	32.2165	0.530028
AT1G16680	AT1G16680	Leaf tip	80	0.289405	79.5128	69.1029	-0.202441
AT1G16690	AT1G16690	Leaf tip	80	0.677071	25.178	22.9846	-0.131497
AT1G16700	AT1G16700	Leaf tip	80	0.552434	98.1842	103.844	0.0808503
AT1G16705	AT1G16705	Leaf tip	80	0.511325	1.89624	1.42706	-0.410094
AT1G16710	HAC12	Leaf tip	80	0.556474	97.6155	102.009	0.0635179
AT1G16720	HCF173	Leaf tip	80	0.0453361	463.96	394.995	-0.232165
AT1G16730	UP6	Leaf tip	80	0.759686	65.1923	67.9781	0.0603692
AT1G16740	AT1G16740	Leaf tip	80	0.970285	83.6299	83.9317	0.00519591
AT1G16750	AT1G16750	Leaf tip	80	0.173919	30.2847	24.3437	-0.315041
AT1G16770	AT1G16770	Leaf tip	80	0.921122	15.6585	15.4742	-0.0170789
AT1G16780	AVPL2	Leaf tip	80	0.112379	46.6527	51.4734	0.141867
AT1G16790	AT1G16790	Leaf tip	80	0.122615	22.1309	17.3552	-0.350689
AT1G16800	AT1G16800	Leaf tip	80	0.529766	30.0296	34.9752	0.219943
AT1G16810	AT1G16810	Leaf tip	80	0.381226	239.456	280.763	0.229589
AT1G16820	AT1G16820	Leaf tip	80	0.505838	23.6441	26.7304	0.177003
AT1G16825	RTNLB23	Leaf tip	80	0.783777	14.4759	13.054	-0.149158
AT1G16830	AT1G16830	Leaf tip	80	0.575421	3.21515	4.10702	0.353205
AT1G16840	AT1G16840	Leaf tip	80	0.57881	76.3131	79.0214	0.0503134
AT1G16850	AT1G16850	Leaf tip	80	0.0360813	6.80186	16.8191	1.3061
AT1G16870	AT1G16870	Leaf tip	80	0.431473	35.8014	40.4166	0.174931
AT1G16880	ACR11	Leaf tip	80	0.00182948	1332.43	1097.07	-0.280403
AT1G16890	UBC36	Leaf tip	80	0.0304677	351.539	312.266	-0.170907
AT1G16900	ALG9	Leaf tip	80	0.0622926	35.4501	25.6482	-0.466934
AT1G16916	AT1G16916	Leaf tip	80	0.208467	32.8302	27.1497	-0.274087
AT1G16920	RABA1B	Leaf tip	80	0.58882	40.6088	39.4027	-0.0434995
AT1G16930	AT1G16930	Leaf tip	80	0.461849	14.1851	15.5775	0.135081
AT1G16960	AT1G16960	Leaf tip	80	0.532848	165.392	152.978	-0.112565
AT1G16970	KU70	Leaf tip	80	0.532355	72.9098	81.8623	0.167087
AT1G17030	AT1G17030	Leaf tip	80	0.584845	2.11747	1.42706	-0.569292
AT1G17040	SHA	Leaf tip	80	0.131294	33.5651	39.1809	0.223186
AT1G17050	SPS2	Leaf tip	80	0.0132408	159.885	131.756	-0.279165
AT1G17060	CYP72C1	Leaf tip	80	0.204058	5.11191	8.80302	0.784138
AT1G17070	STIPL1	Leaf tip	80	0.436837	67.4499	61.5666	-0.131669
AT1G17080	AT1G17080	Leaf tip	80	0.277128	51.7851	58.7847	0.182906
AT1G17090	AT1G17090	Leaf tip	80	0.97105	3.87155	3.79899	-0.0272952
AT1G17100	AT1G17100	Leaf tip	80	0.00570523	125.047	79.0427	-0.661764
AT1G17110	UBP15	Leaf tip	80	0.895182	133.116	131.428	-0.0184154
AT1G17120	CAT8	Leaf tip	80	0.244507	34.9741	28.6119	-0.289669
AT1G17130	AT1G17130	Leaf tip	80	0.924818	160.695	158.912	-0.0160987
AT1G17140	ICR1	Leaf tip	80	0.692835	334.654	354.854	0.0845551
AT1G17145	AT1G17145	Leaf tip	80	0.281388	137.543	120.307	-0.193162
AT1G17147	VQ1	Leaf tip	80	0.0346579	4.94814	8.92883	0.851584
AT1G17160	AT1G17160	Leaf tip	80	0.486108	26.7824	23.8778	-0.165619
AT1G17170	GSTU24	Leaf tip	80	0.336232	2.54014	1.37144	-0.889219
AT1G17190	GSTU26	Leaf tip	80	0.208836	5.02085	7.41859	0.563212
AT1G17200	AT1G17200	Leaf tip	80	0.0741726	83.5389	55.905	-0.57947
AT1G17210	ATILP1	Leaf tip	80	0.527842	93.5377	100.221	0.0995626
AT1G17220	FUG1	Leaf tip	80	0.0190838	1366.61	1257.94	-0.119544
AT1G17230	AT1G17230	Leaf tip	80	0.675085	26.3428	23.9548	-0.137095
AT1G17232	AT1G17232	Leaf tip	80	0.709659	5.25139	6.33585	0.27084
AT1G17240	AtRLP2	Leaf tip	80	0.00445867	8.26417	2.52581	-1.71013
AT1G17250	AtRLP3	Leaf tip	80	0.710706	21.1963	18.4302	-0.201744
AT1G17255	AT1G17255	Leaf tip	80	0.418789	19.8615	16.2336	-0.290989
AT1G17260	AHA10	Leaf tip	80	0.409715	8.22055	11.4891	0.482957
AT1G17270	OFUT5	Leaf tip	80	0.661569	11.0916	12.7941	0.206001
AT1G17280	UBC34	Leaf tip	80	0.403878	112.797	104.067	-0.116224
AT1G17290	ALAAT1	Leaf tip	80	0.458894	250.634	236.359	-0.0846007
AT1G17330	AT1G17330	Leaf tip	80	0.207131	59.4561	46.4913	-0.354866
AT1G17340	SAC5	Leaf tip	80	0.875651	65.134	64.2564	-0.0195698
AT1G17345	SAUR77	Leaf tip	80	0.355918	1	1	0
AT1G17350	AT1G17350	Leaf tip	80	0.543662	24.1184	28.0357	0.217132
AT1G17360	AT1G17360	Leaf tip	80	0.268232	241.786	283.851	0.231401
AT1G17370	UBP1B	Leaf tip	80	0.803271	142.392	146.395	0.0400018
AT1G17380	TIFY11A	Leaf tip	80	0.882984	7.26365	7.73418	0.0905528
AT1G17400	AT1G17400	Leaf tip	80	0.355918	1	1	0
AT1G17410	AT1G17410	Leaf tip	80	0.849892	28.909	30.0491	0.0558046
AT1G17420	LOX3	Leaf tip	80	0.239302	27.6265	23.228	-0.250193
AT1G17430	AT1G17430	Leaf tip	80	0.00792582	12.32	23.5775	0.936414
AT1G17440	TAF12B	Leaf tip	80	0.948858	72.3112	73.097	0.0155939
AT1G17450	AT1G17450	Leaf tip	80	0.192856	17.5978	23.9096	0.442198
AT1G17455	EFL4	Leaf tip	80	0.0770052	21.0234	12.2647	-0.777489
AT1G17460	TRFL3	Leaf tip	80	0.399947	4.20316	6.22487	0.566568
AT1G17470	DRG1	Leaf tip	80	0.088713	119.306	146.107	0.292359
AT1G17480	IQD7	Leaf tip	80	0.952474	7.20416	7.34762	0.0284464
AT1G17490	AT1G17490	Leaf tip	80	0.722219	47.103	45.4491	-0.0515676
AT1G17500	ALA4	Leaf tip	80	0.715566	35.3092	38.8883	0.139292
AT1G17510	AT1G17510	Leaf tip	80	0.46958	10.2764	7.61659	-0.432122
AT1G17520	AT1G17520	Leaf tip	80	0.74867	45.2891	47.8515	0.0793989
AT1G17530	TIM23.1	Leaf tip	80	0.147142	29.0627	22.4377	-0.373245
AT1G17550	HAB2	Leaf tip	80	0.920518	141.811	140.808	-0.0102429
AT1G17560	HLL	Leaf tip	80	0.490876	9.95484	12.8257	0.365564
AT1G17580	XI.1	Leaf tip	80	0.618417	84.9477	89.0486	0.0680187
AT1G17590	NFYA8	Leaf tip	80	0.343505	17.437	13.8852	-0.328603
AT1G17600	AT1G17600	Leaf tip	80	0.254844	12.7752	16.755	0.391246
AT1G17610	CHS1	Leaf tip	80	0.0614611	16.2576	7.18197	-1.17866
AT1G17620	AT1G17620	Leaf tip	80	0.190844	50.5497	38.24	-0.402621
AT1G17630	PCMP.E72	Leaf tip	80	0.134011	1	2.47018	1.30462
AT1G17640	AT1G17640	Leaf tip	80	0.152186	18.4186	10.7384	-0.778383
AT1G17650	GLYR2	Leaf tip	80	0.261884	90.7577	83.4971	-0.120294
AT1G17665	AT1G17665	Leaf tip	80	0.355918	1	1.36365	0.447478
AT1G17680	AT1G17680	Leaf tip	80	0.0918676	45.9572	52.3907	0.189022
AT1G17690	NOF1	Leaf tip	80	0.42821	63.1126	56.282	-0.165254
AT1G17700	PRA1F1	Leaf tip	80	0.355918	1	1	0
AT1G17720	PP2AB2	Leaf tip	80	0.0406901	206.604	171.233	-0.27091
AT1G17730	CHMP1A	Leaf tip	80	0.0491891	61.7358	74.857	0.27803
AT1G17744	AT1G17744	Leaf tip	80	0.459797	2.03819	1.42706	-0.514244
AT1G17745	PGDH	Leaf tip	80	0.0780982	23.2791	10.1619	-1.19586
AT1G17750	PEPR2	Leaf tip	80	0.35429	4.42439	6.42354	0.537889
AT1G17760	CSTF77	Leaf tip	80	0.200679	28.462	41.9316	0.559001
AT1G17780	AT1G17780	Leaf tip	80	0.191865	85.4244	72.6823	-0.233045
AT1G17790	GTE5	Leaf tip	80	0.0589682	29.2413	37.8132	0.370883
AT1G17810	TIP3.2	Leaf tip	80	0.541752	8.40365	10.1304	0.269601
AT1G17820	AT1G17820	Leaf tip	80	0.965847	78.9718	79.6726	0.0127457
AT1G17830	AT1G17830	Leaf tip	80	0.0314979	15.7755	10.383	-0.603458
AT1G17840	ABCG11	Leaf tip	80	0.175523	234.322	220.354	-0.0886742
AT1G17850	STR8	Leaf tip	80	0.00658113	233.358	171.097	-0.447733
AT1G17860	KTI2	Leaf tip	80	0.0784446	13.0584	10.8178	-0.271561
AT1G17870	EGY3	Leaf tip	80	0.471994	40.9535	36.3117	-0.173554
AT1G17880	BTF3	Leaf tip	80	0.368599	444.557	483.536	0.121256
AT1G17890	GER2	Leaf tip	80	0.828868	58.1672	59.3145	0.0281793
AT1G17920	HDG12	Leaf tip	80	0.0854717	11.4448	7.11856	-0.685034
AT1G17930	MAIN	Leaf tip	80	0.71839	28.8738	26.9042	-0.101929
AT1G17940	AT1G17940	Leaf tip	80	0.00747848	35.2005	56.2894	0.677266
AT1G17950	MYB52	Leaf tip	80	0.0667589	2.7423	1	-1.45539
AT1G17960	AT1G17960	Leaf tip	80	0.214959	3.16497	1.79072	-0.821655
AT1G17970	AT1G17970	Leaf tip	80	0.0649808	124.092	94.7993	-0.388457
AT1G17980	PAPS1	Leaf tip	80	0.116624	69.2016	59.8289	-0.209965
AT1G18030	AT1G18030	Leaf tip	80	0.864228	50.6721	49.6092	-0.0305826
AT1G18040	CDKD.3	Leaf tip	80	0.255136	24.0455	18.0345	-0.41501
AT1G18060	AT1G18060	Leaf tip	80	0.725117	468.297	454.101	-0.0444097
AT1G18070	AT1G18070	Leaf tip	80	0.325158	371.539	348.775	-0.0912205
AT1G18075	MIR159B	Leaf tip	80	0.476519	12.1607	10.3986	-0.22584
AT1G18080	RACK1A	Leaf tip	80	0.882184	379.073	385.248	0.0233126
AT1G18090	AT1G18090	Leaf tip	80	0.738736	51.3842	53.6928	0.0634036
AT1G18100	MFT	Leaf tip	80	0.127879	41.6397	28.9812	-0.522841
AT1G18140	LAC1	Leaf tip	80	0.355918	1.84534	1	-0.883885
AT1G18150	MPK8	Leaf tip	80	0.49751	136.906	144.634	0.0792238
AT1G18160	AT1G18160	Leaf tip	80	0.716975	112.382	107.418	-0.0651755
AT1G18170	FKBP17.2	Leaf tip	80	0.059463	102.983	88.9027	-0.212107
AT1G18180	AT1G18180	Leaf tip	80	0.0977871	7.47904	2.83383	-1.4001
AT1G18190	GC2	Leaf tip	80	0.993068	59.3971	59.4406	0.00105651
AT1G18200	RABA6B	Leaf tip	80	0.0306088	7.12561	3.18948	-1.15969
AT1G18210	CML27	Leaf tip	80	0.791928	56.0209	54.2657	-0.0459235
AT1G18250	ATLP.1	Leaf tip	80	0.992491	3.96085	3.93991	-0.00764543
AT1G18260	HRD3A	Leaf tip	80	0.985937	65.2341	65.3466	0.00248765
AT1G18265	AT1G18265	Leaf tip	80	0.77488	20.3859	19.1492	-0.0902875
AT1G18270	AT1G18270	Leaf tip	80	0.858469	71.9723	73.489	0.0300869
AT1G18300	NUDT4	Leaf tip	80	0.853612	23.1587	24.6421	0.0895693
AT1G18320	AT1G18320	Leaf tip	80	0.62299	3.9594	2.83383	-0.482528
AT1G18330	RVE7	Leaf tip	80	0.686818	47.0295	52.3908	0.155748
AT1G18335	AT1G18335	Leaf tip	80	0.817016	45.7516	47.3563	0.0497346
AT1G18340	TFB4	Leaf tip	80	0.849498	35.5016	34.7159	-0.0322881
AT1G18350	MKK7	Leaf tip	80	0.773042	1.66571	1.42706	-0.223086
AT1G18360	AT1G18360	Leaf tip	80	0.012636	294.136	246.737	-0.253509
AT1G18370	KIN7A	Leaf tip	80	0.520696	8.67361	6.53312	-0.408861
AT1G18382	AT1G18382	Leaf tip	80	0.24383	3.3062	1.7985	-0.878383
AT1G18390	AT1G18390	Leaf tip	80	0.00355323	6.26705	11.6241	0.891264
AT1G18400	BEE1	Leaf tip	80	0.00206523	8.66503	153.342	4.1454
AT1G18410	AT1G18410	Leaf tip	80	0.439018	1.42267	2.09852	0.560774
AT1G18415	AT1G18415	Leaf tip	80	0.410459	19.8081	23.2209	0.229334
AT1G18420	ALMT3	Leaf tip	80	0.998553	27.8255	27.8363	0.000558047
AT1G18440	AT1G18440	Leaf tip	80	0.0359871	66.5381	54.0423	-0.300091
AT1G18450	ARP4	Leaf tip	80	0.616131	96.0723	89.2834	-0.105727
AT1G18460	AT1G18460	Leaf tip	80	0.801612	203.592	208.918	0.0372544
AT1G18470	AT1G18470	Leaf tip	80	0.314961	80.7217	68.7765	-0.231042
AT1G18480	SLP2	Leaf tip	80	0.65999	30.9499	33.2933	0.1053
AT1G18485	PCMP.H8	Leaf tip	80	0.845214	59.1939	57.5936	-0.0395401
AT1G18490	PCO3	Leaf tip	80	0.650788	37.5939	41.3106	0.136014
AT1G18500	IPMS1	Leaf tip	80	0.900265	95.9407	94.3526	-0.0240799
AT1G18540	RPL6A	Leaf tip	80	0.449536	595.136	624.7	0.0699441
AT1G18550	KIN8A	Leaf tip	80	0.124175	11.0322	13.458	0.286744
AT1G18560	AT1G18560	Leaf tip	80	0.875045	12.7558	13.269	0.0568972
AT1G18570	MYB51	Leaf tip	80	0.142442	10.5877	18.5747	0.810952
AT1G18580	GAUT11	Leaf tip	80	0.0806864	22.6568	31.5049	0.475631
AT1G18590	SOT17	Leaf tip	80	0.535088	51.6102	46.859	-0.139329
AT1G18600	RBL12	Leaf tip	80	0.303897	38.6477	28.0907	-0.460287
AT1G18610	AT1G18610	Leaf tip	80	0.540072	42.6527	47.8354	0.165441
AT1G18620	AT1G18620	Leaf tip	80	0.194864	448.978	486.787	0.116646
AT1G18630	RBG6	Leaf tip	80	0.961122	20.915	21.3899	0.0323941
AT1G18640	PSP	Leaf tip	80	0.249588	58.2873	45.6779	-0.351686
AT1G18650	PDCB3	Leaf tip	80	0.30281	138.931	127.012	-0.12941
AT1G18660	AT1G18660	Leaf tip	80	0.761382	291.996	296.214	0.0206937
AT1G18670	IBS1	Leaf tip	80	0.0111421	48.1224	95.3428	0.986415
AT1G18680	AT1G18680	Leaf tip	80	0.189212	15.5574	21.276	0.451625
AT1G18690	XXT4	Leaf tip	80	0.471902	23.0364	27.1505	0.237061
AT1G18700	AT1G18700	Leaf tip	80	0.0458257	65.6971	84.0655	0.355683
AT1G18710	AtMYB47	Leaf tip	80	0.0308501	18.5072	44.4267	1.26334
AT1G18720	AT1G18720	Leaf tip	80	0.260811	114.472	122.888	0.102348
AT1G18730	PNSB4	Leaf tip	80	0.271037	514.821	483.833	-0.0895619
AT1G18735	AT1G18735	Leaf tip	80	0.43048	279.91	256.773	-0.124471
AT1G18740	AT1G18740	Leaf tip	80	0.335613	53.7518	64.3032	0.258577
AT1G18745	AT1G18745	Leaf tip	80	0.547787	26.2785	28.4625	0.115177
AT1G18750	AGL65	Leaf tip	80	0.759503	31.4039	32.9367	0.0687489
AT1G18773	AT1G18773	Leaf tip	80	0.207881	47.747	37.916	-0.332604
AT1G18800	NRP2	Leaf tip	80	0.100095	79.3447	107.669	0.440392
AT1G18810	PKS3	Leaf tip	80	0.011218	71.2995	37.1584	-0.940201
AT1G18840	IQD30	Leaf tip	80	0.781377	59.4553	58.037	-0.034833
AT1G18850	AT1G18850	Leaf tip	80	0.032226	15.8876	24.0111	0.595802
AT1G18870	ICS2	Leaf tip	80	0.546977	20.2024	17.8466	-0.178876
AT1G18871	AT1G18871	Leaf tip	80	0.357453	2.93443	2.16993	-0.435432
AT1G18880	NPF2.9	Leaf tip	80	0.138016	17.0158	13.4342	-0.340969
AT1G18890	CPK10	Leaf tip	80	0.596042	67.7114	63.3624	-0.095773
AT1G18900	AT1G18900	Leaf tip	80	0.621973	27.4599	30.1622	0.135417
AT1G18910	AT1G18910	Leaf tip	80	0.642861	15.2351	17.3807	0.190086
AT1G18940	AT1G18940	Leaf tip	80	0.239798	3.49906	1.74287	-1.0055
AT1G18950	AT1G18950	Leaf tip	80	0.262231	146.237	162.24	0.149828
AT1G18990	MYOB5	Leaf tip	80	0.253831	7.03312	4.36698	-0.687529
AT1G19000	AT1G19000	Leaf tip	80	0.00808369	868.419	719.001	-0.272398
AT1G19010	AT1G19010	Leaf tip	80	0.952969	49.9155	50.5666	0.0186955
AT1G19020	AT1G19020	Leaf tip	80	0.1248	4.83047	19.7385	2.03078
AT1G19025	AT1G19025	Leaf tip	80	0.754098	7.82972	7.22982	-0.115002
AT1G19050	ARR7	Leaf tip	80	0.210976	225.553	195.517	-0.206172
AT1G19070	AT1G19070	Leaf tip	80	0.331404	4.59818	7.54585	0.714619
AT1G19080	TTN10	Leaf tip	80	0.32131	35.3212	40.0277	0.180461
AT1G19100	MORC6	Leaf tip	80	0.776377	41.5532	38.899	-0.0952252
AT1G19110	AT1G19110	Leaf tip	80	0.0231669	93.8765	134.316	0.516793
AT1G19120	LSM1A	Leaf tip	80	0.197286	71.7368	62.8261	-0.191351
AT1G19130	AT1G19130	Leaf tip	80	0.938953	105.176	104.604	-0.00788072
AT1G19140	AT1G19140	Leaf tip	80	0.0616301	60.039	47.5441	-0.336635
AT1G19150	LHCA6	Leaf tip	80	0.230326	627.357	565.131	-0.1507
AT1G19170	AT1G19170	Leaf tip	80	0.136311	35.4296	43.261	0.288111
AT1G19180	TIFY10A	Leaf tip	80	0.00445639	33.1803	113.17	1.7701
AT1G19190	CXE1	Leaf tip	80	0.734821	2.26873	2.53359	0.159297
AT1G19200	AT1G19200	Leaf tip	80	0.544349	8.91809	7.29345	-0.290135
AT1G19220	ARF19	Leaf tip	80	0.866426	21.6131	20.7958	-0.0556155
AT1G19230	RBOHE	Leaf tip	80	0.643186	7.18582	8.13789	0.179502
AT1G19240	AT1G19240	Leaf tip	80	0.333674	15.4664	19.214	0.313025
AT1G19270	DA1	Leaf tip	80	0.632845	38.3054	34.2676	-0.160699
AT1G19290	AT1G19290	Leaf tip	80	0.734668	9.21131	8.13934	-0.178494
AT1G19300	GATL1	Leaf tip	80	0.128052	13.4143	18.9447	0.498025
AT1G19310	AT1G19310	Leaf tip	80	0.00130842	23.1439	44.328	0.937584
AT1G19330	AT1G19330	Leaf tip	80	0.393018	44.7168	38.7694	-0.205898
AT1G19340	AT1G19340	Leaf tip	80	0.0493619	25.5639	13.5129	-0.919766
AT1G19350	BES1	Leaf tip	80	0.00475624	191.161	76.886	-1.31399
AT1G19360	RRA3	Leaf tip	80	0.316558	29.3411	37.8544	0.367538
AT1G19370	AT1G19370	Leaf tip	80	0.379366	18.7072	14.8258	-0.335482
AT1G19380	AT1G19380	Leaf tip	80	0.501379	13.168	17.7535	0.431065
AT1G19394	AT1G19394	Leaf tip	80	0.712328	2.93443	3.33208	0.183342
AT1G19396	AT1G19396	Leaf tip	80	0.986397	4.43442	4.47045	0.0116739
AT1G19397	AT1G19397	Leaf tip	80	0.823236	9.18878	8.63592	-0.0895228
AT1G19400	AT1G19400	Leaf tip	80	0.0103703	238.822	204.385	-0.224645
AT1G19415	AT1G19415	Leaf tip	80	0.552826	2.26801	1.42706	-0.668377
AT1G19420	AT1G19420	Leaf tip	80	0.53962	1.66571	2.4624	0.563931
AT1G19430	AT1G19430	Leaf tip	80	0.855619	79.2849	81.6595	0.0425751
AT1G19440	KCS4	Leaf tip	80	0.869256	34.9255	36.3811	0.0589082
AT1G19450	AT1G19450	Leaf tip	80	0.631886	398.386	408.212	0.0351535
AT1G19480	AT1G19480	Leaf tip	80	0.372925	20.3727	15.2602	-0.416867
AT1G19485	AT1G19485	Leaf tip	80	0.302471	132.475	149.699	0.176339
AT1G19490	AT1G19490	Leaf tip	80	0.149122	9.61072	17.1104	0.832157
AT1G19510	RL5	Leaf tip	80	0.000291106	33.9719	11.1261	-1.6104
AT1G19520	NFD5	Leaf tip	80	0.511922	56.4981	63.8579	0.176662
AT1G19540	AT1G19540	Leaf tip	80	0.986844	1.74498	1.72709	-0.0148688
AT1G19560	AT1G19560	Leaf tip	80	0.4439	1.74498	2.53359	0.537972
AT1G19570	DHAR1	Leaf tip	80	0.847844	138.342	144.777	0.0655926
AT1G19580	GAMMACA1	Leaf tip	80	0.722348	76.6748	71.6953	-0.0968742
AT1G19600	AT1G19600	Leaf tip	80	0.648459	75.1599	79.3814	0.0788387
AT1G19610	PDF1.4	Leaf tip	80	0.0294811	9.61145	4.34386	-1.14578
AT1G19620	AT1G19620	Leaf tip	80	0.317941	7.56937	5.13435	-0.559992
AT1G19630	CYP722A1	Leaf tip	80	0.710212	4.06121	5.58643	0.460017
AT1G19640	JMT	Leaf tip	80	0.305524	28.4051	36.8867	0.376951
AT1G19650	SFH4	Leaf tip	80	0.693948	128.441	124.34	-0.0468147
AT1G19660	BBD2	Leaf tip	80	0.127193	237.401	201.963	-0.233232
AT1G19670	CLH1	Leaf tip	80	0.726081	395.084	423.399	0.0998589
AT1G19680	AT1G19680	Leaf tip	80	0.701125	56.9639	59.8376	0.0710034
AT1G19690	AT1G19690	Leaf tip	80	0.757273	91.9597	96.2379	0.0656034
AT1G19700	BLH10	Leaf tip	80	0.00385826	107.732	73.9295	-0.543224
AT1G19710	AT1G19710	Leaf tip	80	0.698346	145.223	134.509	-0.110567
AT1G19715	JAL3	Leaf tip	80	0.0845771	607.844	552.867	-0.136767
AT1G19720	DYW7	Leaf tip	80	0.78668	348.65	341.321	-0.030651
AT1G19730	TRX4	Leaf tip	80	0.556508	42.3905	45.7671	0.110569
AT1G19740	AT1G19740	Leaf tip	80	0.60732	194.253	183.437	-0.0826483
AT1G19750	AT1G19750	Leaf tip	80	0.0431517	1	2.52581	1.33674
AT1G19770	PUP14	Leaf tip	80	0.431697	69.5896	63.9899	-0.121027
AT1G19780	CNGC8	Leaf tip	80	0.963497	4.02209	4.13058	0.0384007
AT1G19800	TGD1	Leaf tip	80	0.223558	85.0229	77.7667	-0.128699
AT1G19835	FPP4	Leaf tip	80	0.155216	236.113	220.371	-0.099542
AT1G19840	SAUR53	Leaf tip	80	0.131492	2.16765	4.54186	1.06715
AT1G19850	ARF5	Leaf tip	80	0.0673698	15.4822	23.1978	0.583376
AT1G19860	AT1G19860	Leaf tip	80	0.445409	52.0991	60.0226	0.204249
AT1G19870	IQD32	Leaf tip	80	0.708601	120.952	124.476	0.0414349
AT1G19880	AT1G19880	Leaf tip	80	0.00466745	119.755	149.597	0.320997
AT1G19910	VHA.C2	Leaf tip	80	0.0182801	266.86	222.04	-0.26526
AT1G19920	APS2	Leaf tip	80	0.996978	230.385	230.461	0.000471879
AT1G19940	AtGH9B5	Leaf tip	80	0.14588	24.2562	14.9991	-0.693474
AT1G19950	HVA22H	Leaf tip	80	0.960714	14.3198	14.1389	-0.0183456
AT1G19960	AT1G19960	Leaf tip	80	0.573588	114.198	104.664	-0.125772
AT1G19970	AT1G19970	Leaf tip	80	0.024244	24.2205	42.3803	0.807165
AT1G19980	AT1G19980	Leaf tip	80	0.926198	13.2453	13.6647	0.0449728
AT1G19990	AT1G19990	Leaf tip	80	0.246825	55.0429	66.5449	0.273772
AT1G20010	TUBB5	Leaf tip	80	0.0636031	304.127	241.353	-0.333533
AT1G20015	AT1G20015	Leaf tip	80	0.682778	2.16765	1.72731	-0.327604
AT1G20020	LFNR2	Leaf tip	80	0.0154046	3185.54	2780.4	-0.196245
AT1G20030	AT1G20030	Leaf tip	80	0.110769	4.38352	10.4226	1.24956
AT1G20050	HYD1	Leaf tip	80	0.564243	56.5544	52.0129	-0.12077
AT1G20060	AT1G20060	Leaf tip	80	0.335022	5.56367	9.71322	0.803913
AT1G20065	AT1G20065	Leaf tip	80	0.0225914	18.1669	31.7576	0.805793
AT1G20070	AT1G20070	Leaf tip	80	0.0551733	58.5313	84.5917	0.531308
AT1G20080	SYT2	Leaf tip	80	0.866494	2.42071	2.16215	-0.162964
AT1G20090	ARAC4	Leaf tip	80	0.0285732	152.095	122.039	-0.31763
AT1G20100	AT1G20100	Leaf tip	80	0.532392	338.641	371.404	0.133232
AT1G20110	FREE1	Leaf tip	80	0.340944	115.835	132.49	0.193818
AT1G20120	AT1G20120	Leaf tip	80	0.284696	5.15031	7.71061	0.582187
AT1G20140	ASK4	Leaf tip	80	0.409345	13.6441	16.3604	0.261935
AT1G20160	CRSP	Leaf tip	80	0.015255	17.9294	34.9612	0.963431
AT1G20190	EXPA11	Leaf tip	80	0.0200927	92.4257	57.0358	-0.696426
AT1G20200	RPN3A	Leaf tip	80	0.15065	64.4299	74.1828	0.203356
AT1G20220	AT1G20220	Leaf tip	80	0.299892	193.256	222.414	0.202736
AT1G20225	AT1G20225	Leaf tip	80	0.961225	57.401	57.1432	-0.00649382
AT1G20230	PCMP.H21	Leaf tip	80	0.844431	5.13955	4.78626	-0.102745
AT1G20260	VHA.B3	Leaf tip	80	0.425931	319.797	302.761	-0.0789783
AT1G20270	P4H3	Leaf tip	80	0.12189	46.7513	57.9316	0.309345
AT1G20300	AT1G20300	Leaf tip	80	0.171822	22.6495	16.4068	-0.465185
AT1G20330	SMT2	Leaf tip	80	0.0776323	233.283	198.512	-0.23285
AT1G20340	DRT112	Leaf tip	80	0.135927	10467.1	9904.73	-0.0796725
AT1G20370	AT1G20370	Leaf tip	80	0.570332	29.6631	34.659	0.224561
AT1G20380	AT1G20380	Leaf tip	80	0.362304	45.5077	37.3628	-0.284507
AT1G20390	AT1G20390	Leaf tip	80	0.0633793	50.6376	69.9524	0.466164
AT1G20410	AT1G20410	Leaf tip	80	0.715871	22.7579	24.3993	0.100476
AT1G20430	AT1G20430	Leaf tip	80	0.937646	48.5044	48.835	0.00979973
AT1G20440	COR47	Leaf tip	80	0.0101232	123.025	187.444	0.607508
AT1G20450	ERD10	Leaf tip	80	0.000348285	326.729	927.378	1.50506
AT1G20460	AT1G20460	Leaf tip	80	0.384545	12.3754	9.1589	-0.434224
AT1G20470	SAUR60	Leaf tip	80	0.2658	23.222	17.157	-0.436693
AT1G20480	X4CLL2	Leaf tip	80	0.17608	7.18654	13.4971	0.909278
AT1G20490	AT1G20490	Leaf tip	80	0.286904	16.3391	26.0409	0.672454
AT1G20510	X4CLL5	Leaf tip	80	0.00237381	76.4279	206.032	1.4307
AT1G20515	AT1G20515	Leaf tip	80	0.30077	3.83067	5.76597	0.589964
AT1G20520	AT1G20520	Leaf tip	80	0.543929	5.00907	3.30852	-0.598358
AT1G20530	AT1G20530	Leaf tip	80	0.723428	4.66671	5.26917	0.175171
AT1G20540	AT1G20540	Leaf tip	80	0.46289	103.103	108.019	0.0672005
AT1G20550	OFUT6	Leaf tip	80	0.24503	40.4827	32.8955	-0.299416
AT1G20560	AAE1	Leaf tip	80	0.488496	77.0064	70.1198	-0.135158
AT1G20570	AT1G20570	Leaf tip	80	0.381308	8.07059	5.26939	-0.615038
AT1G20575	DPMS1	Leaf tip	80	0.118004	25.7388	35.6789	0.471126
AT1G20580	SMD3B	Leaf tip	80	0.562523	129.319	121.347	-0.0917913
AT1G20610	CYCB2.3	Leaf tip	80	0.567861	7.50741	9.0243	0.2655
AT1G20620	CAT3	Leaf tip	80	0.323305	1662.07	1731.08	0.0586934
AT1G20630	CAT1.1	Leaf tip	80	0.929456	72.6062	73.3311	0.014332
AT1G20640	NLP4	Leaf tip	80	0.24225	131.547	111.507	-0.238445
AT1G20650	PBL21	Leaf tip	80	0.0878845	187.426	166.086	-0.174393
AT1G20670	AT1G20670	Leaf tip	80	0.961157	118.543	117.557	-0.0120554
AT1G20690	AT1G20690	Leaf tip	80	0.637191	51.8727	48.3224	-0.102285
AT1G20691	AT1G20691	Leaf tip	80	0.305101	18.8893	25.4922	0.432485
AT1G20693	HMGB2	Leaf tip	80	0.995729	402.319	402.462	0.000514107
AT1G20696	HMGB3	Leaf tip	80	0.375215	343.811	325.072	-0.0808563
AT1G20720	AT1G20720	Leaf tip	80	0.386647	9.69144	12.6689	0.38651
AT1G20760	AT1G20760	Leaf tip	80	0.418811	83.373	74.2705	-0.166791
AT1G20770	AT1G20770	Leaf tip	80	0.799001	79.3769	77.2937	-0.0383683
AT1G20780	PUB44	Leaf tip	80	0.414001	32.2483	37.175	0.205112
AT1G20810	FKBP18	Leaf tip	80	0.321852	311.431	284.177	-0.132125
AT1G20816	OEP21A	Leaf tip	80	0.652141	37.6105	40.4227	0.104032
AT1G20823	ATL80	Leaf tip	80	0.00127152	31.3222	11.1337	-1.49226
AT1G20830	MCD1	Leaf tip	80	0.657517	56.7138	53.4032	-0.0867745
AT1G20840	MSSP1	Leaf tip	80	0.022369	27.7617	12.1782	-1.18879
AT1G20850	XCP2	Leaf tip	80	0.55277	67.606	57.6828	-0.22901
AT1G20870	IDM3	Leaf tip	80	0.437196	9.72328	7.05538	-0.46272
AT1G20880	AT1G20880	Leaf tip	80	0.512014	38.1208	34.2799	-0.153214
AT1G20890	AT1G20890	Leaf tip	80	0.110561	13.4578	22.0819	0.714421
AT1G20910	ARID6	Leaf tip	80	0.532872	44.0352	38.9214	-0.178095
AT1G20920	RH42	Leaf tip	80	0.798051	1141.93	1106.99	-0.0448295
AT1G20930	CDKB2.2	Leaf tip	80	0.821918	6.55954	5.94107	-0.142872
AT1G20950	PFP.ALPHA1	Leaf tip	80	0.427022	125.396	133.982	0.0955448
AT1G20960	BRR2A	Leaf tip	80	0.537457	339.99	364.698	0.101211
AT1G20970	AT1G20970	Leaf tip	80	0.709105	365.04	340.138	-0.101933
AT1G20980	SPL14	Leaf tip	80	0.427527	194.142	186.658	-0.0567146
AT1G20990	AT1G20990	Leaf tip	80	0.355918	1.66571	1	-0.736133
AT1G21000	AT1G21000	Leaf tip	80	0.594808	66.0395	61.062	-0.113055
AT1G21010	AT1G21010	Leaf tip	80	0.552321	22.1586	18.9838	-0.223099
AT1G21050	AT1G21050	Leaf tip	80	1.01201e-05	34.5836	252.781	2.86973
AT1G21060	AT1G21060	Leaf tip	80	0.000166839	71.8076	240.229	1.7422
AT1G21065	AT1G21065	Leaf tip	80	0.00727931	398.882	483.825	0.278523
AT1G21070	URGT2	Leaf tip	80	0.743757	20.0135	22.6177	0.176485
AT1G21080	AT1G21080	Leaf tip	80	0.763567	106.848	110.905	0.0537687
AT1G21090	AT1G21090	Leaf tip	80	0.513251	5.84438	6.62009	0.179801
AT1G21120	AT1G21120	Leaf tip	80	0.77324	2.98461	3.37993	0.179449
AT1G21130	IGMT4	Leaf tip	80	0.00246559	185.894	112.637	-0.722804
AT1G21140	AT1G21140	Leaf tip	80	0.837763	6.5703	7.11834	0.115583
AT1G21150	AT1G21150	Leaf tip	80	0.899852	9.40826	8.86565	-0.0857013
AT1G21160	AT1G21160	Leaf tip	80	0.807404	329.18	314.894	-0.0640134
AT1G21170	SEC5B	Leaf tip	80	0.266195	79.2991	68.0991	-0.21967
AT1G21190	LSM3A	Leaf tip	80	0.379387	75.82	85.7538	0.177621
AT1G21200	AT1G21200	Leaf tip	80	0.192552	26.3453	21.5372	-0.290718
AT1G21210	WAK4	Leaf tip	80	0.0922859	3.30692	1.72731	-0.936964
AT1G21220	AT1G21220	Leaf tip	80	0.355918	1	1	0
AT1G21240	WAK3	Leaf tip	80	0.405096	3.01299	1.72731	-0.802668
AT1G21250	WAK1	Leaf tip	80	0.920555	81.14	85.0274	0.0675143
AT1G21260	AT1G21260	Leaf tip	80	0.342095	12.8489	16.4552	0.356894
AT1G21270	WAK2	Leaf tip	80	0.248169	171.214	193.736	0.178292
AT1G21280	AT1G21280	Leaf tip	80	0.259089	18.7831	14.8489	-0.339076
AT1G21310	EXT3	Leaf tip	80	0.355438	53.8476	4.30401	-3.64513
AT1G21350	AT1G21350	Leaf tip	80	0.955521	162.658	163.759	0.00973339
AT1G21370	AT1G21370	Leaf tip	80	0.829689	23.1532	22.1144	-0.0662267
AT1G21380	TOL3	Leaf tip	80	0.72091	69.8816	73.9006	0.0806741
AT1G21390	emb2170	Leaf tip	80	0.337881	19.2043	16.0509	-0.258775
AT1G21400	AT1G21400	Leaf tip	80	0.124963	64.6254	78.6922	0.28412
AT1G21410	SKP2A	Leaf tip	80	0.846036	21.8616	20.5704	-0.0878326
AT1G21430	YUC11	Leaf tip	80	0.589793	5.76439	4.38276	-0.395327
AT1G21440	AT1G21440	Leaf tip	80	0.58986	58.571	65.166	0.153932
AT1G21450	SCL1	Leaf tip	80	0.120067	92.6245	77.0399	-0.265787
AT1G21460	SWEET1	Leaf tip	80	0.0203985	37.9656	23.0632	-0.719101
AT1G21480	AT1G21480	Leaf tip	80	0.951708	27.7137	28.1765	0.0238962
AT1G21500	AT1G21500	Leaf tip	80	0.265781	1568.5	1501.61	-0.0628676
AT1G21510	AT1G21510	Leaf tip	80	0.345068	2.46086	3.5687	0.536235
AT1G21520	AT1G21520	Leaf tip	80	0.767404	20.1637	17.4992	-0.204472
AT1G21525	AT1G21525	Leaf tip	80	0.68442	3.48583	2.51802	-0.469211
AT1G21540	AEE9	Leaf tip	80	0.465729	12.3636	15.6573	0.340744
AT1G21550	CML44	Leaf tip	80	0.838598	5.22886	5.68845	0.12154
AT1G21560	AT1G21560	Leaf tip	80	0.761973	82.1836	85.593	0.0586424
AT1G21580	AT1G21580	Leaf tip	80	0.39123	343.7	312.05	-0.139375
AT1G21590	AT1G21590	Leaf tip	80	0.233308	384.504	443.389	0.205572
AT1G21600	PTAC6	Leaf tip	80	0.955241	252.498	253.7	0.00685344
AT1G21610	AT1G21610	Leaf tip	80	0.192218	95.0271	80.7535	-0.234813
AT1G21630	AT1G21630	Leaf tip	80	0.279326	134.94	148.406	0.13723
AT1G21640	NADK2	Leaf tip	80	0.341272	164.265	146.056	-0.169503
AT1G21650	SECA2	Leaf tip	80	0.418698	85.3217	75.9617	-0.167642
AT1G21651	AT1G21651	Leaf tip	80	0.538193	5.5353	4.35942	-0.344525
AT1G21660	AT1G21660	Leaf tip	80	0.838071	98.3696	100.827	0.0356041
AT1G21670	AT1G21670	Leaf tip	80	0.738523	20.1362	18.7627	-0.101928
AT1G21680	AT1G21680	Leaf tip	80	0.0334979	75.1934	58.9368	-0.351437
AT1G21690	EMB1968	Leaf tip	80	0.454651	36.8514	41.9545	0.187107
AT1G21695	AT1G21695	Leaf tip	80	0.0301917	5.46186	1	-2.44939
AT1G21700	SWI3C	Leaf tip	80	0.341422	67.2157	56.6726	-0.246148
AT1G21710	OGG1	Leaf tip	80	0.459962	21.2136	18.4144	-0.204155
AT1G21720	PBC1	Leaf tip	80	0.567017	80.3092	83.3234	0.0531552
AT1G21730	KIN7C	Leaf tip	80	0.187288	51.011	59.3544	0.218548
AT1G21740	AT1G21740	Leaf tip	80	0.796028	14.6612	15.4264	0.0733984
AT1G21750	PDIL1.1	Leaf tip	80	0.811953	157.83	154.426	-0.0314524
AT1G21760	SKIP32	Leaf tip	80	0.661779	113.824	109.596	-0.0546102
AT1G21770	AT1G21770	Leaf tip	80	0.675385	192.435	200.529	0.0594416
AT1G21780	AT1G21780	Leaf tip	80	0.691442	346.559	361.192	0.059667
AT1G21790	AT1G21790	Leaf tip	80	0.139687	26.4866	32.4474	0.292844
AT1G21810	FPP2	Leaf tip	80	0.229403	12.8537	17.0938	0.411289
AT1G21830	AT1G21830	Leaf tip	80	0.00011848	58.2985	299.809	2.36251
AT1G21840	UREF	Leaf tip	80	0.00401029	21.495	52.1538	1.27877
AT1G21880	LYM1	Leaf tip	80	0.303488	25.9264	30.8485	0.250779
AT1G21890	AT1G21890	Leaf tip	80	0.187244	6.1501	2.84139	-1.11401
AT1G21900	AT1G21900	Leaf tip	80	0.702114	63.4652	67.1744	0.0819474
AT1G21910	ERF012	Leaf tip	80	0.0317691	4.62583	10.683	1.20754
AT1G21920	AT1G21920	Leaf tip	80	0.108838	208.817	247.869	0.247337
AT1G21930	AT1G21930	Leaf tip	80	0.702188	31.1163	29.3317	-0.0852059
AT1G21980	PIP5K1	Leaf tip	80	2.03052e-05	123.436	404.504	1.71239
AT1G22000	AT1G22000	Leaf tip	80	0.355918	1	1.36365	0.447478
AT1G22020	SHM6	Leaf tip	80	0.330835	46.1324	54.3648	0.236893
AT1G22030	AT1G22030	Leaf tip	80	0.350103	14.714	19.4908	0.405601
AT1G22040	AT1G22040	Leaf tip	80	0.83351	28.6006	27.3234	-0.0659115
AT1G22050	MUB6	Leaf tip	80	0.0418284	39.457	28.3753	-0.475649
AT1G22060	AT1G22060	Leaf tip	80	6.86123e-05	132.393	270.031	1.0283
AT1G22065	AT1G22065	Leaf tip	80	0.998467	1.37249	1.37144	-0.00110812
AT1G22070	TGA3	Leaf tip	80	0.050792	71.0993	97.8643	0.460948
AT1G22140	AT1G22140	Leaf tip	80	0.176504	117.122	102.63	-0.190556
AT1G22160	AT1G22160	Leaf tip	80	0.100893	63.7111	42.4558	-0.585583
AT1G22170	AT1G22170	Leaf tip	80	0.956005	10.9218	10.7219	-0.0266416
AT1G22180	AT1G22180	Leaf tip	80	0.115303	24.0764	38.5352	0.678557
AT1G22190	RAP2.13	Leaf tip	80	0.969676	37.3239	37.5035	0.00692667
AT1G22200	AT1G22200	Leaf tip	80	0.859266	79.2376	77.2684	-0.0363074
AT1G22230	AT1G22230	Leaf tip	80	0.834581	5.04995	4.53386	-0.15553
AT1G22250	AT1G22250	Leaf tip	80	0.682613	6.8033	6.2965	-0.111685
AT1G22260	ZYP1A	Leaf tip	80	0.821791	8.30184	7.63309	-0.121165
AT1G22270	TRM112A	Leaf tip	80	0.0606472	47.1424	68.9299	0.548104
AT1G22275	ZYP1B	Leaf tip	80	0.736386	5.71421	4.96136	-0.203817
AT1G22280	PAPP2C	Leaf tip	80	0.64949	71.4199	76.5192	0.0994965
AT1G22300	GRF10	Leaf tip	80	0.887336	489.422	494.885	0.0160151
AT1G22310	MBD8	Leaf tip	80	0.325787	134.151	113.842	-0.236824
AT1G22330	AT1G22330	Leaf tip	80	0.00140739	47.2582	24.7776	-0.93153
AT1G22340	UGT85A7	Leaf tip	80	0.868975	2.56195	2.81783	0.137344
AT1G22350	AT1G22350	Leaf tip	80	0.0324016	34.0781	22.85	-0.576654
AT1G22360	UGT85A2	Leaf tip	80	0.00263278	123.07	52.0724	-1.24089
AT1G22370	UGT85A5	Leaf tip	80	8.54485e-05	41.7072	15.9475	-1.38697
AT1G22400	UGT85A1	Leaf tip	80	0.000260195	52.8084	28.5645	-0.886543
AT1G22403	AT1G22403	Leaf tip	80	0.820972	20.1931	19.4101	-0.057051
AT1G22410	AT1G22410	Leaf tip	80	0.299195	150.243	132.058	-0.186126
AT1G22430	AT1G22430	Leaf tip	80	0.865635	476.333	471.791	-0.0138199
AT1G22450	COX6B.1	Leaf tip	80	0.316998	151.573	142.688	-0.0871501
AT1G22470	AT1G22470	Leaf tip	80	0.393961	1.37249	2.09852	0.612579
AT1G22490	AT1G22490	Leaf tip	80	0.716124	5.7433	5.01532	-0.19554
AT1G22500	ATL15	Leaf tip	80	0.940085	8.86647	8.65971	-0.034041
AT1G22510	AT1G22510	Leaf tip	80	0.38353	16.4544	19.4986	0.244895
AT1G22520	AT1G22520	Leaf tip	80	0.288755	98.9494	91.1194	-0.118933
AT1G22530	PATL2	Leaf tip	80	0.103586	152.263	101.739	-0.581693
AT1G22540	NPF5.10	Leaf tip	80	0.249061	19.6701	14.487	-0.441246
AT1G22550	NPF5.16	Leaf tip	80	0.00619841	13.8951	1.7985	-2.94971
AT1G22570	NPF5.15	Leaf tip	80	1.59396e-05	35.7003	5.02287	-2.82935
AT1G22590	AGL87	Leaf tip	80	0.10961	115.919	100.073	-0.212067
AT1G22600	AT1G22600	Leaf tip	80	0.201949	5.24136	7.41837	0.501161
AT1G22610	AT1G22610	Leaf tip	80	0.876055	148.02	146.738	-0.0125528
AT1G22620	SAC1	Leaf tip	80	0.367313	101.021	109.251	0.112993
AT1G22630	AT1G22630	Leaf tip	80	0.0722659	358.52	310.858	-0.205798
AT1G22640	MYB3	Leaf tip	80	0.652768	77.9069	74.0174	-0.0738861
AT1G22650	INVD	Leaf tip	80	0.253401	41.5281	50.2577	0.27526
AT1G22660	AT1G22660	Leaf tip	80	0.425138	34.5552	32.5889	-0.0845236
AT1G22680	AT1G22680	Leaf tip	80	0.355918	1	1	0
AT1G22690	GASA9	Leaf tip	80	0.022125	271.975	174.287	-0.642013
AT1G22700	PYG7	Leaf tip	80	0.206578	295.75	276.644	-0.096352
AT1G22710	SUC2	Leaf tip	80	0.508854	460.679	444.083	-0.0529322
AT1G22730	AT1G22730	Leaf tip	80	0.145993	69.3962	80.8734	0.220808
AT1G22740	RABG3B	Leaf tip	80	0.16506	43.8507	35.0307	-0.32398
AT1G22750	AT1G22750	Leaf tip	80	0.307771	159.273	148.96	-0.0965681
AT1G22770	GI	Leaf tip	80	0.915208	39.6346	38.6098	-0.0377954
AT1G22780	RPS18B.2	Leaf tip	80	0.0591324	245.638	283.233	0.205453
AT1G22790	AT1G22790	Leaf tip	80	0.502043	34.1174	37.9386	0.15316
AT1G22800	AT1G22800	Leaf tip	80	0.647102	49.5206	53.1511	0.10207
AT1G22810	ERF019	Leaf tip	80	0.67369	7.75045	8.64393	0.157407
AT1G22830	PCMP.E24	Leaf tip	80	0.941557	9.00842	8.74806	-0.0423111
AT1G22840	CYTC.1	Leaf tip	80	0.397298	215.078	226.392	0.0739651
AT1G22850	AT1G22850	Leaf tip	80	0.751232	591.011	602.981	0.0289292
AT1G22860	VPS3	Leaf tip	80	0.319773	39.5055	46.4701	0.23425
AT1G22870	AT1G22870	Leaf tip	80	0.206752	37.3888	53.202	0.508874
AT1G22880	CEL5	Leaf tip	80	0.728749	35.4798	37.3145	0.0727382
AT1G22882	SUN3	Leaf tip	80	0.521226	78.0425	72.0161	-0.115941
AT1G22885	AT1G22885	Leaf tip	80	0.0125914	30.073	43.3004	0.525914
AT1G22890	AT1G22890	Leaf tip	80	0.520981	35.3317	39.2588	0.152053
AT1G22900	DIR11	Leaf tip	80	0.623465	19.4886	15.8122	-0.30159
AT1G22910	AT1G22910	Leaf tip	80	0.00198054	108.354	230.29	1.0877
AT1G22920	CSN5A	Leaf tip	80	0.405597	40.859	37.5853	-0.120484
AT1G22930	AT1G22930	Leaf tip	80	0.134561	335.375	302.812	-0.147355
AT1G22940	TH1	Leaf tip	80	0.356604	75.4205	71.5208	-0.0765938
AT1G22950	AT1G22950	Leaf tip	80	0.92734	51.4465	51.8383	0.0109462
AT1G22960	AT1G22960	Leaf tip	80	0.870994	11.5459	11.001	-0.0697495
AT1G22970	AT1G22970	Leaf tip	80	0.5167	46.6992	52.1764	0.16
AT1G22985	ERF069	Leaf tip	80	0.575259	3.95082	5.07872	0.362313
AT1G23000	AT1G23000	Leaf tip	80	0.84077	1.94714	2.16215	0.15111
AT1G23010	LPR1	Leaf tip	80	0.872656	3.3571	3.26067	-0.042047
AT1G23020	FRO3	Leaf tip	80	0.360606	44.1204	36.5594	-0.271203
AT1G23030	PUB11	Leaf tip	80	0.146647	57.6455	53.0466	-0.119948
AT1G23040	AT1G23040	Leaf tip	80	0.53028	10.4166	8.92061	-0.223675
AT1G23050	AT1G23050	Leaf tip	80	0.80415	15.3602	13.9154	-0.142511
AT1G23052	AT1G23052	Leaf tip	80	0.746465	12.5828	10.5798	-0.250141
AT1G23060	AT1G23060	Leaf tip	80	0.882243	1.66571	1.79072	0.104403
AT1G23080	PIN7	Leaf tip	80	0.000102075	401.984	680.43	0.759307
AT1G23090	SULTR3.3	Leaf tip	80	0.0247397	32.7277	22.1924	-0.560445
AT1G23100	AT1G23100	Leaf tip	80	0.0490554	6.59794	14.9918	1.18408
AT1G23110	AT1G23110	Leaf tip	80	0.11238	1.37249	3.31652	1.27288
AT1G23120	AT1G23120	Leaf tip	80	0.973034	3.26677	3.18926	-0.0346433
AT1G23130	AT1G23130	Leaf tip	80	0.702398	1132.66	1063.87	-0.0903929
AT1G23140	CAR8	Leaf tip	80	0.601841	16.499	13.2456	-0.316866
AT1G23170	AT1G23170	Leaf tip	80	0.292306	15.3254	20.3597	0.409786
AT1G23180	AT1G23180	Leaf tip	80	0.194989	66.057	55.3403	-0.255381
AT1G23190	PGM3	Leaf tip	80	0.629401	123.572	118.147	-0.0647676
AT1G23200	PME6	Leaf tip	80	0.0754268	12.7955	23.4417	0.873434
AT1G23205	AT1G23205	Leaf tip	80	0.00327595	48.8146	21.3072	-1.19597
AT1G23220	AT1G23220	Leaf tip	80	0.0294136	48.7858	41.2919	-0.240603
AT1G23230	MED23	Leaf tip	80	0.718101	53.9391	50.9417	-0.0824847
AT1G23260	UEV1A	Leaf tip	80	0.413556	109.944	120.808	0.135942
AT1G23280	AT1G23280	Leaf tip	80	0.163355	94.6943	116.947	0.304505
AT1G23290	RPL27AB	Leaf tip	80	0.964651	333.651	335.383	0.0074708
AT1G23310	GGAT1	Leaf tip	80	0.00532918	3960.75	3385.84	-0.226258
AT1G23330	AT1G23330	Leaf tip	80	0.325257	35.6501	33.2608	-0.100086
AT1G23340	AT1G23340	Leaf tip	80	0.00377689	7.63614	23.9727	1.65048
AT1G23350	AT1G23350	Leaf tip	80	0.181003	1	2.22556	1.15417
AT1G23360	MENG	Leaf tip	80	0.570391	201.251	193.032	-0.0601501
AT1G23380	KNAT6	Leaf tip	80	0.682723	4.02281	3.3083	-0.282115
AT1G23390	AT1G23390	Leaf tip	80	0.000578932	337.198	154.995	-1.12137
AT1G23400	CAF2	Leaf tip	80	0.0476445	272.363	224.99	-0.275668
AT1G23410	RPS27AA	Leaf tip	80	0.411075	8.969	11.1897	0.319157
AT1G23440	AT1G23440	Leaf tip	80	0.959491	78.1507	77.5429	-0.0112633
AT1G23450	AT1G23450	Leaf tip	80	0.777726	1.84606	2.09874	0.185077
AT1G23460	AT1G23460	Leaf tip	80	0.776824	16.3058	17.8529	0.130779
AT1G23465	AT1G23465	Leaf tip	80	0.657053	2.7423	2.21778	-0.306272
AT1G23470	AT1G23470	Leaf tip	80	0.35652	8.22402	10.6604	0.374349
AT1G23480	CSLA3	Leaf tip	80	0.00966853	99.8458	57.8559	-0.787238
AT1G23490	ARF2.A	Leaf tip	80	0.65565	668.887	647.08	-0.0478175
AT1G23530	AT1G23530	Leaf tip	80	0.183713	9.23896	5.81403	-0.66819
AT1G23550	SRO2	Leaf tip	80	0.682081	4.67601	5.60076	0.260344
AT1G23560	AT1G23560	Leaf tip	80	0.576499	4.06121	5.07872	0.322557
AT1G23710	AT1G23710	Leaf tip	80	0.00750268	28.254	62.5707	1.14703
AT1G23730	BCA3	Leaf tip	80	0.0561449	52.9755	44.6747	-0.24587
AT1G23740	AOR	Leaf tip	80	0.0244109	817.505	746.118	-0.131823
AT1G23750	AT1G23750	Leaf tip	80	0.473109	28.9738	25.931	-0.16007
AT1G23780	SKIP22	Leaf tip	80	0.630903	34.3426	39.6221	0.206307
AT1G23790	AT1G23790	Leaf tip	80	0.842681	2.61285	2.28119	-0.195839
AT1G23800	ALDH2B7	Leaf tip	80	0.631539	11.7255	13.8452	0.239738
AT1G23820	SPDSYN1	Leaf tip	80	0.666952	107.974	102.888	-0.0696092
AT1G23830	AT1G23830	Leaf tip	80	0.809273	5.89528	6.32785	0.102153
AT1G23840	AT1G23840	Leaf tip	80	0.684465	2.33141	1.73509	-0.426193
AT1G23850	AT1G23850	Leaf tip	80	0.135529	1	1.7985	0.846792
AT1G23860	RSZ21	Leaf tip	80	0.499949	53.2986	56.8561	0.0932193
AT1G23870	TPS9	Leaf tip	80	0.0315661	21.1568	13.4815	-0.650139
AT1G23880	AT1G23880	Leaf tip	80	0.0621845	15.7747	10.8259	-0.543136
AT1G23890	AT1G23890	Leaf tip	80	0.253891	14.4967	17.9713	0.30997
AT1G23900	GAMMA.ADR	Leaf tip	80	0.0783833	102.075	87.2605	-0.226228
AT1G23935	AT1G23935	Leaf tip	80	0.886739	8.82879	9.3241	0.078749
AT1G23940	AT1G23940	Leaf tip	80	0.73681	7.01203	8.35072	0.252069
AT1G23950	AT1G23950	Leaf tip	80	0.986585	52.63	52.7403	0.00301982
AT1G23960	AT1G23960	Leaf tip	80	0.181696	63.9306	78.6323	0.298616
AT1G23965	AT1G23965	Leaf tip	80	0.355918	1.37249	1	-0.456795
AT1G23970	AT1G23970	Leaf tip	80	0.257579	18.5235	13.1502	-0.494277
AT1G23980	ATL47	Leaf tip	80	0.34598	16.4471	11.6625	-0.495954
AT1G24020	MLP423	Leaf tip	80	0.00233703	38.8523	12.5023	-1.63581
AT1G24030	PBL28	Leaf tip	80	0.354754	61.8746	50.238	-0.300568
AT1G24040	AT1G24040	Leaf tip	80	0.737579	63.0551	66.332	0.0730923
AT1G24050	AT1G24050	Leaf tip	80	0.7043	107.428	112.478	0.0662683
AT1G24070	CSLA10	Leaf tip	80	0.863492	17.1484	15.2428	-0.16995
AT1G24090	AT1G24090	Leaf tip	80	0.0184385	1.47357	4.47067	1.60117
AT1G24095	AT1G24095	Leaf tip	80	0.0458234	3.67941	7.08699	0.945698
AT1G24100	UGT74B1	Leaf tip	80	0.628039	227.313	243.965	0.101996
AT1G24120	ATJ16	Leaf tip	80	0.00334073	125.128	94.5094	-0.404876
AT1G24140	X3MMP	Leaf tip	80	0.468052	5.5321	10.3538	0.904267
AT1G24145	AT1G24145	Leaf tip	80	0.101167	6.21615	9.84636	0.66357
AT1G24147	AT1G24147	Leaf tip	80	0.276453	54.8677	71.1868	0.375653
AT1G24148	AT1G24148	Leaf tip	80	0.743578	129.112	125.333	-0.0428668
AT1G24150	ATFH4	Leaf tip	80	0.875734	15.7807	16.392	0.0548316
AT1G24160	AT1G24160	Leaf tip	80	0.239493	189.892	171.911	-0.143519
AT1G24170	GATL8	Leaf tip	80	0.651181	46.9816	43.167	-0.12217
AT1G24180	IAR4	Leaf tip	80	0.29375	89.0585	99.4361	0.159017
AT1G24190	SNL3	Leaf tip	80	0.172885	67.5994	80.8774	0.258726
AT1G24210	AT1G24210	Leaf tip	80	0.251576	3.80887	5.89278	0.629588
AT1G24240	AT1G24240	Leaf tip	80	0.39429	20.1972	24.4761	0.277222
AT1G24265	AT1G24265	Leaf tip	80	0.0516538	11.0031	16.4938	0.584017
AT1G24267	AT1G24267	Leaf tip	80	0.963627	84.1972	84.6835	0.00830855
AT1G24280	G6PD3	Leaf tip	80	0.329988	22.4789	15.8533	-0.503792
AT1G24290	AT1G24290	Leaf tip	80	0.6313	12.8662	11.5211	-0.159312
AT1G24300	AT1G24300	Leaf tip	80	0.475392	136.508	125.626	-0.119848
AT1G24310	NUP54	Leaf tip	80	0.50969	51.2563	46.9923	-0.125305
AT1G24320	GCS2	Leaf tip	80	0.332093	14.8107	18.7305	0.338746
AT1G24330	PUB6	Leaf tip	80	0.884628	16.6458	16.1931	-0.0397796
AT1G24340	EMB260	Leaf tip	80	0.304374	76.3649	69.5519	-0.13482
AT1G24350	AT1G24350	Leaf tip	80	0.555586	115.045	126.204	0.133562
AT1G24360	AT1G24360	Leaf tip	80	0.89097	156.878	158.71	0.0167513
AT1G24400	LHT2	Leaf tip	80	0.11157	14.1744	19.4179	0.454102
AT1G24405	AT1G24405	Leaf tip	80	0.303888	2.93443	2.09874	-0.483556
AT1G24440	AT1G24440	Leaf tip	80	0.578177	31.9707	35.8121	0.163694
AT1G24450	NFD2	Leaf tip	80	0.0682309	18.1894	9.73533	-0.901796
AT1G24460	AT1G24460	Leaf tip	80	0.392106	165.46	178.704	0.111092
AT1G24470	KCR2	Leaf tip	80	0.742678	7.73867	8.67643	0.165017
AT1G24490	ALB4	Leaf tip	80	0.717756	84.7074	89.3021	0.0762057
AT1G24510	CCT5	Leaf tip	80	0.528806	169.393	178.565	0.0760755
AT1G24530	AT1G24530	Leaf tip	80	0.363217	14.5672	10.2022	-0.513843
AT1G24560	AT1G24560	Leaf tip	80	0.984948	122.393	122.778	0.00452968
AT1G24575	AT1G24575	Leaf tip	80	0.137961	20.0379	23.7587	0.245725
AT1G24577	AT1G24577	Leaf tip	80	0.672154	9.00915	9.90977	0.137461
AT1G24580	AT1G24580	Leaf tip	80	0.0949594	8.67506	4.65188	-0.899058
AT1G24600	AT1G24600	Leaf tip	80	0.198247	18.6754	13.017	-0.52074
AT1G24610	AT1G24610	Leaf tip	80	0.667016	60.3969	62.1852	0.0420969
AT1G24625	ZFP7	Leaf tip	80	0.257367	37.6167	31.2921	-0.265574
AT1G24706	THO2	Leaf tip	80	0.894154	226.057	223.416	-0.0169567
AT1G24735	AT1G24735	Leaf tip	80	0.0732395	4.38352	8.49354	0.954278
AT1G24764	ATMAP70.2	Leaf tip	80	0.610646	67.4244	73.4982	0.124438
AT1G25211	AT1G25211	Leaf tip	80	0.840194	5.61385	5.20598	-0.10882
AT1G25220	ASB1	Leaf tip	80	0.712478	46.9745	50.8334	0.113899
AT1G25230	AT1G25230	Leaf tip	80	0.00022341	92.4272	51.5601	-0.842064
AT1G25250	AtIDD16	Leaf tip	80	0.956841	3.92245	3.81477	-0.040158
AT1G25260	AT1G25260	Leaf tip	80	0.283041	90.0062	109.408	0.281616
AT1G25275	AT1G25275	Leaf tip	80	0.43717	243.088	255.116	0.0696728
AT1G25280	TULP10	Leaf tip	80	0.92167	39.6025	40.1521	0.0198853
AT1G25290	RBL10	Leaf tip	80	0.247205	44.7604	37.3867	-0.2597
AT1G25320	AT1G25320	Leaf tip	80	0.947586	8.29254	8.18574	-0.0187011
AT1G25330	BHLH75	Leaf tip	80	0.818984	1.89624	2.10653	0.151724
[truncated: 17,960 more rows]

## Sheet: D
AGI	Gene name	Tissue	Timepoint (min)	p-value (FRtip vs WL)	mean read count WL	mean read count FRtip	log2FC (FRtip vs WL)
AT1G01010	NAC001	Leaf tip	100	0.707155	1.7542	1.41498	-0.310035
AT1G01020	ARV1	Leaf tip	100	0.714882	105.817	102.344	-0.0481433
AT1G01030	NGA3	Leaf tip	100	0.0020236	29.0637	12.8877	-1.17323
AT1G01040	DCL1	Leaf tip	100	0.258844	253.941	279.236	0.136991
AT1G01050	PPA1	Leaf tip	100	0.166993	97.609	84.5724	-0.206828
AT1G01060	LHY	Leaf tip	100	0.955336	59.2243	58.5382	-0.0168105
AT1G01070	AT1G01070	Leaf tip	100	0.00085781	3.42687	1	-1.77689
AT1G01080	AT1G01080	Leaf tip	100	0.232071	243.897	210.375	-0.213309
AT1G01090	PDH.E1.ALPHA	Leaf tip	100	0.760457	353.819	359.783	0.0241144
AT1G01100	RPP1A	Leaf tip	100	0.796117	577.054	567.224	-0.0247865
AT1G01110	IQD18	Leaf tip	100	0.00439289	3.16847	12.9475	2.03082
AT1G01120	KCS1	Leaf tip	100	0.18445	100.708	140.88	0.484289
AT1G01130	AT1G01130	Leaf tip	100	0.345652	5.33795	3.03802	-0.813156
AT1G01140	CIPK9	Leaf tip	100	0.000191475	343.129	72.8	-2.23674
AT1G01160	GIF2	Leaf tip	100	0.248268	270.483	303.223	0.16484
AT1G01170	AT1G01170	Leaf tip	100	0.146386	239.596	196.941	-0.282836
AT1G01180	AT1G01180	Leaf tip	100	0.707465	13.7883	15.5527	0.173725
AT1G01190	CYP78A8	Leaf tip	100	0.0354012	16.7196	8.16103	-1.03472
AT1G01200	RABA3	Leaf tip	100	0.0145185	4.67687	9.64119	1.04367
AT1G01210	AT1G01210	Leaf tip	100	0.210732	40.3206	31.0597	-0.376473
AT1G01220	FKGP	Leaf tip	100	0.272897	145.032	131.067	-0.146061
AT1G01225	AT1G01225	Leaf tip	100	0.704869	11.6981	13.2658	0.181444
AT1G01230	AT1G01230	Leaf tip	100	0.0484273	53.0518	35.883	-0.564099
AT1G01240	AT1G01240	Leaf tip	100	0.334017	205.466	221.044	0.105428
AT1G01250	ERF023	Leaf tip	100	0.0237049	10.2582	22.5384	1.1356
AT1G01260	BHLH13	Leaf tip	100	5.17015e-06	48.9252	240.529	2.29756
AT1G01290	CNX3	Leaf tip	100	0.106867	61.6353	47.4343	-0.377827
AT1G01300	APF2	Leaf tip	100	0.00264324	76.8682	106.429	0.46943
AT1G01310	AT1G01310	Leaf tip	100	0.531786	6.25692	4.91494	-0.348278
AT1G01320	AT1G01320	Leaf tip	100	0.0305364	1247.73	1049.49	-0.249628
AT1G01340	CNGC10	Leaf tip	100	0.983928	10.8072	10.688	-0.0160069
AT1G01350	AT1G01350	Leaf tip	100	0.688539	60.2696	57.5595	-0.066376
AT1G01360	PYL9	Leaf tip	100	0.395014	47.7035	56.7302	0.250024
AT1G01370	HTR12	Leaf tip	100	0.238545	9.79001	6.61647	-0.565249
AT1G01380	ETC1	Leaf tip	100	0.450458	5.4116	7.8848	0.543018
AT1G01390	AT1G01390	Leaf tip	100	0.294243	26.2398	31.6179	0.268988
AT1G01420	UGT72B3	Leaf tip	100	0.221815	33.6232	26.532	-0.341721
AT1G01430	TBL25	Leaf tip	100	0.00941528	155.143	121.101	-0.35739
AT1G01440	AT1G01440	Leaf tip	100	0.656094	34.492	31.3365	-0.138415
AT1G01448	AT1G01448	Leaf tip	100	0.644842	43.9366	48.2271	0.134424
AT1G01450	AT1G01450	Leaf tip	100	0.864049	24.6362	25.564	0.0533327
AT1G01470	LEA14	Leaf tip	100	0.0316856	91.7725	135.969	0.567143
AT1G01490	AT1G01490	Leaf tip	100	0.31226	629.768	568.476	-0.147722
AT1G01500	AT1G01500	Leaf tip	100	0.425461	55.3048	49.4361	-0.16184
AT1G01510	AN	Leaf tip	100	0.887059	75.0503	74.0122	-0.0200942
AT1G01520	AT1G01520	Leaf tip	100	0.00232011	6.9124	16.7424	1.27625
AT1G01540	AT1G01540	Leaf tip	100	0.235656	195.937	167.906	-0.222734
AT1G01550	BPS1	Leaf tip	100	0.00273036	290.418	215.28	-0.431914
AT1G01560	MPK11	Leaf tip	100	0.321866	2.95764	4.91473	0.732666
AT1G01570	AT1G01570	Leaf tip	100	0.15287	7.81037	4.67992	-0.738908
AT1G01580	FRO2	Leaf tip	100	0.524431	11.0902	8.93135	-0.312329
AT1G01590	FRO1	Leaf tip	100	0.355918	1.54187	1	-0.624677
AT1G01600	CYP86A4	Leaf tip	100	0.135829	1	2.02833	1.02029
AT1G01610	GPAT4	Leaf tip	100	0.0420556	107.718	84.6368	-0.347905
AT1G01620	PIP1.3	Leaf tip	100	0.457307	281.363	253.787	-0.148815
AT1G01630	AT1G01630	Leaf tip	100	0.00239078	119.07	76.2681	-0.642664
AT1G01640	AT1G01640	Leaf tip	100	0.979955	4.55767	4.49997	-0.018383
AT1G01650	SPPL4	Leaf tip	100	0.013735	96.2431	178.452	0.890779
AT1G01660	AT1G01660	Leaf tip	100	0.986271	18.3632	18.4257	0.0049046
AT1G01670	PUB56	Leaf tip	100	0.171747	17.7977	11.8776	-0.583451
AT1G01680	PUB54	Leaf tip	100	0.79642	3.42586	2.93655	-0.222341
AT1G01690	ATPRD3	Leaf tip	100	0.0240686	4.41948	12.3942	1.48772
AT1G01695	AT1G01695	Leaf tip	100	0.611267	4.86263	3.80834	-0.352574
AT1G01700	ATROPGEF2	Leaf tip	100	0.38869	8.75894	13.6348	0.638469
AT1G01710	AT1G01710	Leaf tip	100	0.730188	120.176	125.244	0.0595904
AT1G01720	NAC002	Leaf tip	100	0.000380741	45.3447	130.196	1.52167
AT1G01725	AT1G01725	Leaf tip	100	0.112865	24.478	34.0612	0.476642
AT1G01730	AT1G01730	Leaf tip	100	0.34384	38.4913	47.8621	0.314349
AT1G01740	BSK4	Leaf tip	100	0.145337	33.1949	20.5598	-0.691137
AT1G01750	ADF11.1	Leaf tip	100	0.296671	8.98773	13.6524	0.603128
AT1G01760	AT1G01760	Leaf tip	100	0.594217	10.4496	12.0575	0.206493
AT1G01770	AT1G01770	Leaf tip	100	0.171511	107.458	90.072	-0.254621
AT1G01780	PLIM2B	Leaf tip	100	0.528917	66.3564	61.6915	-0.105163
AT1G01790	KEA1	Leaf tip	100	0.0446054	422.976	357.6	-0.24223
AT1G01800	AT1G01800	Leaf tip	100	0.146933	101.313	88.1686	-0.200479
AT1G01810	AT1G01810	Leaf tip	100	0.682933	2.88399	2.44331	-0.239233
AT1G01820	PEX11C	Leaf tip	100	0.74784	95.147	100.311	0.0762444
AT1G01830	AT1G01830	Leaf tip	100	0.0729421	69.3818	51.7689	-0.422471
AT1G01840	AT1G01840	Leaf tip	100	0.19864	37.2567	44.4922	0.25605
AT1G01860	PFC1	Leaf tip	100	0.982087	63.3352	63.0559	-0.00637724
AT1G01880	GEN1	Leaf tip	100	0.507683	5.73553	3.79012	-0.597682
AT1G01900	SBTI1.1	Leaf tip	100	0.452508	14.3843	12.5694	-0.194581
AT1G01910	AT1G01910	Leaf tip	100	0.383178	89.6069	83.1102	-0.108584
AT1G01920	AT1G01920	Leaf tip	100	0.878414	42.7976	41.6018	-0.0408829
AT1G01930	AT1G01930	Leaf tip	100	0.492623	51.5625	56.5969	0.134399
AT1G01940	CYP18.1	Leaf tip	100	0.675821	17.1177	15.0404	-0.18664
AT1G01950	ARK2	Leaf tip	100	0.00057952	57.746	94.6614	0.713055
AT1G01960	BIG3	Leaf tip	100	0.689506	110.964	114.403	0.0440277
AT1G01970	AT1G01970	Leaf tip	100	0.102448	109.864	89.6993	-0.292545
AT1G01990	AT1G01990	Leaf tip	100	0.0238684	29.185	39.9177	0.451803
AT1G02000	GAE2	Leaf tip	100	0.726067	16.9755	19.3946	0.192204
AT1G02010	SEC1A.1	Leaf tip	100	0.317003	56.1364	61.2397	0.12553
AT1G02020	AT1G02020	Leaf tip	100	0.322939	28.5644	35.3944	0.309301
AT1G02050	PKSA	Leaf tip	100	0.100311	24.3097	18.3054	-0.409267
AT1G02060	AT1G02060	Leaf tip	100	0.519738	9.1806	11.3609	0.307422
AT1G02080	AT1G02080	Leaf tip	100	0.216283	166.377	179.501	0.109536
AT1G02090	CSN7	Leaf tip	100	0.252548	98.6951	107.913	0.128823
AT1G02100	LCMT1	Leaf tip	100	0.571624	94.2013	84.2677	-0.160768
AT1G02110	AT1G02110	Leaf tip	100	0.0508818	61.7504	84.6357	0.454817
AT1G02120	VAD1	Leaf tip	100	0.756234	480.558	486.498	0.0177238
AT1G02130	RABD2A	Leaf tip	100	0.769953	77.4207	80.8662	0.0628176
AT1G02140	MEE63	Leaf tip	100	0.893404	421.105	413.981	-0.0246162
AT1G02145	ALG12	Leaf tip	100	0.414455	90.6209	100.503	0.149327
AT1G02150	AT1G02150	Leaf tip	100	0.683564	261.177	254.085	-0.0397146
AT1G02160	AT1G02160	Leaf tip	100	0.849406	73.0226	75.4654	0.0474729
AT1G02170	AMC1	Leaf tip	100	0.695	76.0395	71.3014	-0.0928194
AT1G02180	AT1G02180	Leaf tip	100	0.695947	15.8723	14.7224	-0.108498
AT1G02205	CER1	Leaf tip	100	0.0566091	120.705	314.574	1.38192
AT1G02220	NAC003	Leaf tip	100	0.0850052	9.4119	5.01662	-0.907771
AT1G02230	NAC004	Leaf tip	100	0.138778	2.62661	1.41498	-0.892424
AT1G02260	AT1G02260	Leaf tip	100	0.183203	51.3429	40.5265	-0.341301
AT1G02270	AT1G02270	Leaf tip	100	0.196082	129.771	117.601	-0.142064
AT1G02280	TOC33	Leaf tip	100	0.047918	214.153	184.275	-0.216778
AT1G02290	AT1G02290	Leaf tip	100	0.153986	8.11431	17.7753	1.13133
AT1G02300	CATHB1	Leaf tip	100	6.73401e-06	256.28	123.546	-1.05267
AT1G02305	CATHB2	Leaf tip	100	0.137417	100.984	81.6259	-0.307026
AT1G02310	MAN1	Leaf tip	100	0.198723	2.885	1.5533	-0.893235
AT1G02330	CSU2	Leaf tip	100	0.000673372	62.3758	108.389	0.797163
AT1G02335	GL22	Leaf tip	100	0.906027	12.2159	11.7165	-0.0602154
AT1G02340	HFR1	Leaf tip	100	0.000122888	1	362.107	8.50027
AT1G02350	AT1G02350	Leaf tip	100	1.06094e-06	24.497	348.621	3.83098
AT1G02360	AT1G02360	Leaf tip	100	0.0423591	4.81555	20.7488	2.10726
AT1G02370	AT1G02370	Leaf tip	100	0.0422981	6.7727	15.5163	1.19598
AT1G02380	AT1G02380	Leaf tip	100	0.000227499	7.9245	42.0209	2.40672
AT1G02390	GPAT2	Leaf tip	100	0.386482	6.72664	4.99322	-0.429916
AT1G02400	GA2OX6	Leaf tip	100	0.00138777	2.5084	50.9063	4.34301
AT1G02410	COX11	Leaf tip	100	0.293776	61.781	52.3678	-0.238484
AT1G02420	AT1G02420	Leaf tip	100	0.162526	6.82738	12.3294	0.852702
AT1G02430	ATARFD1B	Leaf tip	100	0.0217514	8.56659	17.4754	1.02853
AT1G02450	NIMIN.1	Leaf tip	100	0.988696	1.54187	1.5533	0.0106615
AT1G02460	AT1G02460	Leaf tip	100	0.365787	15.0408	10.1761	-0.563704
AT1G02470	AT1G02470	Leaf tip	100	0.108183	3.09633	5.7863	0.902085
AT1G02475	AT1G02475	Leaf tip	100	0.895979	128.78	125.997	-0.0315211
AT1G02500	SAM1	Leaf tip	100	0.333481	333.524	310.892	-0.101377
AT1G02560	CLPP5	Leaf tip	100	0.513609	530.939	514.928	-0.0441757
AT1G02610	AT1G02610	Leaf tip	100	0.862189	17.1202	16.4475	-0.0578337
AT1G02640	BXL2	Leaf tip	100	0.288189	9.5291	6.39987	-0.574298
AT1G02650	AT1G02650	Leaf tip	100	0.0521909	6.56037	2.38325	-1.46085
AT1G02660	AT1G02660	Leaf tip	100	0.00926212	8.58605	27.6434	1.68687
AT1G02670	AT1G02670	Leaf tip	100	0.137459	4.32686	7.82454	0.854684
AT1G02680	TAF13	Leaf tip	100	0.29337	35.8126	41.6658	0.218396
AT1G02690	IMPA.6	Leaf tip	100	0.363639	7.43529	12.5738	0.757956
AT1G02700	AT1G02700	Leaf tip	100	0.395042	5.90842	3.25483	-0.86019
AT1G02710	AT1G02710	Leaf tip	100	0.616792	7.36925	5.72646	-0.363873
AT1G02720	GATL5	Leaf tip	100	0.632266	39.0162	35.3155	-0.143774
AT1G02730	CSLD5	Leaf tip	100	0.0115468	17.308	8.55281	-1.01697
AT1G02740	MRG2	Leaf tip	100	0.424315	23.6165	30.0541	0.347768
AT1G02750	DI19.2	Leaf tip	100	0.49244	39.6537	42.5558	0.101899
AT1G02780	RPL19A	Leaf tip	100	0.910316	1551.87	1543.78	-0.0075445
AT1G02800	CEL2	Leaf tip	100	0.814437	3.42687	3.03802	-0.17376
AT1G02810	PME7	Leaf tip	100	0.937674	1.42316	1.47503	0.0516426
AT1G02816	AT1G02816	Leaf tip	100	0.036889	16.037	25.0102	0.641111
AT1G02820	LEA2	Leaf tip	100	0.099188	61.8185	44.8666	-0.462398
AT1G02840	SR34	Leaf tip	100	0.246338	366.116	401.469	0.132989
AT1G02850	BGLU11	Leaf tip	100	0.555242	4.06135	6.44086	0.665293
AT1G02860	BAH1	Leaf tip	100	0.191002	15.1105	20.8969	0.467741
AT1G02870	AT1G02870	Leaf tip	100	0.0826501	23.1652	34.3426	0.56804
AT1G02880	TPK1.1	Leaf tip	100	0.845061	67.4576	69.2547	0.0379305
AT1G02890	AT1G02890	Leaf tip	100	0.451901	174.218	161.139	-0.112583
AT1G02900	RALF1	Leaf tip	100	0.303543	4.10843	2.1066	-0.963668
[truncated: 19,799 more rows]

## Sheet: E
AGI	Gene name	Tissue	Timepoint (min)	p-value (FRtip vs WL)	mean read count WL	mean read count FRtip	log2FC (FRtip vs WL)
[truncated: 19,959 more rows]

[truncated: 20 more sheets: F, G, H, I, J, K, L, M, N, O, P, Q, R, S, T, U, V, W, X, Y]
