# Supplementary material for: Local light signaling at the leaf tip drives remote differential petiole growth through auxin-gibberellin dynamics
Source: Curr Biol. 2023 Jan 9;33(1):75–85.e5. doi: 10.1016/j.cub.2022.11.045 (PMC9839380; doi:10.1016/j.cub.2022.11.045)
Supplement: Data S2. Gene list showing FRtip-induced expression differences between the abaxial and adaxial petiole, related to Figure 2 — Dataset provides mean normalized read counts from 100 to 300 min in the abaxial and adaxial petiole in both light treatments. In addition, this dataset shows the main and interaction effects for time point, tissue and treatment of an ANOVA analysis performed to identify genes with differential FRtip-induced regulation between the abaxial and adaxial petiole at 100–300 min of treatment. [file mmc3.xlsx]

## Sheet: Sheet 1
			Mean read count 100-300 minutes treatment					p-values ANOVA main and interaction effects calculated per gene. Tissue*Treatment interaction relevant for Figure 2.
AGI	Gene name		WL Abaxial	WL Adaxial	FRtip Abaxial	FRtip Adaxial		Tissue	Time	Treatment	Tissue*Time	Tissue*Treatment	Time*Treatment	Tissue*Time*Treatment
AT1G01010	NAC001		6.09743	6.89178	5.77786	5.31625		0.70866	0.793812	0.0360302	0.988229	0.161085	0.713331	0.152936
AT1G01020	ARV1		84.5617	92.2722	81.5354	92.5965		0.000596057	0.107907	0.606697	0.243448	0.523432	0.357887	0.599334
AT1G01030	NGA3		1.27192	1.59253	1.25823	1.71297		0.0055071	0.706752	0.694674	0.136817	0.622029	0.31051	0.624476
AT1G01040	DCL1		171.213	189.161	179.977	195.893		4.37445e-05	2.14341e-05	0.0502095	0.271132	0.794726	0.658306	0.848913
AT1G01050	PPA1		109.728	118.088	105.269	102.033		0.25602	0.00415209	1.87353e-05	0.176298	0.0115741	0.291373	0.722632
AT1G01060	LHY		24.9441	23.9941	28.094	26.0296		0.176758	6.21936e-42	0.0216954	0.0318639	0.615541	0.481153	0.89369
AT1G01070	AT1G01070		4.21173	4.64929	4.08335	3.72111		0.926181	0.00584172	0.196311	0.641914	0.326803	0.0344164	0.854645
AT1G01080	AT1G01080		133.337	193.696	128.762	189.135		4.87607e-30	0.665441	0.150636	0.0126679	0.998253	0.564059	0.949119
AT1G01090	PDH.E1.ALPHA		339.449	383.552	345.488	375.194		3.07174e-08	0.0283844	0.845909	0.153831	0.229884	0.187451	0.923282
AT1G01100	RPP1A		637.642	779.792	607.875	730.902		1.88642e-18	0.000342985	0.00082153	0.713831	0.398604	0.68447	0.517855
AT1G01110	IQD18		28.9512	29.2259	31.6205	29.7848		0.473764	0.485057	0.140779	0.00872934	0.3335	0.0194266	0.833796
AT1G01120	KCS1		138.297	57.655	196.228	80.2664		2.9842e-19	3.20421e-07	3.73022e-06	0.164298	0.0311927	0.237113	0.693912
AT1G01130	AT1G01130		12.2794	4.93634	15.1813	6.64901		4.83553e-23	6.6551e-07	7.19628e-05	0.000419084	0.28119	0.0460705	0.974664
AT1G01140	CIPK9		66.0437	66.7969	45.3843	57.4237		0.00216451	0.502972	1.49993e-10	0.0493001	0.00643536	0.00865327	0.309033
AT1G01160	GIF2		221.027	246.471	221.037	233.108		0.00172098	0.0117377	0.250211	0.35503	0.249544	0.402183	0.921647
AT1G01170	AT1G01170		161.551	165.204	145.74	162.197		0.00249624	0.357337	0.00450882	0.194017	0.0497993	0.00330103	0.760139
AT1G01180	AT1G01180		8.84877	3.7857	6.46594	3.52905		2.39784e-15	0.00118274	0.00143447	0.58929	0.00934771	0.00930781	0.991166
AT1G01190	CYP78A8		6.88887	7.81469	6.67211	6.77981		0.386934	0.507257	0.29532	0.612891	0.493003	0.0799587	0.956518
AT1G01200	RABA3		14.958	16.0331	16.1188	17.0653		0.173676	2.16695e-06	0.140455	0.342579	0.930605	0.00817225	0.0509168
AT1G01210	AT1G01210		35.0912	49.3507	32.0761	44.7914		1.98149e-14	0.0383312	0.00907035	0.075275	0.586223	0.175776	0.93724
AT1G01220	FKGP		116.391	115.823	114.096	112.963		0.736393	0.117638	0.309079	0.187672	0.911092	0.281651	0.0737835
AT1G01225	AT1G01225		9.22053	10.7046	9.17331	10.3531		0.0224309	0.222607	0.727917	0.611729	0.790587	0.890918	0.349686
AT1G01230	AT1G01230		69.131	50.9333	69.5491	47.9787		7.31935e-21	0.0568391	0.403556	0.00891523	0.267615	0.0324351	0.568976
AT1G01240	AT1G01240		87.8606	73.505	81.5192	78.4695		1.78596e-05	0.191557	0.717182	0.00266314	0.00385912	0.00441428	0.86835
AT1G01250	ERF023		1.96701	4.87892	2.08211	4.93779		5.86153e-16	0.223832	0.755025	0.636474	0.919646	0.214005	0.266787
AT1G01260	BHLH13		36.391	36.1672	42.9861	41.9538		0.581305	0.869442	6.41979e-07	0.410686	0.722439	0.0687642	0.229878
AT1G01290	CNX3		50.5356	47.9573	46.7094	50.4244		0.658887	0.0739146	0.597715	0.483939	0.016539	0.800977	0.350175
AT1G01300	APF2		222.593	144.583	205.924	149.676		9.21069e-29	9.36134e-10	0.119352	0.0163608	0.00412817	0.000170576	0.882338
AT1G01310	AT1G01310		2.47215	3.19455	2.72304	3.26442		0.0160851	0.00023448	0.533527	0.349505	0.725062	0.654149	0.299732
AT1G01320	AT1G01320		476.891	822.053	412.592	764.79		1.57097e-47	1.77126e-17	2.88621e-08	0.162474	0.71978	0.000689319	0.778598
AT1G01340	CNGC10		5.86584	10.2281	6.32397	9.34035		1.7754e-09	0.00143039	0.689584	0.661085	0.213034	0.104127	0.290314
AT1G01350	AT1G01350		65.8808	65.6297	65.6778	64.807		0.740492	0.0130199	0.762052	0.505435	0.854816	0.630795	0.531604
AT1G01360	PYL9		30.2906	25.9936	29.6994	27.7284		0.00419584	0.0204429	0.591151	0.521579	0.276122	0.10633	0.248422
AT1G01370	HTR12		22.2934	22.7127	20.6221	24.2802		0.0750199	8.72415e-05	0.963436	0.418789	0.155636	0.322061	0.645871
AT1G01380	ETC1		17.2876	3.6593	11.9605	3.6766		1.16022e-24	0.00323847	0.000343224	0.00594476	0.000316234	0.103685	0.0288983
AT1G01390	AT1G01390		1.11356	1.62022	1.0212	1.50602		1.01554e-05	0.086899	0.325849	0.0337728	0.91701	0.00567085	0.0115849
AT1G01420	UGT72B3		55.0323	35.1509	40.598	30.863		2.2258e-11	6.22835e-05	3.86139e-06	0.0304678	0.00838016	0.0331268	0.360746
AT1G01430	TBL25		293.084	133.006	227.845	112.977		3.84815e-33	1.98497e-05	4.13698e-09	0.000684448	0.000691992	0.321734	0.469277
AT1G01440	AT1G01440		36.1422	35.422	34.0342	35.1611		0.873718	0.0307809	0.356019	0.243159	0.471199	0.150618	0.291454
AT1G01448	AT1G01448		41.9026	41.4825	43.5343	39.9838		0.142119	0.872895	0.960499	0.52898	0.245799	0.269891	0.675809
AT1G01450	AT1G01450		24.6225	25.7383	25.1931	24.5091		0.813855	0.547214	0.71951	0.399454	0.327836	0.298214	0.0229406
AT1G01470	LEA14		158.914	108.07	209.427	141.589		2.02745e-13	4.08598e-30	1.52069e-08	0.0516157	0.201286	3.38811e-17	0.0540843
AT1G01490	AT1G01490		363.929	357.449	308.745	329.08		0.448211	7.89256e-14	1.77488e-05	0.618942	0.144326	0.638983	0.982949
AT1G01500	AT1G01500		38.0708	35.0493	35.0877	33.9676		0.0905215	0.0032477	0.0965414	0.488597	0.433472	0.362038	0.948356
AT1G01510	AN		104.831	90.9145	108.706	89.5094		9.81132e-11	0.0265169	0.574213	0.263937	0.231517	0.288451	0.394993
AT1G01520	AT1G01520		3.12443	6.37492	2.90124	4.64097		1.08403e-10	3.75016e-12	0.0041767	8.64401e-05	0.0253222	0.0149563	0.19797
AT1G01540	AT1G01540		173.042	144.789	223.073	170.084		9.04756e-17	0.000495629	2.46259e-15	0.259895	0.00151461	0.000122109	0.116304
AT1G01550	BPS1		226.097	182.053	236.452	194.686		3.09156e-19	0.228913	0.00162709	0.0852621	0.746599	0.945531	0.530249
AT1G01560	MPK11		2.61729	3.8539	2.80712	4.94945		3.3815e-06	0.0379533	0.0593261	0.439471	0.181201	0.124636	0.937234
AT1G01570	AT1G01570		1.41581	2.12423	1.44948	2.38835		2.73353e-06	0.215521	0.360398	0.0675241	0.478579	0.0432184	0.359787
AT1G01580	FRO2		1.31155	1.33088	1.3178	1.39763		0.616702	0.217402	0.712388	0.0620751	0.75992	0.632071	0.136854
AT1G01590	FRO1		5.18813	2.68939	4.24106	2.60634		1.72009e-08	0.00138632	0.118045	0.550997	0.188744	0.498993	0.939527
AT1G01600	CYP86A4		17.7104	10.6357	28.9985	14.8736		1.25014e-11	7.26882e-07	1.1188e-07	0.176538	0.00921146	0.094951	0.637346
AT1G01610	GPAT4		154.635	99.9421	144.852	103.21		8.0223e-14	1.32208e-06	0.534755	0.266033	0.215494	0.598772	0.579377
AT1G01620	PIP1.3		566.936	387.656	550.455	371.01		1.36364e-26	1.09766e-08	0.12557	0.137366	0.993857	0.634413	0.394575
AT1G01630	AT1G01630		174.239	98.6938	167.205	96.906		4.20833e-22	0.0274104	0.402642	0.810114	0.618129	0.650429	0.612211
AT1G01640	AT1G01640		3.62142	3.20861	4.79166	3.38464		0.00500356	0.594706	0.0355506	0.4946	0.118015	0.0567388	0.334002
AT1G01650	SPPL4		85.5074	84.4146	94.2402	87.5811		0.0929793	4.13528e-15	0.0109093	0.023322	0.225508	1.12007e-07	0.391162
AT1G01660	AT1G01660		39.7748	41.3768	38.9646	38.0907		0.820068	0.0304077	0.203184	0.815133	0.440174	0.956172	0.133052
AT1G01670	PUB56		25.3396	21.7433	25.7563	21.3957		2.04537e-05	0.0260901	0.96848	0.970345	0.662673	0.603769	0.0336415
AT1G01680	PUB54		1.96054	1.75065	2.14603	2.06675		0.47374	0.704204	0.215614	0.573587	0.745907	0.18442	0.273546
AT1G01690	ATPRD3		23.3471	27.6534	24.6234	27.5963		0.00128498	7.97047e-06	0.576361	0.124223	0.541292	0.998578	0.107813
AT1G01695	AT1G01695		8.0348	8.08235	8.49895	6.78918		0.111443	0.138516	0.4242	0.979809	0.0927483	0.0594532	0.930834
AT1G01700	ATROPGEF2		15.2146	14.6441	17.6002	16.7974		0.322749	0.00135825	0.00154973	0.139368	0.866708	0.578186	0.144338
AT1G01710	AT1G01710		112.269	117.368	116.068	118.028		0.196166	0.13583	0.412611	0.838571	0.563727	0.326026	0.959577
AT1G01720	NAC002		12.8457	13.5514	18.626	16.1792		0.303901	0.0832508	3.8897e-06	0.781777	0.0648745	0.130101	0.491089
AT1G01725	AT1G01725		14.217	16.0529	12.4888	14.7887		0.00853376	0.966161	0.0542569	0.730914	0.762435	0.335114	0.492734
AT1G01730	AT1G01730		48.3699	39.9935	48.1884	40.7822		9.02381e-09	0.323533	0.803185	0.400846	0.690548	0.192441	0.264581
AT1G01740	BSK4		34.9471	28.043	30.0534	28.374		0.00248936	0.0299924	0.100003	0.481998	0.0603689	0.720299	0.238443
AT1G01750	ADF11.1		12.0802	13.2427	12.5733	15.3573		0.0151762	0.656597	0.104578	0.282876	0.310176	0.0368073	0.0816758
AT1G01760	AT1G01760		9.85918	9.05484	8.84303	10.8708		0.268138	0.163683	0.468022	0.308197	0.0118117	0.447389	0.893538
AT1G01770	AT1G01770		66.9079	79.2281	62.3799	79.1969		2.07723e-10	0.245446	0.251217	0.169324	0.257701	0.000275537	0.159735
AT1G01780	PLIM2B		59.0941	67.6357	54.3892	71.2478		1.99744e-07	0.00813729	0.805274	0.260467	0.0637134	0.081377	0.371835
AT1G01790	KEA1		156.496	209.634	151.19	211.197		1.0755e-24	3.88539e-07	0.608811	0.616171	0.348751	0.0776398	0.332645
AT1G01800	AT1G01800		84.8087	77.1617	87.4584	79.5606		5.75388e-05	0.00085824	0.169205	0.333576	0.945211	0.78905	0.541467
AT1G01810	AT1G01810		2.78738	4.53706	3.2136	4.47582		2.20977e-05	0.150123	0.583971	0.347817	0.464908	0.199802	0.287668
AT1G01820	PEX11C		109.105	103.58	106.683	109.888		0.570447	3.26889e-12	0.342758	0.0355508	0.0352446	0.986477	0.760641
AT1G01830	AT1G01830		90.0195	67.1299	86.8305	66.2884		1.46647e-13	0.000916853	0.402086	0.356048	0.624969	0.0936956	0.529977
AT1G01840	AT1G01840		22.0613	30.6968	25.6964	31.518		3.1323e-09	1.14083e-06	0.0409136	0.0655998	0.192819	0.0120546	0.662811
AT1G01860	PFC1		37.7879	55.569	36.6303	54.4205		3.72164e-22	0.0893731	0.368814	0.0210455	0.997182	0.0348787	0.471899
AT1G01880	GEN1		6.29631	7.948	6.2567	9.52837		4.55688e-06	7.48626e-06	0.125045	0.663656	0.107084	0.240022	0.802327
AT1G01900	SBTI1.1		28.3844	33.7995	28.6961	32.6683		0.0155563	0.492813	0.82935	0.831482	0.704392	0.757784	0.430484
AT1G01910	AT1G01910		118.666	109.635	115.631	116.393		0.0688161	0.0432439	0.408376	0.780547	0.031912	0.866744	0.727549
AT1G01920	AT1G01920		83.2274	91.9258	86.8392	91.3913		0.00150226	0.0149262	0.445856	0.510035	0.305122	0.326156	0.0720595
AT1G01930	AT1G01930		41.3297	44.9114	40.6927	44.0881		0.00141493	0.333048	0.489375	0.270796	0.929575	0.193455	0.709368
AT1G01940	CYP18.1		40.1676	35.7689	39.6701	35.9449		0.000253873	4.28085e-08	0.879336	0.539334	0.750497	0.116703	0.167445
AT1G01950	ARK2		62.3314	56.3607	66.7337	58.1691		4.29925e-05	0.0670468	0.0667288	0.392673	0.439381	0.20688	0.510114
AT1G01960	BIG3		180.175	128.739	191.059	138.114		4.68971e-23	0.101634	0.00629508	0.64802	0.834535	0.609491	0.755854
AT1G01970	AT1G01970		37.6213	58.495	36.2948	60.125		1.74837e-22	3.45641e-05	0.923718	0.653718	0.352477	0.0656234	0.174024
AT1G01990	AT1G01990		25.8159	26.944	24.264	26.7657		0.0957755	0.218863	0.423725	0.787813	0.525002	0.429464	0.999574
AT1G02000	GAE2		16.5481	13.6058	18.6509	14.7126		3.42555e-05	0.170163	0.0428503	0.73153	0.524355	0.506025	0.913027
AT1G02010	SEC1A.1		50.7264	56.7996	52.602	55.4235		0.00819834	0.59035	0.879057	0.717474	0.323527	0.978385	0.828888
AT1G02020	AT1G02020		21.0925	25.0413	21.4067	23.4599		0.000793777	0.652333	0.461924	0.459612	0.27222	0.450832	0.74886
AT1G02050	PKSA		17.4602	19.5484	14.9154	20.0711		1.38109e-06	0.0327534	0.145868	0.0143805	0.0288433	0.145618	0.792873
AT1G02060	AT1G02060		7.19302	6.59296	6.64781	6.40545		0.363404	0.000707817	0.428897	0.176746	0.698882	0.682053	0.155351
AT1G02080	AT1G02080		200.548	187.015	210.772	182.659		6.16971e-08	1.15943e-06	0.397573	0.667236	0.0379628	0.376017	0.617236
AT1G02090	CSN7		100.588	114.423	101.308	109.936		1.12958e-05	0.484269	0.431177	0.249378	0.277629	0.638571	0.0883451
AT1G02100	LCMT1		81.673	82.2786	82.5351	80.0165		0.515133	0.00178512	0.633602	0.276096	0.288986	0.187412	0.296007
AT1G02110	AT1G02110		58.7168	56.2648	56.609	53.5317		0.0528077	1.29234e-06	0.0890235	0.198802	0.824404	0.000699565	0.417211
AT1G02120	VAD1		515.407	451.429	509.298	455.129		4.30577e-10	1.13586e-11	0.88338	0.0512502	0.550658	0.0211824	0.919437
AT1G02130	RABD2A		55.7065	55.9553	55.5329	55.9074		0.845255	0.888511	0.944715	0.617675	0.968612	0.577723	0.788578
AT1G02140	MEE63		446.239	468.067	435.077	438.095		0.192986	0.0867459	0.0328723	0.988293	0.323157	0.990447	0.973387
AT1G02145	ALG12		88.796	89.1064	88.9814	93.9253		0.183808	0.0622696	0.205311	0.989916	0.240526	0.00954808	0.584525
AT1G02150	AT1G02150		100.322	172.757	98.8325	175.722		3.29284e-35	0.0452413	0.8189	0.744938	0.489985	0.716548	0.500762
AT1G02160	AT1G02160		74.5399	76.1644	71.7094	73.7245		0.26638	0.1145	0.109182	0.512473	0.904651	0.224645	0.204425
AT1G02170	AMC1		62.1791	53.4761	59.7465	53.1569		2.22398e-05	0.459456	0.416886	0.682769	0.532561	0.963775	0.345159
AT1G02180	AT1G02180		21.3919	18.7847	20.721	17.1905		0.000186432	0.0752672	0.150249	0.848696	0.555237	0.330889	0.466165
AT1G02205	CER1		7.16403	7.97427	18.3842	9.42679		0.000461033	9.39192e-08	2.36386e-07	2.88819e-07	3.66908e-05	1.5832e-09	6.23401e-07
AT1G02220	NAC003		24.7005	12.8682	22.6419	13.3155		1.89303e-17	9.17303e-18	0.396096	2.65549e-05	0.188494	0.0425452	0.329024
AT1G02230	NAC004		10.4614	5.11458	9.1114	5.8311		1.88843e-08	3.52268e-06	0.643716	0.460085	0.134112	0.00135219	0.142682
AT1G02260	AT1G02260		63.9208	49.1448	56.8017	53.1744		5.43271e-05	3.09722e-06	0.473537	0.28898	0.0113032	0.0456216	0.241324
AT1G02270	AT1G02270		69.7683	73.4229	67.6006	69.5388		0.127178	0.269305	0.0993038	0.462076	0.637224	0.580345	0.685037
AT1G02280	TOC33		158.974	231.86	145.503	229.219		8.41503e-31	1.94165e-06	0.0457053	0.13793	0.175942	0.248889	0.474577
AT1G02290	AT1G02290		19.6247	17.4777	21.3044	17.8093		0.00177409	0.565698	0.250937	0.615277	0.440413	0.519925	0.608123
AT1G02300	CATHB1		83.8157	96.9146	65.1304	85.9786		2.20258e-07	2.67453e-22	3.93856e-06	0.38301	0.195248	0.00263186	0.358449
AT1G02305	CATHB2		90.1883	80.4653	77.6327	73.6508		0.000931233	0.0570895	6.15005e-06	0.114351	0.152337	0.170136	0.485776
AT1G02310	MAN1		1.905	2.13179	2.01834	1.58549		0.595172	0.00778944	0.265812	0.914769	0.0918294	0.498079	0.0171302
AT1G02330	CSU2		67.3189	81.1422	72.1102	77.8675		3.94944e-08	0.537664	0.635424	0.271066	0.0135132	0.478621	0.327203
AT1G02335	GL22		33.9875	41.0331	36.296	39.3826		0.0504477	0.308304	0.897563	0.655659	0.439494	0.648163	0.318345
AT1G02340	HFR1		3.82235	2.46097	4.33307	2.88512		3.21847e-06	0.0267866	0.0972175	0.322407	0.876778	0.304749	0.90681
AT1G02350	AT1G02350		15.1707	12.3965	16.7774	14.9085		0.000970942	0.000256582	0.00318597	0.0900081	0.504519	0.454357	0.682773
AT1G02360	AT1G02360		4.68468	2.61349	7.18229	4.00086		9.51125e-09	0.000471908	8.35957e-06	0.683516	0.174418	0.0349852	0.214068
AT1G02370	AT1G02370		15.2096	13.7625	15.4294	14.5879		0.141807	0.012052	0.499688	0.558923	0.695408	0.232016	0.307375
AT1G02380	AT1G02380		5.66832	8.1849	6.12767	9.03837		2.11077e-06	0.149043	0.21615	0.0700387	0.709054	0.00458336	0.335517
AT1G02390	GPAT2		3.1028	1.75161	3.16886	1.95379		3.88611e-07	0.267339	0.561116	0.0311218	0.767844	0.931681	0.697701
AT1G02400	GA2OX6		1.71012	1.91535	2.72375	2.54167		0.974017	0.0115348	0.0234324	0.186084	0.586154	0.0368133	0.774075
AT1G02410	COX11		49.2979	49.6548	47.1105	46.8315		0.975619	0.023109	0.0522626	0.619674	0.80291	0.34438	0.0401873
AT1G02420	AT1G02420		7.73161	8.86905	8.17116	9.2171		0.059772	0.0284214	0.492449	0.839546	0.93633	0.147153	0.896238
AT1G02430	ATARFD1B		11.7474	10.8314	12.5049	11.9195		0.246063	0.154169	0.154853	0.402889	0.797538	0.744734	0.0984313
AT1G02450	NIMIN.1		25.1262	27.4218	22.1132	28.0403		0.00788874	0.029928	0.42869	0.439667	0.231354	0.318109	0.856586
AT1G02460	AT1G02460		3.29639	7.49589	3.50625	7.02006		1.76789e-12	0.000688396	0.770234	0.149738	0.452216	0.811816	0.94862
AT1G02470	AT1G02470		4.25661	5.05554	3.77809	4.37533		0.0966177	0.310725	0.166655	0.723333	0.808557	0.932137	0.767275
AT1G02475	AT1G02475		66.4999	76.2031	65.7773	74.5781		1.20959e-05	0.422905	0.552701	0.487831	0.819298	0.617705	0.504515
AT1G02500	SAM1		387.814	298.905	372.32	295.755		3.94191e-20	4.62887e-08	0.155424	0.0270956	0.344977	0.153852	0.235639
AT1G02560	CLPP5		317.572	457.094	312.878	451.431		2.49003e-36	0.00637096	0.370136	0.445243	0.933034	0.62513	0.097721
AT1G02610	AT1G02610		1.6511	1.67094	1.597	1.81202		0.527665	0.102504	0.814838	0.535883	0.599503	0.288516	0.394949
AT1G02640	BXL2		54.4532	27.3891	68.5518	31.9975		2.69256e-25	0.000436872	1.29727e-05	0.732859	0.0201778	0.211966	0.416137
AT1G02650	AT1G02650		2.21738	2.85952	2.77195	2.9392		0.0666936	0.0714002	0.148904	0.0148436	0.278288	0.0038939	0.920745
AT1G02660	AT1G02660		31.1579	16.8582	52.6322	23.819		6.02401e-20	1.86853e-10	3.65336e-12	0.00986428	6.23145e-05	0.0587856	0.0196361
AT1G02670	AT1G02670		10.4489	12.4614	11.5433	12.7078		0.0172139	6.01397e-09	0.306839	0.630051	0.517157	0.527434	0.398079
AT1G02680	TAF13		31.8998	37.7267	32.9288	36.9201		5.09672e-05	0.514252	0.922497	0.710747	0.423042	0.367059	0.638054
AT1G02690	IMPA.6		22.7174	27.3743	22.5452	28.9806		0.000140313	2.51077e-09	0.604595	0.435281	0.520992	0.793051	0.0691395
AT1G02700	AT1G02700		2.56907	3.58932	2.31285	3.74691		3.60874e-05	0.302558	0.859978	0.460437	0.460045	0.285702	0.628258
AT1G02710	AT1G02710		5.67948	7.21005	6.99366	8.38183		0.00342885	0.000714685	0.0119872	0.0167729	0.883019	0.936676	0.0173222
AT1G02720	GATL5		31.3657	31.9177	30.5105	30.5193		0.776386	0.00650229	0.255763	0.158379	0.7832	0.348605	0.541001
AT1G02730	CSLD5		41.216	50.5437	38.7171	45.309		0.000288019	7.91806e-09	0.0681417	0.0403031	0.514496	0.804964	0.343477
AT1G02740	MRG2		21.368	25.5775	22.2427	26.9897		2.19248e-05	0.764007	0.250037	0.658349	0.785972	0.957956	0.220199
AT1G02750	DI19.2		19.2745	27.7559	18.5135	24.2043		2.85878e-11	0.320992	0.0194512	0.316389	0.126318	0.0944532	0.547792
AT1G02780	RPL19A		1550.79	2026.04	1523.79	1919.08		5.97887e-22	0.00260086	0.0368067	0.987369	0.208224	0.262571	0.900054
AT1G02800	CEL2		1.3425	2.26664	1.23309	2.11449		3.9408e-09	0.312056	0.335034	0.62372	0.874394	1.14527e-06	0.00171537
AT1G02810	PME7		6.3544	5.40657	5.30726	4.72988		0.0676418	0.754119	0.0395101	0.707728	0.653609	0.536996	0.807437
AT1G02816	AT1G02816		20.1579	17.4594	22.0743	19.0325		0.00544336	0.0947609	0.0857218	0.928136	0.864336	0.0809155	0.999123
AT1G02820	LEA2		3.16895	18.0599	2.67911	14.8702		1.7585e-25	8.48633e-07	0.0325115	3.35438e-05	0.114037	0.765722	0.751132
AT1G02840	SR34		259.06	339.905	267.339	340.134		7.95163e-16	0.111843	0.569806	0.788579	0.590702	0.739612	0.890563
AT1G02850	BGLU11		1.90407	1.20118	1.53387	1.47708		0.100065	0.307143	0.836738	0.414681	0.16082	0.0120993	0.252613
AT1G02860	BAH1		29.5877	18.2057	35.4258	20.6152		9.60299e-18	3.76373e-05	0.000616255	0.121072	0.140852	0.121589	0.503029
AT1G02870	AT1G02870		42.6415	51.0506	45.5985	47.2207		0.00040099	0.00160667	0.747556	0.959624	0.014245	0.191527	0.705257
AT1G02880	TPK1.1		72.9744	62.0382	66.493	59.8208		0.000118676	0.342277	0.0480623	0.0645388	0.32754	0.0931891	0.48642
AT1G02890	AT1G02890		131.412	124.474	133.474	125.296		0.00490618	0.010492	0.581365	0.905689	0.812481	0.327122	0.38934
AT1G02900	RALF1		6.24724	7.34514	8.73714	10.9422		0.00764086	0.0458346	3.11401e-06	0.897112	0.360629	0.0321048	0.711445
AT1G02910	LPA1		80.9845	113.686	77.1944	115.285		2.08432e-23	0.215943	0.650067	0.319051	0.266112	0.254435	0.0151089
AT1G02920	GSTF7		9.41552	13.2297	9.38812	13.3638		0.0161175	0.388997	0.973161	0.310386	0.959392	0.415184	0.431774
AT1G02930	GSTF6		169.64	43.2064	147.335	39.5094		2.44344e-19	0.0311533	0.177017	0.0687868	0.332497	0.527376	0.919447
AT1G02940	ATGSTF5		3.51052	1.40632	2.64336	1.39364		2.14624e-08	0.0962264	0.10304	0.183049	0.113171	0.477934	0.804294
AT1G02950	ATGSTF4		36.1831	46.9535	37.8326	44.0334		0.000127796	0.148501	0.762633	0.924699	0.279182	0.583341	0.842407
AT1G02952	AT1G02952		37.8337	48.248	41.2294	44.7977		0.000555594	0.140176	0.988786	0.697428	0.0810723	0.320108	0.670108
AT1G02960	AT1G02960		100.458	97.8609	99.2471	96.609		0.252939	0.00582959	0.589391	0.885708	0.992824	0.0318065	0.529287
AT1G02970	WEE1		23.9857	23.3486	23.9486	22.5771		0.322793	5.78277e-05	0.689785	0.438093	0.716965	0.323031	0.673219
AT1G02990	AT1G02990		50.9621	49.089	49.9429	52.2801		0.903433	0.33617	0.570582	0.843975	0.273017	0.86659	0.907072
AT1G03000	PEX6		69.585	71.0427	71.1488	74.3202		0.168986	0.000557002	0.150541	0.292847	0.608551	0.318473	0.975716
AT1G03010	AT1G03010		31.6415	22.013	41.419	33.3595		1.9995e-06	2.03221e-07	3.49202e-08	0.18175	0.647755	1.18164e-06	0.406644
AT1G03020	GRXS1		1.11664	1.17747	1.36735	1.2325		0.665874	0.188067	0.0775122	0.132588	0.255493	0.21755	0.166764
AT1G03030	AT1G03030		40.421	48.8524	43.4566	49.4034		1.21071e-06	0.313614	0.190284	0.765533	0.362769	0.893093	0.178089
AT1G03040	AT1G03040		79.949	91.1749	80.7853	94.1914		1.76065e-05	0.675641	0.474058	0.576439	0.685046	0.409923	0.596315
AT1G03050	AT1G03050		1.51424	2.50977	1.53124	2.19611		2.74431e-06	0.00102128	0.366091	0.108938	0.314057	0.260519	0.355673
AT1G03055	D27		3.43224	9.97595	3.54263	7.71221		8.6368e-20	0.00185644	0.0139038	0.0124363	0.00693341	0.669933	0.683306
AT1G03060	SPI		101.97	78.4407	105.748	77.644		5.49338e-12	0.849389	0.635807	0.827055	0.467851	0.324604	0.58806
AT1G03070	LFG4		2.08745	2.09254	2.18361	2.26673		0.84935	0.982417	0.560849	0.774588	0.866556	0.703041	0.78979
AT1G03080	NET1D		282.522	213.427	271.746	208.381		4.1154e-11	0.00396031	0.356449	0.848369	0.737785	0.81865	0.883448
AT1G03090	MCCA		84.074	64.3142	80.7087	63.2502		2.07077e-11	0.00126598	0.348456	0.647149	0.625383	0.369812	0.613156
AT1G03100	AT1G03100		19.8306	17.1365	20.7006	17.822		0.00257097	0.188949	0.386113	0.977561	0.917891	0.298419	0.189538
AT1G03110	TRM82		41.1217	46.5803	39.9501	50.6129		2.02853e-08	0.00015158	0.266658	0.311167	0.0453959	0.192017	0.571276
AT1G03120	ATRAB28		1.41141	1.81832	1.59047	1.73107		0.112122	0.551763	0.788178	0.873294	0.436596	0.701108	0.49908
AT1G03130	PSAD2		582.179	1093	538.752	1111.14		8.13124e-39	1.03567e-06	0.538843	0.639284	0.137136	0.420726	0.909082
AT1G03140	AT1G03140		94.5989	97.0301	95.559	97.3698		0.246696	0.11748	0.721506	0.805268	0.864849	0.745009	0.755537
AT1G03150	NAA20		45.5132	57.9572	48.9421	57.9842		8.34445e-13	0.000236525	0.167105	0.108536	0.173741	0.489567	0.852538
AT1G03160	FZL		111.612	126.302	103.017	125.744		4.11583e-12	0.66123	0.0458324	0.00720931	0.0786286	0.10704	0.498225
AT1G03180	AT1G03180		16.6868	17.7009	17.1135	20.0471		0.0231078	0.686446	0.107374	0.125735	0.262762	0.979884	0.272578
AT1G03190	XPD		27.7239	27.8511	28.7462	27.4341		0.522863	0.00428755	0.743908	0.604543	0.438014	0.225658	0.724607
AT1G03200	AT1G03200		2.56409	2.66974	2.82396	2.75742		0.94089	0.0963978	0.510592	0.992061	0.744153	0.58065	0.170869
AT1G03210	AT1G03210		68.6971	66.743	72.8959	69.4507		0.244462	0.3182	0.137708	0.911051	0.746823	0.673964	0.757217
AT1G03220	AT1G03220		54.2437	36.0912	49.6434	35.1849		3.03689e-12	4.93117e-07	0.161546	0.00570213	0.345879	0.0106039	0.00785341
AT1G03230	AT1G03230		32.8957	25.5777	32.3996	27.409		1.17504e-05	0.255642	0.611005	0.0195767	0.376175	0.203088	0.796626
AT1G03250	AT1G03250		55.2608	62.1564	51.56	59.1465		3.59021e-07	0.0395573	0.0113741	0.304236	0.789885	0.749564	0.523927
AT1G03260	AT1G03260		30.1435	23.0485	29.8982	24.5956		4.35799e-09	0.603398	0.485606	0.106841	0.337699	0.705038	0.946057
AT1G03270	CBSDUF4		21.8643	23.7686	16.7452	21.3848		0.000913073	0.0173594	0.000170303	0.318169	0.152495	0.546343	0.797896
AT1G03280	AT1G03280		130.022	133.773	126.326	137.661		0.0043527	0.0169003	0.970254	0.94552	0.143136	0.853944	0.508255
AT1G03290	AT1G03290		60.8509	43.7845	60.2862	48.6501		3.77366e-13	6.31575e-05	0.188402	0.153747	0.0979494	0.00888757	0.0707018
AT1G03300	DUF1		22.3944	25.3779	23.8545	25.6474		0.0437438	6.31302e-05	0.45969	0.625346	0.610453	0.149398	0.399253
AT1G03310	ISA2		108.043	94.006	99.5399	88.5382		1.17554e-05	0.290616	0.0104999	0.0449225	0.569882	0.772383	0.490704
AT1G03330	LSM2		46.8163	51.7824	46.2668	50.0486		0.00153562	0.00133358	0.392827	0.956849	0.656971	0.0138573	0.541923
AT1G03340	AT1G03340		3.47624	3.88013	3.59075	4.27216		0.0920181	0.862654	0.428081	0.71987	0.663673	0.773597	0.386945
AT1G03350	AT1G03350		98.1134	80.6888	104.521	85.1843		9.87897e-11	0.649107	0.0279109	0.696955	0.695135	0.0975882	0.395921
AT1G03360	RRP4		30.0493	43.4918	31.0405	41.4868		6.93205e-13	0.0818297	0.712418	0.585832	0.277722	0.305039	0.485869
AT1G03365	RF4		60.3865	63.8902	59.4821	65.0742		0.030502	0.0320846	0.946093	0.66988	0.613882	0.0704042	0.890212
AT1G03370	AT1G03370		99.4212	82.1083	102.201	87.0197		1.10952e-09	3.11289e-05	0.101951	0.0368318	0.647466	0.00899229	0.707484
AT1G03380	ATG18G		55.1821	44.9937	50.7491	43.682		5.12129e-07	0.202882	0.0703641	0.196292	0.3216	0.39063	0.222135
AT1G03400	AT1G03400		38.0882	36.7996	36.8678	40.5227		0.498828	9.7874e-07	0.474481	0.236179	0.159879	0.217962	0.891465
AT1G03410	X2A6		256.255	187.087	264.572	188.673		1.45474e-22	5.06724e-06	0.335669	0.338601	0.512075	0.25899	0.507492
AT1G03420	AT1G03420		174.712	132.507	175.093	133.543		2.94732e-23	2.87287e-07	0.805367	0.721905	0.909249	0.317081	0.892244
AT1G03430	AHP5		104.486	92.7042	101.089	95.7071		9.14395e-05	6.01712e-05	0.924472	0.0433482	0.126582	0.768883	0.331271
AT1G03440	AT1G03440		14.0249	21.2447	14.2762	21.4855		4.35405e-12	6.55627e-07	0.778106	0.282347	0.995217	0.0520847	0.656214
AT1G03457	AT1G03457		31.6143	19.6325	36.2538	20.9039		6.43407e-17	2.0499e-10	0.0209711	0.284725	0.182869	1.14593e-06	0.0893295
AT1G03470	NET3A		18.0304	28.9591	18.7946	26.5498		5.67298e-13	2.42595e-05	0.442675	0.294023	0.140825	0.935032	0.420084
AT1G03475	CPX1		382.638	533.621	372.283	528.161		9.11835e-29	5.80725e-08	0.349187	0.0722198	0.771414	0.463656	0.169084
AT1G03495	AT1G03495		71.1749	24.3188	56.4224	20.4644		1.17988e-26	0.27453	0.00032043	0.17148	0.0299871	0.638619	0.228461
AT1G03510	PCMP.E3		4.66319	6.41886	4.4543	4.88188		0.00859608	0.673031	0.034065	0.370732	0.104646	0.653495	0.260819
AT1G03520	AT1G03520		41.4378	34.7936	45.922	38.3817		1.56288e-07	0.0960776	0.00147152	0.732229	0.714617	0.920387	0.178788
AT1G03530	ATNAF1		49.9346	66.3909	53.6185	64.754		5.66949e-12	0.0582259	0.543323	0.0794371	0.116811	0.0002814	0.430423
AT1G03540	PCMP.E4		4.27433	5.65641	3.88787	5.95107		1.68573e-05	0.534099	0.90253	0.174395	0.364858	0.882981	0.738303
AT1G03545	AT1G03545		26.5806	24.5339	29.1527	25.8118		0.0143832	0.637293	0.0772624	0.260619	0.548683	0.368823	0.653769
AT1G03550	SCAMP2		39.2952	39.0797	44.4683	42.6661		0.47423	0.181124	0.0025778	0.347803	0.573345	0.560111	0.90063
AT1G03560	AT1G03560		35.2357	37.1577	40.6217	37.815		0.734906	0.0146986	0.0230599	0.524405	0.0733855	0.311822	0.500635
AT1G03590	PPC6.6		61.7978	45.5877	69.6847	49.0187		1.9595e-13	1.22305e-07	0.00718893	0.0934739	0.27965	0.265946	0.348729
AT1G03600	PSB27.1		359.231	575.68	344.593	596.314		5.0465e-33	1.44182e-05	0.784093	0.677553	0.110101	0.96131	0.977355
AT1G03610	AT1G03610		46.6047	44.7232	53.5129	52.6909		0.308344	6.9494e-05	3.06214e-07	0.235233	0.688812	0.272113	0.286775
AT1G03620	AT1G03620		7.53389	7.9941	7.54864	8.14671		0.370981	0.416109	0.887178	0.790426	0.906968	0.0688287	0.0830511
AT1G03630	PORC		100.392	253.707	90.9626	248.736		5.11186e-44	0.178932	0.146842	0.498495	0.65118	0.119783	0.406417
AT1G03650	AT1G03650		5.53883	6.63102	6.4735	7.13497		0.0502709	2.15856e-06	0.106759	0.0317413	0.626301	0.436716	0.379386
AT1G03680	ATHM1		152.629	239.506	141.834	237.329		6.10754e-29	0.306461	0.194606	0.924699	0.387315	0.441718	0.760239
AT1G03687	AT1G03687		22.3753	26.5745	20.3656	25.6303		3.31599e-05	0.599474	0.171157	0.610939	0.619568	0.861077	0.15897
AT1G03730	AT1G03730		27.1064	22.3771	33.0236	26.1992		0.000153872	0.0141948	0.00121685	0.364791	0.471034	0.554341	0.7424
AT1G03740	AT1G03740		57.0491	41.4925	53.4783	44.8159		1.80671e-09	0.815422	0.944138	0.00413599	0.0539068	0.0126316	0.284709
AT1G03750	SWI2		29.1318	30.5836	30.7746	32.0474		0.292005	0.0663495	0.230124	0.929804	0.944611	0.973955	0.830417
AT1G03760	AT1G03760		19.8136	18.3142	18.9355	18.4919		0.23307	0.125117	0.665958	0.679177	0.515556	0.370203	0.664613
AT1G03770	RING1B		20.9533	21.1454	21.0753	20.3547		0.766372	0.657909	0.707004	0.700358	0.60806	0.810696	0.759654
AT1G03780	TPX2		29.297	41.8661	29.7674	37.2326		1.52254e-08	3.40209e-09	0.189325	0.0322916	0.108618	0.675989	0.51761
AT1G03820	AT1G03820		13.7554	17.6323	14.9848	17.5068		0.00110432	0.0325651	0.559423	0.354424	0.473995	0.989128	0.218975
AT1G03830	AT1G03830		36.1916	41.5565	38.1312	38.6655		0.0280534	7.25951e-10	0.718771	0.306906	0.0705222	0.0803202	0.772811
AT1G03840	MGP		4.85857	5.79391	4.41113	3.31522		0.840025	0.643343	0.000430022	0.867349	0.0124752	0.0119339	0.71296
AT1G03850	AT1G03850		1.92109	2.36535	1.66607	2.39482		0.00660018	0.588637	0.592294	0.0443604	0.499627	0.630259	0.726187
AT1G03860	PHB2		134.692	155.72	132.992	148.188		1.70349e-09	3.86562e-08	0.0829989	0.371302	0.270434	0.0115835	0.141121
AT1G03870	FLA9		439.533	234.21	568.622	263.039		1.11275e-32	1.86693e-09	7.28933e-09	0.297414	8.66894e-05	0.000183261	0.179493
AT1G03900	ATNAP4		225.442	174.379	236.073	173.498		2.58496e-26	0.666267	0.158729	0.705692	0.097055	0.00731907	0.625397
AT1G03905	ABCI19		8.51057	6.10866	9.20414	6.38399		6.61483e-07	0.35767	0.315038	0.450694	0.663597	0.762726	0.926434
AT1G03910	CTN		148.112	157.692	150.658	158.009		0.00422876	1.77409e-07	0.618949	0.590271	0.698508	0.0849431	0.423111
AT1G03920	AT1G03920		17.2346	26.1096	19.0335	25.3841		1.87684e-07	0.17202	0.685566	0.434174	0.342221	0.549758	0.163747
AT1G03930	CKL9		367.005	225.16	367.695	238.722		1.09111e-31	0.000266082	0.28583	0.378558	0.334718	0.377905	0.431665
AT1G03935	AT1G03935		2.134	2.18112	2.36613	1.92807		0.340287	0.572306	0.959179	0.608394	0.237418	0.453765	0.376089
AT1G03940	X3AT1		64.8548	32.455	54.0097	26.7129		3.76291e-17	0.0160384	0.00303121	0.0845458	0.348316	0.790105	0.619984
AT1G03950	VPS2.3		29.6427	25.0569	29.267	26.5966		0.0015831	0.808694	0.599977	0.483414	0.388951	0.38252	0.908017
AT1G03960	B..EPSILON		56.1146	58.8713	56.4781	59.0349		0.10602	4.0215e-14	0.871465	0.23387	0.951057	0.455009	0.369607
AT1G03970	GBF4		43.3519	39.4349	44.9079	40.4924		0.00906663	0.151017	0.402988	0.463041	0.87294	0.0362487	0.941818
AT1G03980	ATPCS2		67.896	62.1391	72.5931	64.7279		0.00444054	0.00185205	0.120524	0.660356	0.650742	0.0651363	0.83225
AT1G03990	FAO1		14.4053	11.9756	16.2445	12.2099		1.08345e-06	0.00211671	0.0917279	0.941129	0.190054	0.739668	0.146089
AT1G04000	AT1G04000		29.4901	21.5807	24.2645	19.6188		3.40462e-08	0.011554	0.000706203	0.998978	0.112354	0.947288	0.850624
AT1G04010	PSAT		62.7582	46.2981	59.3182	44.893		9.01227e-14	0.568604	0.153449	0.900307	0.546459	0.445021	0.493296
AT1G04020	ATBARD1		53.4275	56.6898	54.7399	54.5357		0.379229	5.78272e-13	0.808292	0.0105581	0.319262	0.0646915	0.817394
AT1G04030	AT1G04030		615.101	253.816	664.975	261.74		3.32082e-27	0.132585	0.197688	0.739916	0.348501	0.471871	0.792372
AT1G04040	AT1G04040		718.976	290.254	729.524	299.777		2.67684e-27	0.0195079	0.687741	0.694151	0.983617	0.395611	0.871929
AT1G04050	SUVR1		44.9387	29.94	46.1402	27.967		6.56117e-18	0.594039	0.790442	0.545011	0.276052	0.481609	0.970377
AT1G04070	TOM9.1		12.6784	15.3637	13.444	13.8807		0.0468975	0.0403425	0.64364	0.992927	0.149676	0.150955	0.928558
AT1G04080	PRP39		234.663	322.17	237.262	337.251		3.20233e-29	8.55641e-13	0.0835958	0.0233374	0.219439	0.494128	0.645284
AT1G04090	AT1G04090		4.08026	3.50269	4.1277	3.47897		0.0542073	0.639304	0.969906	0.70065	0.909915	0.0671612	0.655058
AT1G04100	IAA10		12.2774	12.0417	13.3256	11.5569		0.100376	0.312723	0.641371	0.728577	0.207148	0.566981	0.0199901
AT1G04110	SBT1.2		2.40566	7.68838	2.06771	8.74173		6.15209e-20	0.0596096	0.452303	0.207349	0.146011	0.746252	0.889837
AT1G04120	ABCC5		141.052	116.168	133.924	111.378		5.00658e-16	4.65044e-12	0.0107506	0.177058	0.609067	0.10396	0.121034
AT1G04130	TPR2		29.5429	28.2922	29.7754	28.3893		0.227445	0.0593736	0.879462	0.482211	0.950334	0.0947447	0.908769
AT1G04140	AT1G04140		168.837	126.515	171.763	130.785		1.05178e-22	0.00135931	0.221175	0.662265	0.818471	0.468475	0.874678
AT1G04160	XI.B		33.5552	31.3191	35.3583	30.8687		0.000777151	0.471957	0.482495	0.0540199	0.243476	0.0222653	0.0999891
AT1G04170	EIF2.GAMMA		195.55	206.856	194.572	206.867		0.00235564	0.000712519	0.897569	0.942891	0.895355	0.0433869	0.36363
AT1G04180	YUC9		1.25434	1.24037	1.51327	1.4911		0.898533	0.787082	0.0753898	0.839237	0.976918	0.421841	0.217991
AT1G04190	TPR3		81.2611	76.4193	81.4824	78.6586		0.0461929	0.000430797	0.51698	0.56985	0.594953	0.157581	0.820701
AT1G04200	AT1G04200		125.963	100.958	140.801	111.913		1.46588e-18	0.0100135	2.82934e-07	0.0506943	0.396563	0.0561779	0.385427
AT1G04210	AT1G04210		97.1384	97.9597	103.223	102.918		0.907284	0.692636	0.014668	0.172288	0.799384	0.811425	0.409475
AT1G04220	KCS2		23.1518	9.86385	36.6679	14.0821		2.34003e-20	0.58783	1.60003e-08	0.213733	0.00134187	8.33789e-05	0.00247029
AT1G04230	AT1G04230		20.6902	23.5629	20.0024	19.4979		0.136835	0.253674	0.00350301	0.773715	0.0352823	0.748558	0.34945
AT1G04240	SHY2		652.069	435.783	1121.41	653.948		2.09786e-26	1.77293e-09	1.53124e-26	0.052611	4.43894e-08	7.47921e-14	0.0412582
AT1G04250	IAA17		230.848	119.179	290.158	129.26		2.84022e-31	0.000498077	2.43689e-06	0.0658477	0.000521108	0.00106241	0.0842639
AT1G04260	PRA1D		29.6937	24.5005	32.5612	26.1897		3.42228e-07	0.740181	0.030028	0.935697	0.568881	0.849885	0.723648
AT1G04270	RPS15A		580.787	685.123	567.303	654.549		5.67059e-12	0.00525907	0.0623784	0.812897	0.465181	0.793716	0.908343
AT1G04280	AT1G04280		77.3343	45.1915	59.425	43.902		1.24119e-13	7.06076e-05	0.000456082	0.0621291	0.00216981	0.00151197	0.0168565
AT1G04290	AT1G04290		79.3966	72.5267	79.1198	68.2865		3.15595e-06	0.0333753	0.201264	0.363482	0.261536	0.720396	0.543754
AT1G04295	AT1G04295		99.3089	91.2878	98.9482	85.7872		0.000306292	0.520483	0.297343	0.758285	0.360352	0.390849	0.960923
AT1G04300	TRAF1B		233.077	244.323	251.682	250.641		0.24225	0.00853122	0.00524279	0.704987	0.16007	0.255322	0.820069
AT1G04310	ERS2		19.193	17.3715	44.6224	38.8418		0.0771897	4.36606e-14	3.5014e-17	0.480206	0.353567	2.84823e-11	0.691148
AT1G04330	AT1G04330		2.62204	2.5991	2.55217	2.35757		0.66966	0.711751	0.54166	0.28085	0.736315	0.288119	0.841232
AT1G04340	AT1G04340		59.3478	54.9809	65.6703	55.1437		2.44039e-05	0.814584	0.0532782	0.312735	0.0660768	0.59783	0.318038
AT1G04350	AT1G04350		42.857	69.8427	37.019	70.7545		1.37444e-29	5.47355e-18	0.130159	0.158182	0.0394408	0.668572	0.709593
AT1G04360	ATL1		1.49137	1.42123	1.34634	1.25363		0.409561	0.459598	0.115673	0.049796	0.908831	0.12766	0.519081
AT1G04390	AT1G04390		28.2588	27.5829	27.8279	28.1809		0.883272	0.0336697	0.939413	0.562389	0.640121	0.643184	0.27588
AT1G04400	CRY2		179.529	152.924	168.637	153.7		3.72777e-09	4.45358e-17	0.106514	0.0802227	0.0634136	0.0601644	0.145162
AT1G04410	MDH1		1139.82	956.132	1082.43	950.859		3.24264e-16	0.0023837	0.0399401	0.32146	0.0860944	0.897915	0.854476
AT1G04420	AT1G04420		87.5464	153.811	83.0253	145.508		7.80019e-36	0.000952737	0.0205079	0.981234	0.487013	0.616013	0.390995
AT1G04425	AT1G04425		7.42082	11.3371	8.06222	10.4039		3.77321e-05	0.0160345	0.838294	0.308611	0.272696	0.182642	0.630472
AT1G04430	AT1G04430		415.962	298.025	490.721	329.689		1.72145e-22	0.0722842	8.17668e-07	0.0759157	0.0320245	0.376833	0.682884
AT1G04440	CKL13		155.047	119.803	149.316	117.767		5.76482e-18	0.00564892	0.185343	0.0726478	0.52668	0.0873667	0.216555
AT1G04480	RPL23A.1		292.418	374.226	283.295	361.383		1.53636e-17	0.0176038	0.12624	0.693468	0.794104	0.389281	0.810536
AT1G04490	AT1G04490		4.69227	6.83191	4.79322	7.27833		1.06303e-05	0.197115	0.576848	0.763382	0.72453	0.967153	0.955208
AT1G04510	PRP19A		62.746	69.2717	66.4732	69.2624		0.00489247	0.102812	0.250298	0.0413746	0.24794	0.677459	0.440294
AT1G04520	CRRSP3		50.5984	48.6369	51.7035	53.1904		0.885006	2.77753e-09	0.0879104	0.099046	0.29528	5.98355e-08	0.631227
AT1G04530	TPR4		75.5703	95.3105	74.7721	98.7405		3.3798e-13	3.48713e-23	0.594192	0.412599	0.39277	0.228566	0.267808
AT1G04540	AT1G04540		15.5413	7.6454	17.5642	8.34154		1.9373e-19	4.95466e-10	0.0538483	0.00889262	0.342054	0.409894	0.261077
AT1G04550	IAA12		57.4603	80.591	64.1618	85.3913		5.99767e-14	1.23232e-05	0.0185501	0.981682	0.69165	0.0238092	0.403919
AT1G04555	AT1G04555		18.3601	15.5793	18.6945	16.097		0.00285091	0.745612	0.625988	0.509928	0.916468	0.539671	0.589238
AT1G04570	AT1G04570		2.59323	6.00311	2.68176	5.39462		2.73083e-12	0.118337	0.477855	0.157873	0.342065	0.150414	0.945566
AT1G04590	AT1G04590		54.397	58.2109	46.8869	57.2978		6.71529e-05	0.342946	0.0144601	0.59696	0.0535156	0.487674	0.646752
AT1G04600	XI.A		3.14078	4.48078	3.02352	4.53026		0.000276591	0.0968918	0.927701	0.332072	0.823413	0.893762	0.758614
AT1G04610	YUC3		5.60067	2.84765	20.0099	5.21034		9.62791e-17	2.86176e-08	7.18161e-16	6.41187e-05	1.81662e-10	0.000126294	0.015069
AT1G04620	HCAR		19.4414	28.0661	18.9674	27.6686		4.39348e-13	2.43835e-55	0.658341	6.15284e-09	0.969008	0.266754	0.95988
AT1G04630	MEE4		50.1547	49.3412	47.5045	50.3772		0.468413	0.723933	0.569524	0.982606	0.196105	0.358568	0.978307
AT1G04635	EMB1687		9.83266	12.2616	11.2059	11.3313		0.0480835	0.118524	0.728353	0.753458	0.0739459	0.480154	0.937798
AT1G04640	LIP2.3		41.6329	76.652	40.5212	72.5266		1.15326e-31	0.0421699	0.115066	0.432596	0.361717	0.0428007	0.314181
AT1G04650	AT1G04650		15.567	17.7906	14.7164	17.1908		0.00230832	4.44114e-06	0.332594	0.487451	0.866527	0.595414	0.682267
AT1G04660	AT1G04660		53.8594	2.09612	44.837	2.72283		4.40528e-31	0.000626783	0.078265	0.00181161	0.0437119	0.458487	0.594323
AT1G04680	AT1G04680		587.486	340.103	582.444	360.153		1.03668e-28	1.02148e-07	0.561768	0.00803242	0.332996	0.122348	0.635538
AT1G04690	KAB1		215.841	198.4	213.997	197.612		2.32925e-05	3.19597e-09	0.725759	0.41741	0.887984	0.0209055	0.28309
AT1G04700	AT1G04700		4.31583	6.12403	4.93254	6.14667		0.00175643	0.827409	0.493984	0.409441	0.524975	0.599365	0.591155
AT1G04710	KAT1		45.6641	70.948	41.7725	63.7562		2.76703e-22	0.0669914	0.00155557	0.478611	0.330623	0.557596	0.911719
AT1G04730	CTF18		43.4051	50.638	48.5218	48.1599		0.0357761	1.86752e-06	0.413987	0.104728	0.0207284	0.0518643	0.707648
AT1G04750	VAMP721		188.578	149.512	188.268	146.88		5.20617e-23	2.55356e-09	0.598248	0.289398	0.677333	0.0731763	0.158761
AT1G04760	VAMP726		5.38604	6.77744	6.07824	6.65742		0.0335723	0.00134488	0.531268	0.0896114	0.374816	0.501979	0.433868
AT1G04770	AT1G04770		60.8686	60.3438	55.3979	54.445		0.780252	1.51387e-09	0.0345414	0.344411	0.935576	0.513447	0.953504
AT1G04778	AT1G04778		3.48698	3.38723	3.92494	3.98576		0.955695	0.280504	0.142106	0.190679	0.818795	0.595014	0.00349212
AT1G04780	AT1G04780		120.863	104.422	134.194	113.348		1.79174e-06	0.021828	0.00272772	0.912593	0.540916	0.0506602	0.768175
AT1G04790	AT1G04790		41.2721	41.249	40.9986	40.8429		0.941117	0.0113984	0.779089	0.775548	0.956328	0.659522	0.409219
AT1G04800	AT1G04800		58.9752	318.972	62.0101	337.803		7.53211e-50	0.00013776	0.119631	0.00219808	0.258972	0.0482767	0.470971
AT1G04810	RPN2B		80.0385	67.8747	77.5705	69.6642		2.25983e-07	0.166376	0.847184	0.439608	0.228878	0.874138	0.92579
AT1G04820	TUBA4.1		1101.25	842.874	1125.5	830.717		3.28604e-29	1.32074e-13	0.685514	0.392046	0.224898	0.000663272	0.722901
AT1G04830	AT1G04830		73.5576	58.958	76.1932	62.4934		4.49215e-12	0.0164214	0.0749831	0.28837	0.792952	0.0324635	0.328564
AT1G04840	PCMP.H64		3.92134	4.15994	3.54549	3.8427		0.374973	0.694477	0.252	0.0512647	0.922461	0.621806	0.282459
AT1G04850	AT1G04850		435.779	366.489	434.361	365.698		1.50687e-12	0.0637631	0.891605	0.563187	0.969146	0.57885	0.826734
AT1G04860	UBP2		54.0601	55.9399	54.6752	51.4311		0.700403	0.447019	0.273883	0.317181	0.15115	0.659001	0.572429
AT1G04870	PRMT10		60.2261	71.2973	63.6131	72.9922		1.45587e-06	3.08395e-05	0.195878	0.735308	0.665112	0.0295609	0.931337
AT1G04880	HMGB15		4.26512	5.51965	4.75306	5.31071		0.0278911	0.545173	0.730708	0.555666	0.390978	0.84386	0.251072
AT1G04900	AT1G04900		46.3376	46.3057	51.1764	46.2813		0.12638	2.04049e-07	0.135136	0.217459	0.131283	0.619348	0.778739
AT1G04910	OFUT1		164.898	113.054	185.202	119.1		8.58637e-33	0.0014239	9.862e-06	0.0099743	0.0121226	0.000448715	0.592603
AT1G04920	SPS3.1		5.54295	13.093	4.95954	14.3105		3.47771e-19	0.0847373	0.648685	0.116356	0.197952	0.950454	0.51604
AT1G04930	AT1G04930		10.868	10.817	11.0674	10.7278		0.759607	0.580297	0.931193	0.354448	0.821065	0.666445	0.516852
AT1G04940	TIC20.I		36.8473	54.5238	35.1036	54.9853		5.56088e-16	0.0130529	0.723672	0.376946	0.543512	0.865782	0.781212
AT1G04945	AT1G04945		18.1736	24.0088	22.743	21.3253		0.00859092	0.00181107	0.252531	0.49132	3.22682e-05	0.0367382	0.178941
AT1G04950	TAF6		50.9644	54.9766	50.6871	53.1599		0.0436961	0.00286364	0.509476	0.335117	0.627493	0.573919	0.411654
AT1G04960	AT1G04960		59.5925	51.7116	61.3941	50.2305		3.7682e-08	0.710119	0.917743	0.261894	0.291978	0.767082	0.786677
AT1G04970	AT1G04970		55.4289	52.428	51.5721	51.9654		0.345116	0.178776	0.11981	0.801751	0.220097	0.751859	0.380547
AT1G04980	PDIL2.2		51.0766	54.0526	46.0565	52.8931		0.00368735	1.59898e-08	0.0627247	0.939962	0.241489	0.0047595	0.912467
AT1G04985	AT1G04985		49.0687	55.9564	50.6458	60.1146		2.0374e-06	0.148065	0.0741705	0.902424	0.417499	0.0659205	0.485533
AT1G04990	AT1G04990		84.1608	54.923	80.3563	59.2789		7.04413e-20	1.12959e-10	0.890593	0.43794	0.0447308	0.537898	0.163747
AT1G05000	AT1G05000		1.45477	1.44476	1.57086	1.31303		0.323371	0.959683	0.953844	0.613497	0.36061	0.506567	0.735028
AT1G05010	ACO4		169.745	77.0221	219.605	91.6417		4.00549e-24	0.0509978	3.26366e-05	0.019458	0.0179182	0.383335	0.761944
AT1G05020	AP180		1.49949	1.44957	2.29512	1.61631		0.0422414	0.830904	0.0079371	0.0239633	0.0785412	0.183373	0.335974
AT1G05030	AT1G05030		43.1084	49.0412	41.4378	47.7152		0.000115117	0.950636	0.320068	0.170176	0.908649	0.752157	0.447773
AT1G05055	GTF2H2		30.2902	31.2553	31.2254	30.2715		0.996144	0.266236	0.983342	0.822428	0.410291	0.901154	0.279109
AT1G05060	AT1G05060		27.3956	23.4028	23.7235	23.5377		0.0312408	0.00216271	0.0670048	0.0919327	0.0490993	0.0946005	0.746337
AT1G05061	AT1G05061		2.159	2.25594	2.52208	2.65088		0.641325	0.416414	0.120597	0.914437	0.947536	0.564068	0.569237
AT1G05065	CLE20		8.83278	6.17285	7.91513	6.72335		0.00175144	0.868969	0.75755	0.410499	0.21933	0.980159	0.722614
AT1G05070	AT1G05070		52.8447	54.6389	55.133	52.1586		0.689404	0.853575	0.948115	0.769139	0.109311	0.101006	0.266011
AT1G05090	AT1G05090		4.39442	4.77982	4.644	3.88242		0.583472	0.163217	0.346034	0.0841622	0.0974107	0.0811775	0.968558
AT1G05100	MAPKKK18		6.03644	6.76522	6.7891	7.49109		0.219982	0.0551349	0.205131	0.879122	0.981577	0.848527	0.865016
AT1G05120	AT1G05120		58.2099	56.697	57.538	58.0062		0.724885	0.216262	0.829975	0.679222	0.504999	0.288441	0.258124
AT1G05135	AT1G05135		225.846	75.0924	256.388	98.0557		3.38452e-27	5.99098e-05	0.003973	0.0308561	0.674596	0.243846	0.385083
AT1G05136	AT1G05136		3.36025	2.08164	2.64637	2.08707		0.000707177	0.421088	0.176728	0.488282	0.170272	0.963909	0.957194
AT1G05140	ARASP2		53.1681	62.2154	51.9192	61.7868		7.02666e-07	0.00285891	0.631069	0.953263	0.814246	0.330486	0.606307
AT1G05150	AT1G05150		62.0768	54.6375	67.4039	56.86		2.90535e-07	6.07043e-05	0.0201891	0.31302	0.331902	0.174373	0.479831
AT1G05160	KAO1		42.4959	46.8642	41.5002	47.8414		0.00267224	0.594612	0.995726	0.656406	0.568352	0.856072	0.218346
AT1G05170	B3GALT2		175.728	106.175	140.795	98.6751		7.6843e-26	0.0113012	3.35061e-08	0.748666	0.000151796	0.0135883	0.595158
AT1G05180	AXR1		69.1503	63.6808	71.2555	64.0375		0.000359377	2.80001e-06	0.469669	0.25103	0.607256	0.377323	0.890317
AT1G05190	RPL6		567.067	1000.5	546.214	985.44		6.69551e-40	0.258369	0.261963	0.523668	0.855679	0.417089	0.965714
AT1G05200	GLR3.4		156.503	164.652	135.417	149.646		0.0008858	0.00665115	3.74666e-07	0.475841	0.349062	0.0565529	0.359789
AT1G05205	AT1G05205		60.1818	57.5912	56.5985	56.7053		0.50011	0.841862	0.226646	0.379772	0.464113	0.172982	0.778491
AT1G05210	AT1G05210		20.0784	16.248	18.5575	15.7739		0.000202134	0.775011	0.241331	0.460677	0.537325	0.976638	0.864377
AT1G05220	AT1G05220		27.9073	25.4641	26.615	23.8257		0.0143571	0.698457	0.164217	0.0693558	0.868699	0.909389	0.193599
AT1G05230	HDG2		98.715	79.9536	86.6864	76.7246		7.44205e-06	0.690701	0.012369	0.0171749	0.14326	0.31638	0.41906
AT1G05260	PER3		3.28637	2.12369	3.41092	1.70213		2.68087e-08	0.147933	0.520636	0.00789351	0.239156	0.412646	0.0342265
AT1G05270	AT1G05270		85.9814	92.8908	82.1782	88.0475		0.00217759	0.983636	0.0348182	0.352082	0.796527	0.949496	0.848097
AT1G05300	ZIP5		7.26991	4.23177	5.04184	4.3713		0.000122122	1.34022e-24	0.0250823	3.65644e-06	0.0114977	2.85431e-05	0.116524
AT1G05310	PME8		16.4558	22.5172	18.5693	21.7452		0.00165226	0.471882	0.636306	0.563034	0.310465	0.300225	0.45697
AT1G05320	AT1G05320		148.681	117.342	134.316	109.191		6.10487e-08	3.86338e-08	0.0185488	0.867298	0.508243	0.15608	0.858829
AT1G05340	AT1G05340		3.20674	4.57522	3.73256	4.3003		0.00309695	0.374199	0.692767	0.644313	0.209585	0.00968226	0.0368915
AT1G05350	AT1G05350		108.384	94.1725	115.884	98.7144		1.84768e-11	0.0134865	0.00317323	0.282902	0.455761	0.0327588	0.941849
AT1G05360	KMS2		45.7357	49.2199	46.4859	48.6085		0.0653954	0.022514	0.963187	0.123363	0.650899	0.43821	0.113002
AT1G05370	AT1G05370		7.06817	6.22292	8.30278	6.84711		0.0225426	0.0296782	0.0636967	0.292835	0.53822	0.714985	0.143542
AT1G05380	AT1G05380		142.442	126.629	142.464	127.521		2.61082e-07	0.0101874	0.866438	0.106518	0.87265	0.416454	0.554182
AT1G05385	PSB27.2		31.7826	47.7231	29.1811	44.89		1.70433e-15	0.287606	0.0862198	0.819451	0.941108	0.69168	0.933881
AT1G05400	AT1G05400		3.55895	4.17237	4.09042	3.65845		0.760914	0.733243	0.97651	0.222123	0.0827185	0.942858	0.141024
AT1G05410	AT1G05410		38.8587	46.3176	40.6996	46.4302		2.05112e-06	0.00408958	0.446703	0.497271	0.500642	0.365576	0.820975
AT1G05420	ATOFP12		9.34026	8.5551	9.55612	8.76879		0.191239	0.0138881	0.719608	0.600099	0.998557	0.0934015	0.0952419
AT1G05430	AT1G05430		60.3928	56.8247	60.1863	55.7036		0.0109406	0.496461	0.667928	0.714971	0.767523	0.539459	0.762306
AT1G05440	AT1G05440		3.00758	4.15077	2.958	3.53867		0.000890166	0.0173399	0.1874	0.0930146	0.261604	0.238368	0.284835
AT1G05460	SDE3		39.7083	42.0398	35.4797	39.3685		0.0203449	2.14878e-05	0.0103889	0.533134	0.554404	0.661962	0.820164
AT1G05470	IP5P6		47.2221	56.1376	48.6414	50.8565		0.00211625	0.000610312	0.272258	0.19657	0.0588813	0.281063	0.0464971
AT1G05490	CLSY3		7.03642	7.63041	7.81867	7.28644		0.95533	0.255266	0.691138	0.00655927	0.308772	0.881398	0.71391
AT1G05500	SYT5		144.009	124.548	137.204	128.042		2.81352e-08	0.0160006	0.473583	0.647581	0.0280963	0.742904	0.15239
AT1G05510	OBAP1A		5.63614	3.6146	6.04946	4.21734		3.13507e-05	0.00223447	0.245171	0.2335	0.827709	0.848261	0.68037
AT1G05520	AT1G05520		81.0671	59.9118	86.4037	61.7816		2.23555e-17	0.00011463	0.0829368	0.502925	0.400402	0.149741	0.49371
AT1G05540	AT1G05540		2.50336	6.61421	1.87929	5.97891		4.86167e-17	0.33528	0.0964326	0.639765	0.988051	0.176732	0.433684
AT1G05550	AT1G05550		2.61318	3.21441	2.50144	2.07278		0.703476	0.960645	0.00702178	0.434609	0.0255426	0.348373	0.388442
AT1G05560	UGT1		11.2513	26.8763	8.59023	24.4962		7.38654e-25	2.39979e-05	0.0146682	0.535592	0.88951	0.568099	0.77823
AT1G05562	AT1G05562		7.67777	21.0866	6.06719	19.5226		8.2687e-26	0.00630096	0.0586057	0.411961	0.977576	0.207169	0.25938
AT1G05570	CALS1		74.7389	60.637	70.2098	61.2675		1.48353e-07	1.00688e-07	0.327719	0.236988	0.19635	0.00103778	0.331042
AT1G05575	AT1G05575		1.99039	1.66506	1.84175	1.71446		0.217146	0.132218	0.785615	0.183937	0.587594	0.488345	0.0390208
AT1G05590	HEXO2		46.2928	43.5153	45.86	42.3215		0.0148895	0.0322846	0.522545	0.262216	0.764591	0.135479	0.203274
AT1G05600	AT1G05600		12.3392	15.4169	10.9229	13.4642		6.47949e-06	0.0529753	0.00469379	0.0561452	0.643547	0.342389	0.378825
AT1G05610	APS2.1		9.79222	12.911	10.7595	13.885		2.83367e-05	0.42481	0.168765	0.591985	0.996201	0.363679	0.982013
AT1G05620	URH2		94.713	65.0755	91.9843	63.4244		4.01248e-21	7.88718e-05	0.319193	0.066581	0.805748	0.077814	0.7644
AT1G05630	AT5PTASE13		93.7343	92.0905	99.2092	96.8052		0.440166	3.53457e-07	0.0545935	0.408326	0.884498	0.116824	0.915246
AT1G05640	AT1G05640		8.07396	10.3623	9.44116	9.82874		0.0210072	0.447594	0.464686	0.435846	0.0980528	0.123829	0.36606
AT1G05670	AT1G05670		26.2585	32.2552	27.845	31.3868		0.00010924	0.310119	0.758775	0.906234	0.295476	0.499447	0.34285
AT1G05675	UGT74E1		1.96533	1.82081	2.2065	2.18771		0.727699	0.0669683	0.197223	0.850423	0.788623	0.0629941	0.191196
AT1G05680	UGT74E2		1.47182	3.63023	1.16898	3.79943		1.23481e-15	0.00195919	0.776592	0.0482389	0.31774	0.722723	0.837785
AT1G05690	BT3		7.74366	8.79866	6.41752	7.46053		0.0165677	5.00998e-06	0.00263483	0.157431	0.988856	0.101409	0.0953067
AT1G05710	AT1G05710		7.81025	10.5261	7.68395	9.76047		5.23652e-05	0.00698516	0.425946	0.0721688	0.567812	0.438249	0.226085
AT1G05720	AT1G05720		56.3202	41.3069	55.6695	42.8299		3.58272e-16	0.295905	0.743223	0.620821	0.415179	0.283298	0.436052
AT1G05730	AT1G05730		25.9874	18.6684	26.437	18.2967		3.19765e-14	0.000404632	0.96222	0.88479	0.617585	0.0353575	0.259636
AT1G05750	PDE247		54.9366	65.559	65.0208	63.2354		0.164764	0.0625558	0.221748	0.541161	0.0526106	0.872511	0.673929
AT1G05760	RTM1		21.5378	24.027	22.9106	24.1443		0.162537	0.127563	0.573971	0.654955	0.635596	0.679961	0.564753
AT1G05770	JAL2		7.58646	7.50019	7.56113	7.19274		0.664881	0.646375	0.751126	0.73109	0.788006	0.600207	0.0467951
AT1G05780	AT1G05780		17.6202	18.5551	19.0567	18.6533		0.756452	0.0704597	0.371661	0.394857	0.43566	0.28384	0.964166
AT1G05785	AT1G05785		17.1954	14.1686	15.7159	13.0342		0.000219921	0.127205	0.0789539	0.560273	0.814667	0.133901	0.322995
AT1G05790	AT1G05790		53.4544	51.2066	51.0072	48.0754		0.101382	0.052186	0.0781182	0.0555315	0.82716	0.73587	0.458683
AT1G05805	BHLH128		109.352	93.2445	112.294	103.609		1.98844e-06	1.28851e-14	0.00698983	0.0924682	0.125754	0.074357	0.508204
AT1G05810	ARA		65.3039	35.1745	63.6897	36.4903		3.51166e-25	1.72036e-09	0.93447	0.000114277	0.420524	0.337004	0.696545
AT1G05820	SPPL5		18.0534	16.568	18.6662	18.2356		0.283297	0.00139983	0.202365	0.320498	0.553615	0.285156	0.877455
AT1G05830	ATX2		129.956	135.366	129.284	133.689		0.0577931	0.0913155	0.645989	0.0725711	0.844117	0.664956	0.692673
AT1G05835	AT1G05835		24.6081	30.0876	28.1224	33.2594		9.56382e-05	0.123335	0.0112269	0.222828	0.894302	0.000237842	0.171715
AT1G05840	AT1G05840		59.9077	58.5446	58.2436	59.364		0.945181	0.480274	0.810902	0.281585	0.482422	0.00978295	0.94749
AT1G05850	CTL1		2196.79	1253.41	2207.13	1288.16		4.67618e-38	0.124172	0.535031	0.336341	0.736793	0.696905	0.781126
AT1G05860	AT1G05860		35.5755	33.8576	38.1962	37.7077		0.405972	0.309379	0.0166514	0.999834	0.642781	0.0411377	0.809314
AT1G05870	AT1G05870		177.93	144.874	160.373	139.077		1.03719e-11	9.91523e-05	0.0008646	0.758099	0.0842762	0.47233	0.479919
AT1G05890	ARI5		121.317	132.547	120.057	130.296		7.09258e-06	7.3546e-07	0.430864	0.202536	0.823718	0.185291	0.670397
AT1G05894	AT1G05894		4.84658	5.74566	6.0607	7.28384		0.0506086	0.0800174	0.0119735	0.66991	0.762332	0.22319	0.436358
AT1G05900	NTH2		72.1984	81.7828	67.0928	82.2972		8.73035e-12	0.109947	0.136445	0.10038	0.0693858	0.972666	0.0938519
AT1G05910	AT1G05910		91.056	88.2416	93.1564	91.7902		0.301431	0.000484178	0.163906	0.734259	0.719492	0.227376	0.594165
AT1G05940	CAT9		89.3427	91.8849	81.201	92.5264		0.00034344	0.840863	0.045704	0.0768493	0.0199047	0.331603	0.173325
AT1G05950	AT1G05950		30.0989	35.6334	29.6219	33.7848		0.00145105	0.000390423	0.429648	0.0865957	0.640883	0.91074	0.885381
AT1G05960	AT1G05960		130.909	111.236	139.526	113.986		4.26139e-13	0.00124978	0.0295199	0.190464	0.255456	0.784037	0.991892
AT1G05970	AT1G05970		11.4878	13.3956	10.0357	13.8917		3.75785e-05	0.107521	0.468478	0.690587	0.141832	0.676556	0.145127
AT1G06000	UGT89C1		78.1135	99.3572	70.4842	89.6174		8.94268e-12	0.000779518	0.0008144	0.924511	0.672313	0.00745628	0.968776
AT1G06002	AT1G06002		39.3639	48.9478	38.114	47.0608		5.31026e-09	4.76759e-06	0.265554	0.938915	0.820371	0.00522327	0.878336
AT1G06010	AT1G06010		35.7784	36.4451	34.5968	34.1896		0.921077	0.559526	0.192012	0.284782	0.68193	0.0931148	0.963607
AT1G06020	AT1G06020		2.65515	2.39744	2.92115	2.818		0.507028	0.766472	0.208659	0.159905	0.776015	0.175908	0.795572
AT1G06040	BBX24		477.285	443.108	437.804	425.706		0.00032336	1.11248e-28	1.50282e-05	0.011127	0.0756654	0.044494	0.871938
AT1G06050	AT1G06050		14.4879	16.157	15.3152	18.5384		0.00328599	0.168316	0.0498733	0.787092	0.33725	0.472716	0.684591
AT1G06060	AT1G06060		54.4445	49.8727	53.6366	46.8954		0.000222978	0.221969	0.197468	0.986926	0.458399	0.534079	0.849915
AT1G06070	AT1G06070		32.0798	31.7455	31.8126	31.845		0.876725	0.0656533	0.931317	0.597427	0.850498	0.0750944	0.464612
AT1G06080	ADS1		1.20196	1.43719	1.36594	1.54702		0.125086	0.42468	0.310852	0.1874	0.840595	0.547411	0.567938
AT1G06110	SKIP16		46.0439	43.7346	41.0561	41.9914		0.56005	0.00141708	0.00541291	0.121225	0.171068	0.254671	0.794943
AT1G06130	GLX2.4		55.3033	56.2345	51.183	52.9079		0.329377	0.704909	0.00746192	0.0264091	0.770024	0.0535367	0.360207
AT1G06140	PCMP.E61		2.88991	2.9276	2.8061	2.53266		0.6271	0.179736	0.325085	0.740352	0.521675	0.615412	0.177106
AT1G06148	AT1G06148		4.08936	3.6992	3.23368	3.98987		0.552937	0.117771	0.360531	0.0372856	0.065965	0.906764	0.343629
AT1G06150	EMB1444		5.27769	7.46999	5.64568	7.18401		3.36154e-05	0.305051	0.922782	0.482933	0.440491	0.374825	0.0753438
AT1G06160	ERF094		26.6534	14.6828	29.038	20.9231		1.29095e-06	0.402588	0.0262665	0.90326	0.313813	0.00127455	0.265157
AT1G06170	BHLH89		3.60251	4.01672	3.25887	4.31364		0.0582752	0.767397	0.951377	0.918006	0.404193	0.910127	0.674188
AT1G06180	ATMYB13		7.99976	12.0172	8.16752	11.4302		1.2048e-08	0.0234156	0.712059	0.620151	0.506889	0.167093	0.10728
AT1G06190	AT1G06190		131.208	241.572	131.81	235.247		2.66772e-42	0.000303944	0.426594	0.00231659	0.336501	0.204689	0.842354
AT1G06200	AT1G06200		109.614	95.4362	104.117	94.0958		5.19851e-07	0.614118	0.123653	0.0435079	0.346769	0.795447	0.62045
AT1G06210	TOL2		54.455	51.3482	53.752	50.8675		0.0529976	0.00593255	0.698659	0.284091	0.94201	0.129882	0.443887
AT1G06220	CLO		96.7051	108.551	95.92	105.471		7.78364e-06	0.001662	0.386915	0.894938	0.60681	0.124151	0.733652
AT1G06230	GTE4		173.071	196.983	183.77	208.267		1.77821e-07	0.0346101	0.0105815	0.391233	0.94445	0.324674	0.828216
AT1G06240	AT1G06240		23.6371	28.2907	22.2742	27.3393		1.74376e-06	0.0206942	0.218999	0.462	0.826131	0.0409218	0.920839
AT1G06250	AT1G06250		12.196	13.0834	11.5022	12.654		0.188048	0.166002	0.466546	0.189341	0.863694	0.931385	0.326649
AT1G06260	AT1G06260		11.1974	15.5499	11.3575	15.3534		1.40443e-07	0.028175	0.979786	0.652738	0.80378	0.192524	0.732758
AT1G06265	AT1G06265		28.4789	37.0913	26.5373	33.8255		9.29086e-09	0.168814	0.0368317	0.10789	0.590225	0.905137	0.749303
AT1G06270	AT1G06270		11.829	12.0963	11.5677	12.7998		0.248908	0.820624	0.732742	0.555952	0.456974	0.25195	0.292177
AT1G06290	ACX3		55.4303	50.6774	53.2682	48.3651		0.000908952	0.0136833	0.113149	0.00597469	0.95721	0.831978	0.571382
AT1G06350	AT1G06350		29.1215	10.9094	37.0121	12.2553		1.92209e-18	0.425698	0.0135909	0.0542676	0.0772149	0.675271	0.530893
AT1G06360	AT1G06360		146.636	88.3651	178.065	103.121		1.00572e-14	0.000194309	0.00122375	0.766207	0.228192	0.170451	0.837447
AT1G06370	AT1G06370		26.3663	29.1518	26.4848	27.1731		0.147913	0.767894	0.436053	0.834244	0.380179	0.571036	0.132543
AT1G06380	AT1G06380		40.3104	40.7857	43.0112	39.7357		0.285444	0.17674	0.527804	0.928507	0.153786	0.0843533	0.342812
AT1G06390	ASK9.1		150.861	131.368	161.311	134.11		1.1353e-14	0.0160363	0.00783499	0.585845	0.114373	0.100355	0.937683
AT1G06400	RABA1A		77.8584	77.5326	75.3349	73.8173		0.661692	0.164153	0.141363	0.667203	0.777158	0.435082	0.745653
AT1G06410	TPS7		384.604	316.097	424.329	339.76		1.7222e-08	0.00186877	0.010478	0.771538	0.507516	0.951424	0.982807
AT1G06420	AT1G06420		11.1199	10.8881	12.3349	9.37137		0.0158257	0.0929625	0.81612	0.148123	0.0380865	0.500982	0.16348
AT1G06430	FTSH8		27.3746	47.2556	25.7317	46.6376		1.50413e-26	8.16406e-15	0.35617	0.0339319	0.675014	0.0618345	0.517424
AT1G06440	AT1G06440		5.75098	6.33116	5.66193	5.71998		0.435193	0.0361912	0.39212	0.161787	0.522929	0.0522536	0.424296
AT1G06450	CAF1.1		187.269	182.628	192.825	197.657		0.992256	5.84902e-29	0.297584	0.646962	0.630661	0.436314	0.924146
AT1G06460	ACD32.1		227.301	248.171	203.938	256.485		3.5618e-10	1.01585e-56	0.140783	0.119296	0.00248704	0.965146	0.216866
AT1G06470	AT1G06470		126.3	131.407	129.898	131.134		0.168931	7.02245e-10	0.468753	0.821855	0.399172	0.196994	0.405594
AT1G06475	AT1G06475		9.40787	13.4073	11.7256	14.4825		6.08265e-05	0.246906	0.0357919	0.619855	0.435881	0.0768571	0.578163
AT1G06490	CALS7		38.8838	36.4698	37.2919	34.7523		0.0975333	0.018372	0.265792	0.231006	0.966165	0.627949	0.849231
AT1G06500	AT1G06500		71.6683	80.1037	71.7929	73.0275		0.0159288	0.50654	0.0801501	0.752663	0.0701237	0.525156	0.114087
AT1G06510	AT1G06510		40.7124	56.3063	40.4477	54.8964		3.36634e-15	0.382494	0.580114	0.465478	0.705056	0.887185	0.993374
AT1G06515	AT1G06515		88.7616	80.0532	94.0359	83.8258		0.000133502	0.723712	0.0574768	0.270279	0.749547	0.906416	0.466936
AT1G06520	GPAT1		1.9229	1.86222	2.14025	2.21526		0.972112	0.0877414	0.16725	0.42131	0.740935	0.0831761	0.102093
AT1G06530	PMD2		129.562	158.923	130.421	154.088		6.72908e-07	0.0194714	0.68414	0.375186	0.560372	0.324728	0.963477
AT1G06540	AT1G06540		3.78742	4.14082	3.40048	3.574		0.434831	0.449912	0.159488	0.553533	0.789398	0.234097	0.947986
AT1G06550	AT1G06550		130.581	144.077	119.834	134.373		4.91752e-07	4.61117e-08	0.000135893	0.0861565	0.837672	0.0199304	0.606068
AT1G06560	AT1G06560		58.4982	74.3089	55.9915	66.5721		7.09937e-10	0.0467947	0.00737748	0.0817318	0.163468	0.239525	0.503982
AT1G06570	HPD		31.4145	45.6108	28.5037	42.1128		1.86647e-17	1.07826e-18	0.0117761	0.260896	0.813483	0.737377	0.646085
AT1G06580	AT1G06580		12.3413	11.141	14.5322	11.9092		0.00581588	0.329084	0.0309966	0.882204	0.293652	0.561176	0.941914
AT1G06590	APC5		31.7067	35.4806	31.3999	34.8109		0.00632874	0.183213	0.703375	0.406646	0.887414	0.924787	0.890959
AT1G06620	AT1G06620		15.6159	13.9811	16.8162	13.0861		0.0397974	0.0853076	0.905479	0.834804	0.416184	0.00170048	0.680707
AT1G06630	AT1G06630		51.4466	50.568	52.6062	51.3717		0.45451	0.429804	0.487003	0.102963	0.899578	0.0709169	0.761827
AT1G06640	AT1G06640		553.39	327.314	503.801	304.292		5.79588e-24	0.0564938	0.0121994	0.0904749	0.349974	0.0592326	0.485853
AT1G06645	AT1G06645		17.3942	16.5802	18.339	15.5051		0.0468831	8.42974e-08	0.94261	0.0934884	0.266587	0.0346844	0.149154
AT1G06650	AT1G06650		70.5507	65.9919	70.1739	69.0199		0.0791653	3.10918e-05	0.411293	0.055278	0.292095	0.0156121	0.669761
AT1G06660	JASON		20.7169	20.7901	23.5386	20.7026		0.22476	0.000713182	0.229557	0.978648	0.201389	0.478901	0.946523
AT1G06670	NIH		130.181	166.463	133.031	169.792		1.75291e-16	0.429881	0.369645	0.0295532	0.944387	0.159709	0.864141
AT1G06680	PSBP1		2660.46	4816.47	2474.2	4818.63		2.22015e-38	0.000212952	0.290189	0.862421	0.279137	0.429716	0.94945
AT1G06690	AT1G06690		45.3063	74.1855	42.8876	71.3174		4.97909e-26	2.80029e-06	0.134503	0.639733	0.897989	0.635045	0.924443
AT1G06700	PTI11		261.029	217.915	258.923	217.645		2.89701e-19	0.188352	0.731324	0.21126	0.790666	0.0253185	0.52308
AT1G06710	AT1G06710		16.3294	21.0653	15.2392	18.4488		0.000141449	0.0547938	0.064763	0.845237	0.442467	0.749674	0.473495
AT1G06720	AT1G06720		189.3	254.559	201.878	242.994		8.80706e-14	1.77895e-09	0.930378	0.691051	0.0402985	0.268874	0.970935
AT1G06730	AT1G06730		25.3214	32.969	26.8489	30.8318		2.07064e-08	0.222954	0.742052	0.767611	0.0508322	0.707815	0.452204
AT1G06740	AT1G06740		6.11224	6.65188	5.68094	6.26804		0.150451	0.966376	0.296556	0.473432	0.951346	0.165285	0.81954
AT1G06750	AT1G06750		2.75585	2.36924	3.26965	3.2793		0.439257	0.695949	0.00443802	0.121899	0.41628	0.452601	0.944938
AT1G06760	AT1G06760		278.124	288.816	282.421	299.445		0.00141794	5.84322e-13	0.0780566	0.0971898	0.450753	9.23391e-06	0.537071
AT1G06770	DRIP1		17.4633	24.5822	17.6289	21.3294		1.2601e-07	0.249255	0.0985812	0.443488	0.0679825	0.243722	0.226677
AT1G06780	GAUT6		37.6629	32.6499	40.974	34.9405		3.75822e-06	0.00366958	0.0132322	0.662931	0.644945	0.0381878	0.179454
AT1G06790	AT1G06790		60.1377	62.6711	64.0513	57.7159		0.215801	0.578919	0.733248	0.0421728	0.00476666	0.283781	0.403451
AT1G06800	PLA.I.gamma.1		42.2162	28.6121	40.2481	25.403		6.25944e-20	0.977265	0.0244902	0.255715	0.583512	0.367791	0.778813
AT1G06820	CRTISO		86.9652	103.225	82.6588	99.7931		8.58171e-11	0.02	0.082496	0.0395419	0.842931	0.234938	0.900794
AT1G06830	GRXS11		5.24149	8.66941	5.16835	7.28717		2.61037e-05	0.546696	0.242204	0.794299	0.292387	0.35937	0.930135
AT1G06840	AT1G06840		52.9036	38.556	53.0594	41.7498		9.9336e-13	0.00934856	0.263278	0.579704	0.309904	0.937017	0.414011
AT1G06850	AtbZIP52		75.1614	58.4001	88.5928	60.0207		1.16215e-19	0.104444	9.31128e-05	0.628359	0.00176303	0.0989596	0.506033
AT1G06870	TPP2		54.5754	58.4284	62.3059	54.6163		0.248884	0.122292	0.239011	0.43514	0.000809185	0.132442	0.093761
AT1G06890	UXT3		197.698	133.723	208.822	146.068		6.13245e-28	1.94044e-19	0.00160999	0.633299	0.865103	0.0644128	0.970885
AT1G06900	AT1G06900		122.379	121.952	122.385	118.526		0.34097	0.0385565	0.446841	0.576155	0.44527	0.632588	0.757956
AT1G06910	TRFL7		19.8153	25.2739	19.8066	24.1874		6.87349e-07	0.699398	0.546487	0.22859	0.552873	0.998171	0.276274
AT1G06950	TIC110		175.081	249.171	168.499	232.231		4.34773e-30	1.2137e-08	0.00158818	0.288846	0.152633	0.127781	0.895524
AT1G06960	AT1G06960		66.3937	70.0916	68.4711	74.1817		0.0154144	0.696284	0.108156	0.802341	0.597134	0.523312	0.593611
AT1G06980	AT1G06980		15.7924	7.83445	10.0862	5.95121		1.10786e-13	6.13009e-18	2.07969e-07	1.00702e-08	0.00505881	0.630385	0.356034
AT1G07000	ATEXO70B2		37.9992	22.2633	44.3708	28.4817		8.13462e-16	0.000951557	0.000106148	0.0241024	0.960307	0.137718	0.466942
AT1G07010	AT1G07010		109.359	154.633	93.7358	138.901		7.47323e-29	2.20323e-33	1.63616e-08	0.000114419	0.982487	0.321118	0.719211
AT1G07020	AT1G07020		43.5158	33.9921	46.6918	37.9602		4.75674e-10	0.410955	0.00625184	0.237701	0.755716	0.941094	0.388352
AT1G07030	AT1G07030		42.6683	41.0395	41.245	38.8664		0.0838904	3.33577e-07	0.120094	0.511682	0.743917	0.574077	0.334524
AT1G07040	AT1G07040		35.2313	25.8912	33.1783	24.9678		5.12456e-10	2.59849e-14	0.227287	0.209227	0.645353	0.854285	0.685692
AT1G07050	AT1G07050		45.3679	75.4151	37.9224	67.47		6.31666e-06	1.10508e-45	0.212209	6.7985e-11	0.967517	0.460793	0.999428
AT1G07070	RPL35AA		52.7687	83.0504	54.2388	72.0047		1.07796e-20	1.55419e-05	0.0111392	0.182553	0.00108311	0.0124203	0.585114
AT1G07080	AT1G07080		135.26	106.736	124.35	102.526		9.17228e-17	0.000515914	0.00174555	0.697673	0.15394	0.829829	0.335463
AT1G07090	LSH6		28.7229	20.0556	23.0386	18.3378		1.01654e-08	0.214364	0.000610833	0.0875404	0.0587094	0.213259	0.078283
AT1G07110	FKFBP		150.627	187.862	144.277	187.859		1.51285e-21	0.0185993	0.289266	0.493792	0.28968	0.00229139	0.874557
AT1G07119	AT1G07119		5.58197	7.25847	5.56454	6.5292		0.00398841	0.368435	0.403114	0.107332	0.425333	0.173523	0.163755
AT1G07120	AT1G07120		7.43327	10.201	8.10616	9.4024		0.000433366	0.937097	0.909485	0.693045	0.185801	0.980402	0.91603
AT1G07128	AT1G07128		8.31386	8.38999	8.59692	9.55961		0.292583	0.00521295	0.14254	0.0286225	0.368572	0.431435	0.836657
AT1G07130	STN1		9.668	9.84591	10.1093	9.99653		0.958387	0.405215	0.63549	0.974779	0.815819	0.489523	0.369888
AT1G07135	AT1G07135		13.1982	14.2262	16.4435	16.0596		0.764521	1.01783e-08	0.0204137	0.428808	0.511899	0.288755	0.549127
AT1G07140	RANBP1A		816.125	753.316	855.899	747.329		2.92083e-06	2.63217e-09	0.320445	0.946525	0.179642	0.167007	0.922392
AT1G07150	MAPKKK13		4.65784	4.27632	6.07598	4.87598		0.0764042	0.000884947	0.0247272	0.931166	0.355275	0.276651	0.902091
AT1G07170	AT1G07170		35.0276	31.3989	32.647	32.3833		0.0458202	0.0148023	0.468397	0.789322	0.0831854	0.150337	0.831658
AT1G07180	NDA1		6.60464	51.0129	6.77212	44.7505		1.36023e-43	2.88619e-18	0.0237609	4.35695e-14	0.0172866	0.408534	0.543039
AT1G07200	SMXL6		58.9389	52.1939	47.7883	46.8354		0.00860863	1.51067e-17	1.68593e-07	0.757779	0.0457965	0.373812	0.144937
AT1G07210	AT1G07210		78.5523	80.3335	82.5065	78.6068		0.54582	7.96276e-07	0.525403	0.813741	0.108	0.537736	0.35936
AT1G07220	AT1G07220		42.8863	41.862	42.2442	45.8047		0.255297	0.381196	0.139989	0.335931	0.0417555	0.0431932	0.473632
AT1G07230	NPC1		44.4338	32.3984	43.1876	33.7909		3.11418e-11	0.295076	0.957522	0.730871	0.337956	0.701049	0.404034
AT1G07240	UGT71C5		72.4678	63.9666	76.0449	64.7094		4.82972e-06	0.00339091	0.28521	0.532194	0.482216	4.00961e-05	0.642203
AT1G07250	UGT71C4		48.6999	61.8868	48.9484	58.1794		6.59211e-08	0.0623849	0.355841	0.924342	0.291415	0.293457	0.817425
AT1G07260	UGT71C3		8.07757	6.53342	7.64419	7.30373		0.0501107	0.949688	0.722723	0.311024	0.207256	0.219173	0.606359
AT1G07270	CDC6B		8.00777	8.39188	8.16895	8.23911		0.670379	0.00188212	0.993709	0.203613	0.768565	0.255965	0.752554
AT1G07280	AT1G07280		65.1071	69.0838	59.2174	62.5996		0.0565464	5.22709e-12	0.00170966	8.36869e-06	0.876037	0.674013	0.828036
AT1G07290	GONST2		7.6808	6.08245	9.36177	7.19885		0.000682713	0.070087	0.0101466	0.360501	0.595747	0.582556	0.833974
AT1G07300	AT1G07300		19.0375	16.7552	18.6979	17.1703		0.0220739	0.0475145	0.963122	0.326134	0.644379	0.812601	0.871694
AT1G07310	AT1G07310		56.0479	44.4961	58.2801	44.2722		6.07688e-13	0.0964423	0.493905	0.904023	0.403187	0.948509	0.664942
AT1G07320	RPL4		451.799	759.771	426.921	751.42		3.79352e-38	0.0220096	0.178951	0.699913	0.501834	0.639572	0.856365
AT1G07350	SR45A		158.261	139.96	154.594	128.181		5.83389e-10	7.67549e-05	0.0158799	0.535972	0.198729	0.118776	0.540941
AT1G07360	AT1G07360		58.5124	49.7864	61.7293	51.1855		2.30672e-10	0.477931	0.081818	0.0343358	0.48926	0.0782506	0.0275007
AT1G07370	PCNA		52.8653	59.2185	51.6535	56.4574		0.00130777	0.00196915	0.237456	0.0994807	0.643665	0.342223	0.331415
AT1G07380	AT1G07380		25.6314	23.6866	22.7903	22.9992		0.397611	0.168112	0.0879865	0.153938	0.294624	0.324549	0.144674
AT1G07390	AtRLP1		6.09917	7.17142	7.22309	7.419		0.158345	0.123041	0.12755	0.121794	0.327896	0.213369	0.351147
AT1G07400	HSP17.8		1.70396	2.05594	1.76202	2.04287		0.0977941	0.210567	0.905389	0.00378782	0.850996	0.511971	0.660792
AT1G07410	RABA2B		9.88121	7.6824	11.4599	7.62951		2.40593e-08	0.151673	0.117129	0.595804	0.0942213	0.00300512	0.31624
AT1G07420	SMO2.2		149.063	137.904	176.605	160.043		2.08217e-05	1.82514e-33	7.55738e-12	0.801514	0.377425	8.94034e-05	0.575137
AT1G07430	AIP1		2.89643	3.81852	4.10526	7.03098		2.15089e-06	1.75707e-22	9.9834e-08	0.000243674	0.00903126	2.27162e-13	0.000623579
AT1G07440	AT1G07440		52.7283	68.0599	37.4641	57.2542		6.27752e-13	0.00604806	9.49742e-09	0.347588	0.270719	0.273688	0.931501
AT1G07450	AT1G07450		1.59551	9.19408	1.58565	8.60633		4.96617e-25	0.0198485	0.521642	0.0485202	0.535435	0.437897	0.303012
AT1G07470	AT1G07470		33.8258	36.8606	36.7092	37.5769		0.0992568	0.0306531	0.127833	0.680905	0.356827	0.0723983	0.977047
AT1G07473	AT1G07473		2.38147	2.0053	1.95946	2.21293		0.779192	0.67953	0.624404	0.637767	0.153033	0.689531	0.566415
AT1G07476	AT1G07476		4.84943	3.26387	4.40164	3.99586		0.00679134	0.00380701	0.691959	0.0325169	0.10302	0.648446	0.299298
AT1G07480	AT1G07480		49.9288	51.1329	50.2437	51.5601		0.358069	0.157735	0.786141	0.98216	0.967265	0.734428	0.854891
AT1G07485	AT1G07485		106.148	59.3154	152.356	72.4368		3.39844e-26	9.19023e-05	4.85785e-11	0.710248	5.06148e-05	1.4439e-07	0.0596991
AT1G07490	RTFL3		95.3566	56.0549	131.539	62.9273		3.15338e-31	2.51319e-08	1.45241e-11	0.0271909	6.57278e-07	2.95812e-07	0.00477988
AT1G07510	FTSH10		58.4868	57.662	58.4812	55.5825		0.227474	0.386735	0.49765	0.961193	0.499965	0.597989	0.768613
AT1G07520	AT1G07520		9.31087	8.15007	9.16496	8.25337		0.0554539	0.0889139	0.968181	0.00660763	0.815562	0.880931	0.165052
AT1G07530	SCL14		32.8787	35.1673	35.0752	33.5488		0.680425	0.0220671	0.75469	0.0800119	0.0420203	0.029844	0.377099
AT1G07570	APK1A		44.5652	48.9443	52.7934	56.3195		0.0085229	2.35182e-23	1.04002e-06	0.00772578	0.771247	0.0324023	0.788351
AT1G07590	AT1G07590		132.955	182.971	123.521	161.628		9.3281e-07	0.00342557	0.0649551	0.810457	0.470643	0.96242	0.914932
AT1G07610	MT1C		3.23698	5.90441	3.37347	3.7881		0.0510448	0.175384	0.206552	0.111247	0.151308	0.358314	0.202782
AT1G07615	ATOBGM.1		25.1711	28.4976	25.5434	26.576		0.0289366	0.881449	0.430823	0.611035	0.244654	0.944566	0.789841
AT1G07620	ATOBGM		1.19559	1.66485	1.28531	1.58712		0.00415134	0.165173	0.963415	0.866246	0.522268	0.862762	0.419597
AT1G07630	PLL5		36.4975	30.8882	34.9035	35.105		0.0447475	0.00699394	0.325143	0.481274	0.0313969	0.327177	0.572673
AT1G07640	OBP2		22.946	31.8132	22.5802	32.058		7.29204e-11	0.00534662	0.959961	0.241817	0.800085	0.214639	0.944124
AT1G07650	AT1G07650		361.15	314.11	379.722	334.391		8.97402e-09	2.85768e-14	0.0078368	0.115326	0.904558	0.0252785	0.0714888
AT1G07660	AT1G07660		54.7445	55.1062	53.3317	55.6191		0.360461	0.0875323	0.755453	0.612386	0.505608	0.24472	0.0921888
AT1G07670	ECA4		68.375	65.8616	67.2513	65.4799		0.221708	0.00903497	0.66625	0.247436	0.831556	0.653035	0.373807
AT1G07700	AT1G07700		126.473	136.304	116.477	136.672		2.63912e-07	8.53105e-18	0.0725995	0.259143	0.0537087	0.691009	0.998832
AT1G07705	AT1G07705		55.233	54.5464	53.3948	52.6007		0.619769	0.25049	0.206985	0.487514	0.971254	0.218039	0.619725
AT1G07710	AT1G07710		4.4475	3.97966	5.51387	4.28109		0.00545642	0.311458	0.0240764	0.737799	0.201581	0.784314	0.130451
AT1G07720	KCS3		96.9697	56.0783	131.584	70.1703		1.9815e-15	8.74034e-10	8.17332e-06	0.0151266	0.0465808	0.211166	0.695283
AT1G07725	ATEXO70H6		48.198	38.5863	55.2986	40.3922		6.88252e-12	0.134807	0.00400027	0.660298	0.0813199	0.608171	0.653969
AT1G07728	AT1G07728		33.0209	26.1735	38.0937	28.0019		2.58246e-12	0.426916	0.00100885	0.155019	0.111417	0.0576987	0.604138
AT1G07740	AT1G07740		4.78357	5.15907	5.30917	5.56763		0.451693	0.281462	0.268544	0.212946	0.889282	0.933559	0.507041
AT1G07745	RAD51D		31.5557	40.1116	31.1666	37.6348		1.01766e-07	0.0217247	0.262756	0.252523	0.413682	0.808951	0.617013
AT1G07750	AT1G07750		71.2921	43.6934	67.4384	40.5343		1.2237e-28	0.206616	0.022016	0.55128	0.817309	0.0997204	0.493245
AT1G07770	RPS15AA.1		830.85	914.313	784.887	866.265		6.76291e-10	0.0126033	0.000124092	0.0617099	0.928536	0.0299865	0.989961
AT1G07780	PAI1		18.9521	27.2633	17.354	27.2318		4.15872e-14	2.68803e-05	0.403611	0.105796	0.421948	0.72217	0.53864
AT1G07790	HTB1		63.1479	77.7816	71.7893	80.6055		2.3972e-08	4.43829e-06	0.00306728	0.463407	0.124344	0.560936	0.922176
AT1G07810	ECA1		41.9924	33.4262	44.1591	33.7821		4.05522e-10	0.56303	0.338488	0.506815	0.491379	0.971292	0.800976
AT1G07820	AT1G07820		208.501	223.82	209.706	220.564		0.00312093	3.70778e-16	0.811283	0.493509	0.603712	0.81928	0.350662
AT1G07830	AT1G07830		41.9967	48.046	39.198	45.7349		6.13177e-05	0.159772	0.0881496	0.911903	0.869439	0.593746	0.857224
AT1G07840	AT1G07840		55.3917	70.5933	55.8682	64.7422		1.37582e-10	0.683895	0.0989152	0.95282	0.0529008	0.247253	0.552287
AT1G07870	AT1G07870		30.0372	22.579	40.9572	24.7798		9.75544e-14	5.29552e-06	2.70222e-06	0.225592	0.00115277	0.150557	0.753037
AT1G07880	MPK13		20.7857	28.8601	21.722	24.6035		1.11989e-05	3.91433e-08	0.156722	0.134004	0.0282968	0.163022	0.62224
AT1G07890	APX1		1244.46	1373.8	1102.55	1178.07		3.09736e-06	2.0808e-13	3.56741e-12	0.500731	0.187965	0.880554	0.938298
AT1G07901	AT1G07901		8.4315	6.15501	9.32401	6.0097		2.14352e-07	0.0935961	0.446	0.892412	0.290719	0.171408	0.193301
AT1G07910	ATRNL		60.2273	48.1348	64.3763	48.2756		5.30011e-11	0.0137348	0.244529	0.137986	0.276601	0.207186	0.185531
AT1G07920	A1		896.847	1060.32	901.465	1042.84		4.25665e-14	2.84195e-11	0.693684	0.457981	0.499035	0.0958422	0.90276
AT1G07930	A1.3		514.602	552.79	513.978	538.855		0.00022415	7.4825e-10	0.372636	0.809623	0.414785	0.111206	0.414377
AT1G07940	A1.1		612.409	700.81	608.08	677.515		1.56948e-06	3.83226e-09	0.362686	0.955462	0.531387	0.55986	0.987946
AT1G07950	MED22B		42.1006	41.3258	46.9518	40.6675		0.00708328	0.153042	0.104	0.272793	0.0338107	0.0117389	0.577526
AT1G07960	PDIL5.1		100.807	92.8475	103.465	92.6195		8.22339e-05	0.24311	0.591123	0.802544	0.523656	0.693388	0.678383
AT1G07970	AT1G07970		33.0788	37.8127	34.3781	37.4158		0.000368233	0.117858	0.6655	0.0543351	0.417205	0.633849	0.526903
AT1G07980	NF.YC10		48.2974	48.6849	44.1398	46.6899		0.275763	0.764107	0.0243346	0.925173	0.421444	0.643271	0.759757
AT1G07985	AT1G07985		3.61732	6.42577	4.27323	7.56057		6.05435e-10	0.000447424	0.0394229	0.59524	0.57651	0.243661	0.900208
AT1G07990	AT1G07990		114.59	111.457	114.492	114.593		0.501621	0.00654496	0.500645	0.676489	0.47342	0.380808	0.84542
AT1G08000	GATA10		23.0142	26.2682	21.1142	26.1261		2.57529e-05	0.39472	0.270168	0.384919	0.34198	0.0349056	0.598465
AT1G08010	GATA11		77.2555	69.8611	89.4749	79.2635		7.32932e-06	3.43346e-18	9.35791e-08	0.320519	0.44172	7.65479e-07	0.840979
AT1G08030	TPST		54.2656	64.0476	73.1842	66.4587		0.440415	0.00133697	7.72905e-07	0.335027	7.81304e-05	0.429144	0.104044
AT1G08040	AT1G08040		100.419	101.426	96.3023	100.058		0.247292	0.0154374	0.183515	0.826726	0.503065	0.770322	0.037451
AT1G08050	AT1G08050		4.11469	4.41069	3.97086	4.13702		0.500171	0.110372	0.542359	0.581665	0.849539	0.151073	0.473698
AT1G08060	MOM		42.9854	43.8068	44.5934	44.9222		0.666485	0.477127	0.308901	0.732664	0.853454	0.38353	0.716731
AT1G08070	PCMP.H12		4.53716	5.17336	4.8108	4.77376		0.489343	0.70753	0.884252	0.806701	0.437452	0.471372	0.675071
AT1G08090	NRT2.1		1.01903	1.05588	1.06167	1.1255		0.394409	0.564451	0.342537	0.385594	0.819051	0.662641	0.44576
AT1G08110	AT1G08110		175.528	166.846	164.779	155.251		0.00156703	3.69483e-05	0.000135191	0.00880782	0.878935	0.0158239	0.346935
AT1G08115	AT1G08115		3.53726	4.73571	3.38511	3.84246		0.0176619	0.382446	0.129606	0.152824	0.280687	0.834354	0.335421
AT1G08120	AT1G08120		2.33493	1.99039	2.08099	2.32506		0.815075	0.499424	0.850925	0.823183	0.173311	0.500931	0.739613
AT1G08125	AT1G08125		50.0198	62.2089	52.3634	57.8998		6.28622e-08	0.607968	0.505544	0.388559	0.0265307	0.376314	0.307366
AT1G08130	LIG1		44.6376	58.8991	41.8739	56.4507		3.02338e-13	0.330661	0.111551	0.248178	0.922636	0.112759	0.909714
AT1G08160	AT1G08160		52.2105	50.6123	52.8856	50.6885		0.412296	0.0725412	0.87079	0.420517	0.896842	0.689608	0.85734
AT1G08165	AT1G08165		2.60834	7.61472	2.74741	8.51855		1.11371e-16	0.211767	0.300297	0.576315	0.446736	0.84784	0.904671
AT1G08170	AT1G08170		1.34621	1.1043	1.34107	1.26977		0.0967174	0.0680181	0.391805	0.75474	0.362354	0.140706	0.560525
AT1G08180	SMR2		27.1213	21.0212	21.6402	20.5753		0.000682679	0.000418924	0.00444981	0.594792	0.0148909	0.260597	0.742079
AT1G08190	VPS41		519.243	381.064	528.867	388.291		2.51381e-18	0.000495677	0.481526	0.846442	0.920129	0.781316	0.897602
AT1G08200	AXS2		595.874	460.371	669.859	482.347		1.89585e-24	0.52827	1.9833e-05	0.996425	0.015632	1.55733e-05	0.416278
AT1G08210	AT1G08210		46.5672	38.3336	41.1876	39.7364		0.000314906	0.022455	0.124466	0.0855274	0.00986102	0.0023338	0.517726
AT1G08220	AT1G08220		21.0039	23.4117	24.1498	19.9234		0.408469	0.524084	0.876043	0.851941	0.0033647	0.163936	0.275499
AT1G08230	GAT1		18.6303	25.8015	13.0874	23.8593		1.22548e-12	1.16564e-07	0.000615176	4.23721e-06	0.0891258	0.0174612	0.528908
AT1G08250	ADT6		15.6042	12.8068	13.2426	13.006		0.0312021	0.10996	0.12168	0.0519621	0.0677203	0.00476629	0.591252
AT1G08260	POL2A		78.0283	92.7827	75.454	90.6524		1.07073e-07	1.72482e-07	0.356811	0.128138	0.930484	0.79435	0.822213
AT1G08270	AT1G08270		52.0685	62.5138	54.2427	60.957		4.08952e-05	4.99621e-05	0.87546	0.0273964	0.345105	0.626615	0.947446
AT1G08280	GALT29A		34.2068	26.9198	33.6754	26.7381		2.90835e-10	0.136351	0.714979	0.132235	0.857827	0.0128482	0.0611019
AT1G08290	WIP3.1		3.96666	4.33359	3.58933	3.74562		0.378574	0.345802	0.106499	0.748082	0.722364	0.0476862	0.398157
AT1G08300	NVL		19.7254	20.8192	18.7237	20.3638		0.0707272	0.0138089	0.331482	0.317025	0.715022	0.00889424	0.111403
AT1G08310	AT1G08310		2.7127	2.54573	2.84143	2.13859		0.0527702	0.773017	0.530485	0.098678	0.229011	0.167404	0.69388
AT1G08315	AT1G08315		11.9505	9.00084	12.9458	9.63278		4.20352e-07	0.166654	0.152421	0.00547566	0.747677	0.58591	0.549391
AT1G08340	ROPGAP5		21.3928	31.4301	24.5633	31.7253		3.55647e-06	0.810079	0.314771	0.965224	0.403777	0.868208	0.496101
AT1G08350	TMN5		28.9538	19.7917	26.3619	22.2313		4.53692e-09	0.200342	0.939337	0.511119	0.0138371	0.0836111	0.628048
AT1G08360	RPL10AA		475.232	578.631	472.871	542.904		7.42375e-14	0.00339343	0.0460945	0.985896	0.0796335	0.347396	0.809812
AT1G08370	DCP1		57.4417	53.7372	57.7262	56.134		0.0989612	0.806271	0.400281	0.0839022	0.507169	0.0511497	0.352921
AT1G08380	PSAO		1974.79	3252.67	1824.74	3232.05		5.70701e-33	0.00542254	0.177416	0.877807	0.305077	0.837602	0.979924
AT1G08390	AT1G08390		25.51	31.3528	22.8592	31.6264		7.84484e-09	0.0112185	0.291146	0.919972	0.194974	0.847074	0.0495158
AT1G08400	MAG2L		16.3677	14.3059	16.9114	15.3432		0.019354	0.701707	0.30092	0.505886	0.745886	0.725527	0.610892
AT1G08410	LSG1.2		51.5252	59.5194	54.1967	59.3265		8.16828e-05	0.0446923	0.432739	0.429219	0.36496	0.783431	0.461185
AT1G08420	BSL2		125.462	100.788	133.666	101.906		2.08847e-21	0.0171613	0.0288909	0.428943	0.0944257	0.788473	0.0699673
AT1G08430	ALMT1		2.99326	3.03786	3.36849	3.34927		0.968307	0.0375309	0.284384	0.404577	0.920443	0.841546	0.545978
AT1G08450	CRT3		228.762	191.696	236.481	206.253		6.23544e-09	8.39504e-06	0.0324079	0.0803521	0.505176	0.61725	0.434464
AT1G08460	HDA8		33.3478	24.6887	31.938	23.1958		2.10961e-13	0.00289874	0.137766	0.109849	0.96584	0.00050375	0.174718
AT1G08465	YAB2		129.986	60.8785	123.437	54.6856		5.62423e-43	1.71859e-05	0.00610555	0.21868	0.937267	0.0339649	0.832838
AT1G08470	SSL3		50.4659	40.3918	47.1342	38.162		1.33913e-08	0.000646784	0.0654047	0.138987	0.71192	0.841544	0.983053
AT1G08480	SDH6		153.619	144.65	144.187	139.553		0.0156387	0.00241311	0.010029	0.0599035	0.432635	0.62396	0.362047
AT1G08490	NFS2		73.4318	95.7478	70.3658	97.5838		4.34837e-22	0.00653632	0.730824	0.375176	0.17295	0.122194	0.42393
AT1G08500	ENODL18		14.9651	7.66673	17.5958	9.32261		1.79495e-19	3.86361e-30	0.00109367	5.49935e-11	0.441624	0.00124719	0.155459
AT1G08510	FATB		336.384	236.71	382.921	266.998		3.29273e-28	3.70304e-05	1.53553e-08	0.0254014	0.181759	5.65674e-05	0.617225
AT1G08520	CHLD		506.892	673.716	491.646	686.059		1.02566e-37	8.59324e-09	0.838634	0.409889	0.0559351	0.0108129	0.563774
AT1G08530	AT1G08530		35.7969	38.8633	36.9191	41.3404		0.00313741	0.150105	0.146072	0.633105	0.581899	0.264514	0.468313
AT1G08540	SIGB		127.836	226.625	125.388	229.982		1.21603e-38	0.000125307	0.906755	0.448016	0.455474	0.36707	0.495895
AT1G08550	VDE1		160.072	294.457	134.076	281.666		3.73144e-34	2.05512e-10	0.00294065	0.0199406	0.298068	0.209745	0.943562
AT1G08560	KN		34.8726	50.4198	34.8962	49.2461		5.62721e-11	5.12485e-11	0.767996	0.00046351	0.75878	0.912296	0.510692
AT1G08570	ACHT4		92.3365	79.7397	77.2636	76.9536		0.000699191	0.284977	5.66883e-06	0.0305917	0.0012009	0.788102	0.919699
AT1G08580	AT1G08580		124.427	177.688	136.522	173.819		1.85223e-20	1.22841e-07	0.243845	0.129304	0.0255562	0.0204047	0.222281
AT1G08590	PXL1		22.2933	15.0257	24.4937	16.6708		1.64263e-14	0.143671	0.0169248	0.939578	0.725065	0.0917908	0.355316
AT1G08592	AT1G08592		10.3473	7.99304	11.1231	8.78476		0.000671895	0.600171	0.238888	0.883228	0.99043	0.39653	0.888119
AT1G08600	ATRX		119.652	120.083	115.233	125.107		0.0397283	0.000236648	0.902268	0.738347	0.058899	0.0762002	0.68792
AT1G08610	AT1G08610		30.0663	40.2269	30.5888	39.6124		2.04335e-09	0.809288	0.973891	0.991753	0.685732	0.923471	0.833927
AT1G08620	PKDM7D		69.2599	66.4177	70.9445	66.8575		0.0769093	0.523062	0.583881	0.472582	0.748084	0.169294	0.971453
AT1G08640	CJD1		259.846	407.675	255.535	401.268		6.13651e-38	0.0631175	0.352301	0.92171	0.855177	0.92762	0.520381
AT1G08650	PPCK1		141.899	153.275	152.113	161.703		0.064318	0.0438594	0.0991689	0.974309	0.873333	0.0649109	0.889628
AT1G08660	SIA1		219.735	206.591	230.698	214.573		0.000166127	8.75447e-07	0.0121713	0.894711	0.686909	0.00996423	0.275687
AT1G08680	ZIGA4		74.7905	75.4251	73.4802	67.9057		0.176501	0.121265	0.0171576	0.828931	0.0905109	0.259407	0.817544
AT1G08700	PS1.1		49.6158	44.1348	45.9143	46.4566		0.0772971	0.000373444	0.618097	0.482178	0.0320816	0.152038	0.255388
AT1G08710	SKIP24		27.0335	34.2778	27.5879	33.258		3.4807e-08	0.732306	0.824458	0.213517	0.453873	0.917145	0.703524
AT1G08720	EDR1		50.1145	45.8382	51.3751	46.4264		0.000438425	0.070331	0.462489	0.115991	0.788913	0.122875	0.522482
AT1G08730	XI.C		2.22934	3.35816	2.18583	2.97866		0.000262555	0.885967	0.400807	0.851	0.504164	0.363912	0.12051
AT1G08750	AT1G08750		37.7356	32.7601	35.6768	32.4511		0.000311665	0.278493	0.277671	0.86574	0.42157	0.347916	0.333504
AT1G08760	AT1G08760		47.2962	39.7504	44.9574	36.7668		3.27422e-10	0.526036	0.0161175	0.243353	0.766155	0.4438	0.66174
AT1G08770	PRA1E		36.3858	20.3735	32.5299	20.669		1.16039e-21	0.854105	0.0854761	0.711857	0.0457186	0.980717	0.385266
AT1G08780	AIP3		56.4823	62.7661	54.5465	65.0571		3.61169e-06	0.57007	0.915743	0.292276	0.210534	0.23785	0.455672
AT1G08800	MYOB1		51.0707	30.9455	50.7308	28.7082		9.27442e-19	0.400548	0.467324	0.577072	0.592256	0.776446	0.553946
AT1G08810	MYB60		9.10295	49.7004	8.88309	47.1516		3.07306e-36	0.0664042	0.399651	0.368487	0.478332	0.605617	0.629994
AT1G08820	PVA22		83.0088	69.7658	84.3758	64.8127		5.69596e-16	0.186779	0.259788	0.162575	0.0490749	0.328348	0.449077
AT1G08830	CSD1		1103.2	917.326	1027.35	870.267		1.41626e-21	0.105932	6.31388e-06	0.552274	0.257291	0.290417	0.20987
AT1G08840	emb2411		1135.55	850.02	1225.77	872.349		1.90042e-17	1.89633e-07	0.0521736	0.181005	0.237584	0.17909	0.629945
AT1G08845	AT1G08845		12.91	15.3004	11.9761	16.3372		7.92337e-06	0.57299	0.941705	0.217718	0.164265	0.627703	0.74162
AT1G08880	HTA5		193.585	179.462	183.716	177.353		0.00287572	1.31696e-26	0.075343	0.303158	0.246243	0.930851	0.827746
AT1G08890	SUGTL4		56.3958	32.3384	53.434	33.1563		6.89586e-22	1.46162e-50	0.507103	1.57636e-13	0.2437	0.0043327	0.0820757
AT1G08900	SUGTL3		79.5033	83.443	71.2262	85.8391		0.000116866	0.000145878	0.20054	0.17196	0.0218128	0.0032982	0.0697341
AT1G08910	AT1G08910		107.128	103.511	95.6516	95.4963		0.396549	0.185176	3.5818e-05	0.382375	0.436382	0.0292851	0.15654
AT1G08920	ESL1		37.9406	60.1678	43.9415	61.0316		7.52139e-14	0.987671	0.111115	0.255935	0.23134	0.0622121	0.655861
AT1G08930	ERD6		183.317	100.386	228.344	124.437		6.64038e-21	0.0520971	6.17563e-06	0.133036	0.142766	0.00389042	0.42963
AT1G08940	AT1G08940		26.7801	24.0086	24.82	23.406		0.0811085	0.831794	0.282323	0.700928	0.567911	0.915208	0.724016
AT1G08960	CCX5		42.5057	31.449	44.3082	32.6632		3.12295e-15	0.027555	0.188672	0.947162	0.796493	0.0126362	0.595353
AT1G08970	NFYC9		68.3954	72.1252	70.3576	73.0745		0.0699028	0.0150688	0.408738	0.740765	0.77335	0.508177	0.276753
AT1G08980	AMI1		60.5983	68.7395	51.6782	67.1879		2.11215e-08	2.59639e-16	0.00676601	7.75244e-05	0.053595	3.3265e-05	0.689649
AT1G09000	ANP1		16.6366	19.2446	16.5007	18.9867		0.00407433	0.276354	0.819169	0.385039	0.943573	0.168694	0.646374
AT1G09010	EBM		137.022	124.493	122.868	115.517		0.000192797	0.272484	1.95204e-05	0.640451	0.309421	0.0405465	0.54706
AT1G09020	SNF4		109.06	92.6683	117.149	91.1948		7.01939e-14	0.151947	0.152617	0.831094	0.0401748	0.866416	0.460142
AT1G09040	AT1G09040		8.18824	9.72584	8.71943	8.91126		0.115063	0.27667	0.794538	0.060358	0.218537	0.154662	0.123886
AT1G09050	AT1G09050		10.8441	11.7379	11.4264	10.615		0.944028	0.641061	0.645075	0.158636	0.148877	0.100163	0.677721
AT1G09060	AT1G09060		68.6911	80.8205	67.7078	82.7442		8.37731e-12	0.214057	0.778905	0.444835	0.386574	0.612755	0.765702
AT1G09070	SRC2		48.3768	49.1044	56.8618	52.5992		0.27047	9.51887e-08	0.000339053	0.442266	0.121346	0.0580696	0.655105
AT1G09080	MED37B		2.8564	4.71233	2.70124	4.82851		0.000509429	0.978908	0.971681	0.397737	0.804858	0.808198	0.464289
AT1G09090	RBOHB		3.89852	2.23575	3.82315	2.63959		7.65976e-07	0.552238	0.533921	0.309045	0.364884	0.0513197	0.802049
AT1G09100	RPT5B		74.4351	65.6516	71.2961	62.7522		1.07942e-07	0.71569	0.0433124	0.545922	0.935181	0.116352	0.621627
AT1G09130	AT1G09130		198.01	269.158	196.341	266.762		1.16332e-24	0.278837	0.657313	0.571975	0.936792	0.37354	0.877831
AT1G09140	SR30		219.962	234.15	204.833	229.316		0.000203156	0.0557307	0.0469974	0.641717	0.30077	0.02051	0.447921
AT1G09150	AT1G09150		70.8339	69.9525	67.2493	66.9068		0.73066	0.046602	0.0652406	0.254992	0.879498	0.497204	0.297091
AT1G09160	AT1G09160		132.336	137.235	143.491	142.529		0.437357	5.6395e-05	0.00168613	0.534952	0.248778	0.00189455	0.704901
AT1G09170	AT1G09170		1.26565	3.47818	1.38159	2.78096		2.21117e-13	0.407307	0.152435	0.154089	0.0467662	0.198824	0.370229
AT1G09180	ATSAR1		2.8474	4.0177	2.38387	2.90925		0.00299835	0.328031	0.0057287	0.536902	0.246472	0.693287	0.95962
AT1G09190	PCMP.E70		6.93174	8.74807	7.65959	7.94147		0.0163639	0.000559816	0.926741	0.31485	0.076396	0.459701	0.60253
AT1G09195	AT1G09195		26.4482	27.028	27.649	28.796		0.444818	0.248411	0.190693	0.390299	0.801464	0.709872	0.794411
AT1G09200	HTR1		166.864	170.486	169.722	167.349		0.845201	2.61393e-17	0.965203	0.262743	0.349896	0.273714	0.73427
AT1G09210	CRT2		570.427	637.251	572.957	607.996		4.33769e-06	5.04193e-07	0.196227	0.424308	0.125165	9.63722e-05	0.872922
AT1G09220	PCMP.E25		4.75359	5.19004	4.75639	4.29452		0.970082	0.0115452	0.19051	0.672914	0.18777	0.619408	0.201892
AT1G09230	SNRNP65		56.3835	64.2981	52.6928	64.4609		8.44445e-08	0.21831	0.288765	0.0443739	0.246912	0.771764	0.250969
AT1G09240	NAS3		1.02752	1	1	1		0.32066	0.424065	0.32066	0.424065	0.32066	0.424065	0.424065
AT1G09250	BHLH149		97.823	82.8922	131.137	103.019		1.88133e-11	0.0243069	5.07709e-15	0.00526612	0.0173225	0.000268219	0.843486
AT1G09270	IMPA4		176.555	143.179	189.553	151.176		1.2692e-17	0.821702	0.00146596	0.475391	0.433229	0.303923	0.607038
AT1G09280	STR6		57.7108	58.2843	60.829	55.2483		0.0977525	0.662701	0.978122	0.807357	0.0428243	0.91727	0.420247
AT1G09290	AT1G09290		31.7253	36.0666	31.1321	34.3025		0.000270799	0.22035	0.23329	0.620275	0.55234	0.36658	0.705398
AT1G09300	ICP55		40.6653	43.3857	37.2087	40.9126		0.0100895	0.00559907	0.0171926	0.817398	0.687018	0.246612	0.217301
AT1G09310	AT1G09310		4453.37	1734.64	4224.36	1777.85		4.04857e-30	0.262838	0.490702	0.235723	0.313551	0.763707	0.49262
AT1G09320	AT1G09320		22.9113	29.8952	23.3302	32.3986		5.44108e-10	2.72219e-06	0.196145	0.898771	0.355147	0.470405	0.574745
AT1G09330	ECH		124.802	93.6957	126.458	96.8499		2.47654e-23	0.00112009	0.248758	0.242549	0.718417	0.353296	0.0100238
AT1G09340	CRB		393.336	834.466	366.94	794.74		3.81945e-42	8.41271e-11	0.0268185	0.874201	0.649984	0.0742086	0.976996
AT1G09350	GOLS3		27.2222	16.7603	35.5012	19.189		7.97626e-15	1.90854e-06	0.000209966	0.0177159	0.0362644	0.000427231	0.466703
AT1G09390	AT1G09390		45.1092	27.1786	44.0706	25.168		6.33624e-22	4.2112e-09	0.256734	0.542367	0.716627	0.207405	0.516653
AT1G09400	AT1G09400		16.5621	10.4398	16.6953	11.5732		2.13103e-08	1.24803e-06	0.480505	0.0470339	0.577167	0.697183	0.495401
AT1G09410	PCMP.H18		3.17371	3.74695	4.4559	4.63938		0.162204	0.84563	0.000124038	0.0103547	0.469353	0.526159	0.404697
AT1G09415	NIMIN.3		84.2648	101.205	81.8846	101.697		1.15781e-05	0.00083769	0.809359	0.580575	0.713679	0.00210828	0.817445
AT1G09420	G6PD4		7.20488	13.8485	7.27347	15.0623		6.39279e-21	0.00109715	0.244424	0.0699639	0.298118	0.0975925	0.737161
AT1G09421	AT1G09421		6.89326	12.7651	6.30312	10.4067		2.05671e-10	0.943755	0.032091	0.28822	0.194102	0.68135	0.308797
AT1G09430	ACLA.3		226.003	165.612	223.478	163.294		7.67252e-24	0.00141673	0.5489	0.0828567	0.979422	0.31476	0.854282
AT1G09440	AT1G09440		32.3557	32.8793	27.8658	30.8521		0.153763	0.00712297	0.00920348	0.0320098	0.31519	0.453085	0.438145
AT1G09450	HASPIN		14.0617	15.9175	15.0833	16.3893		0.0534047	7.01836e-06	0.356689	0.125901	0.733694	0.0748732	0.406563
AT1G09460	AT1G09460		16.2906	22.4102	19.2858	21.6781		0.000174746	0.0617943	0.296046	0.670541	0.087255	0.346102	0.788695
AT1G09470	NEAP3		15.5647	25.1538	17.5411	23.0434		9.23294e-12	0.0515406	0.942705	0.0932453	0.0311361	0.295766	0.311012
AT1G09486	AT1G09486		4.17741	3.99195	5.04827	2.88151		0.000539577	0.0412918	0.713214	0.367824	0.0031881	0.0124908	0.881993
AT1G09490	AT1G09490		70.0329	67.0789	61.3666	64.6847		0.908104	5.49404e-07	0.000754986	0.898177	0.0497655	0.409651	0.709763
AT1G09500	AT1G09500		1.71808	2.07614	1.64889	1.62124		0.368077	0.943553	0.155135	0.781329	0.293874	0.0858094	0.847889
AT1G09520	AT1G09520		18.5172	18.3603	19.3359	18.5493		0.524498	0.521472	0.496747	0.623511	0.670759	0.467145	0.578564
AT1G09530	PIF3		30.7622	24.6428	32.098	30.5714		0.00544616	2.02244e-06	0.00811051	0.0957333	0.0894402	9.11068e-08	0.756939
AT1G09560	GLP4		56.4996	40.4707	69.4937	45.5646		1.92203e-11	0.000114705	0.000585632	0.101443	0.120498	0.847139	0.520474
AT1G09570	PHYA		210.798	145.239	236.371	159.545		1.68172e-20	7.06304e-05	0.000527303	0.495919	0.308495	0.0998343	0.833043
AT1G09575	AT1G09575		23.1033	16.7684	30.036	20.4404		2.4004e-10	0.0014602	5.75081e-06	0.902768	0.136405	0.00151016	0.727609
AT1G09580	AT1G09580		32.3279	27.3346	34.9366	28.6192		6.85201e-08	0.443525	0.0420453	0.538678	0.48372	0.00206554	0.842331
AT1G09590	RPL21C		456.114	583.412	469.3	560.622		6.25433e-18	5.37434e-05	0.615566	0.552463	0.0628893	0.0972893	0.797608
AT1G09600	AT1G09600		3.36681	3.82757	3.33185	4.96406		0.00405783	0.904296	0.122556	0.546498	0.100928	0.722929	0.398957
AT1G09610	GXM1		12.7989	13.9802	13.8955	12.7808		0.967935	0.443562	0.950605	0.415742	0.169189	0.765784	0.586408
AT1G09620	AT1G09620		152.094	149.178	150.779	142.005		0.0616601	0.712933	0.17236	0.494811	0.344672	0.221278	0.598983
AT1G09630	RABA2A		59.4483	44.1441	59.5253	43.0469		4.45643e-18	0.857111	0.711599	0.570471	0.670497	0.789587	0.856357
AT1G09640	AT1G09640		503.047	509.273	539.004	503.284		0.096571	3.14456e-06	0.0914376	0.224557	0.0192471	0.00122977	0.710858
AT1G09645	AT1G09645		44.1976	33.4075	44.9096	33.5153		6.66953e-12	0.284706	0.762937	0.527778	0.824047	0.203044	0.23417
AT1G09660	AT1G09660		97.7078	112.281	103.162	113.029		1.71737e-07	0.00708485	0.146204	0.489133	0.268809	0.437591	0.282237
AT1G09680	AT1G09680		5.19813	6.2619	5.22961	5.02593		0.314266	0.28402	0.160161	0.589272	0.13971	0.380909	0.531922
AT1G09690	RPL21C.1		638.981	779.127	626.466	727.535		2.18128e-15	0.00119071	0.00920055	0.669653	0.107119	0.206881	0.584612
AT1G09700	DRB1		21.4483	23.9049	20.2956	20.5176		0.122555	0.244276	0.00993225	0.159942	0.196532	0.313355	0.437352
AT1G09710	AT1G09710		27.636	36.3532	26.4358	34.6243		8.6425e-09	0.0835497	0.262906	0.693258	0.839176	0.0601663	0.735593
AT1G09730	AT1G09730		91.5602	90.4919	95.1314	90.1464		0.106327	0.134564	0.386403	0.799671	0.293527	0.880522	0.647624
AT1G09740	AT1G09740		30.7154	24.5914	24.7896	23.8426		0.00127557	8.843e-05	0.00227019	0.728574	0.0164984	0.671183	0.546576
AT1G09750	AED3		894.706	803.37	804.493	803.197		0.00393016	3.49065e-06	0.00483839	0.889288	0.00499503	0.511305	0.606257
AT1G09760	U2A.		163.738	143.776	166.772	150.7		1.18531e-05	2.31255e-07	0.197471	0.0738346	0.612893	0.0545073	0.898254
AT1G09770	CDC5		366.146	369.123	379.02	375.038		0.953329	5.69814e-06	0.275438	0.643121	0.685184	0.102058	0.950092
AT1G09780	PGM1		315.289	301.698	341.982	317.18		0.000325633	0.00798648	9.07937e-05	0.142755	0.27391	0.00427213	0.919462
AT1G09794	AT1G09794		11.3209	10.3449	12.2899	9.59283		0.00234024	0.310325	0.8527	0.216947	0.143633	0.89562	0.447857
AT1G09795	HISN1B		121.975	163.09	123.592	164.164		2.42948e-25	1.81766e-21	0.600719	0.0461947	0.915925	0.0119035	0.0965
AT1G09800	AT1G09800		19.0499	22.7905	18.7425	21.7441		0.000103348	0.0957547	0.411878	0.222474	0.653692	0.229167	0.122604
AT1G09810	ECT11		24.5796	31.1299	23.1862	30.1519		3.21555e-08	0.0920815	0.280535	0.289511	0.849489	0.400108	0.541857
AT1G09812	AT1G09812		5.00395	6.13763	6.04359	6.70774		0.0477351	0.000167107	0.0755097	0.0405083	0.600497	0.235632	0.875257
AT1G09815	POLD4		39.375	44.1482	36.3484	40.3935		0.000428713	0.00360381	0.00586625	0.132136	0.761318	0.626253	0.193805
AT1G09820	AT1G09820		14.1035	15.0492	13.7192	15.2473		0.0925039	0.366552	0.898248	0.711484	0.689339	0.688229	0.848656
AT1G09830	PUR2		44.1915	63.9568	46.6602	58.9588		2.79762e-17	0.0380004	0.383505	0.280529	0.0116569	0.520752	0.7361
AT1G09840	ASK10.1		101.881	86.4791	114.537	89.8591		1.51911e-16	1.63476e-07	5.58845e-05	0.435298	0.0155525	0.0423954	0.422353
AT1G09850	XBCP3		77.5823	60.7712	76.7656	64.0772		2.24103e-12	7.35495e-06	0.478263	0.931569	0.241678	0.708471	0.896848
AT1G09860	PUP16		33.5294	27.4865	34.765	26.335		1.41882e-09	1.69974e-10	0.967958	0.193657	0.256046	0.54779	0.60551
AT1G09870	AT1G09870		51.6844	43.6434	53.7091	44.8685		1.57158e-08	0.102857	0.224131	0.73618	0.763757	0.151553	0.358602
AT1G09880	AT1G09880		4.15617	3.99214	4.30627	3.79784		0.326247	0.00439554	0.948378	0.169839	0.614247	0.00920914	0.732269
AT1G09890	AT1G09890		12.7683	17.5092	13.8229	16.0738		0.00130885	0.0614545	0.855955	0.873399	0.237436	0.48011	0.644596
AT1G09900	AT1G09900		22.5263	32.2218	20.4908	32.164		3.43967e-18	0.0101281	0.258479	0.677714	0.28547	0.014996	0.805912
AT1G09910	AT1G09910		40.7522	38.3083	39.7374	36.8572		0.0250087	0.245774	0.292597	0.391735	0.851715	0.132308	0.327681
AT1G09920	AT1G09920		70.0157	59.3771	68.9859	59.1036		8.85649e-08	0.562624	0.706596	0.291179	0.827025	0.617294	0.949742
AT1G09932	AT1G09932		2.74405	4.89438	2.96975	4.61789		3.82004e-07	0.320048	0.94062	0.300568	0.462245	0.603949	0.387851
AT1G09940	HEMA2		29.1619	31.1445	29.4286	30.3476		0.152677	0.0991791	0.792459	0.397539	0.597839	0.403333	0.687132
AT1G09950	RAS1		6.71475	3.69506	9.42432	5.23388		6.54752e-08	0.0313181	0.000683613	0.145994	0.331224	0.0277576	0.147835
AT1G09960	SUC4		8.96625	9.92353	8.76575	9.40108		0.11119	0.137402	0.466509	0.0345791	0.745361	0.547227	0.595355
AT1G09970	LRR.XI.23		73.3892	72.8557	97.2163	95.7149		0.789785	0.0838646	4.08265e-08	0.0414743	0.899075	0.0302951	0.971243
AT1G09980	AT1G09980		87.2629	69.4529	84.5393	77.1688		5.68081e-08	0.00278388	0.233583	0.736082	0.0142457	0.169618	0.50077
AT1G09995	AT1G09995		24.1304	19.7447	26.2202	21.1047		1.63357e-05	0.0430321	0.0977137	0.487275	0.72367	0.844179	0.908667
AT1G10000	AT1G10000		4.16158	3.63327	4.04496	3.05023		0.0457207	0.331637	0.353418	0.322731	0.535477	0.265326	0.718949
AT1G10020	AT1G10020		144.874	98.2068	147.206	104.067		5.7514e-18	3.22398e-07	0.297607	0.17043	0.652736	0.00137696	0.921554
AT1G10030	ERG28		45.0525	36.3858	41.048	33.4878		2.18744e-09	0.899144	0.00481868	0.939331	0.642353	0.630402	0.210579
AT1G10040	AT1G10040		10.8289	8.60927	13.4248	9.98034		0.000152031	0.126064	0.00653396	0.316915	0.389959	0.035386	0.847737
AT1G10050	AT1G10050		31.8317	30.3481	35.1917	30.8088		0.0193339	0.0187566	0.123538	0.134744	0.240898	0.271472	0.252042
AT1G10060	ATBCAT.1		7.13256	31.6776	9.77851	43.1722		2.67148e-30	6.01899e-07	1.07784e-05	0.000445596	0.00414577	0.0363184	0.284265
AT1G10070	BCAT2		44.8292	32.9574	46.8959	36.6009		2.77629e-09	1.24004e-05	0.0848726	0.718394	0.630933	0.28281	0.787894
AT1G10090	AT1G10090		98.4546	71.3659	93.1082	71.2013		1.2963e-18	2.2995e-18	0.186129	0.934392	0.213486	0.0742032	0.282585
AT1G10095	AT1G10095		28.3313	27.7146	27.7006	29.3759		0.611476	0.0288907	0.620928	0.80783	0.272984	0.637248	0.522988
AT1G10110	AT1G10110		3.14284	3.22973	3.47916	2.88756		0.386241	0.0299531	0.991975	0.263168	0.245105	0.6368	0.728221
AT1G10120	BHLH74		51.5057	57.4651	58.9028	60.4791		0.0383776	0.043585	0.00474512	0.972352	0.22383	0.18842	0.785488
AT1G10130	ECA3		115.352	98.6532	120.755	102.531		1.45092e-12	0.000167581	0.0260954	0.359626	0.709953	0.259428	0.326008
AT1G10140	AT1G10140		13.6519	13.3466	24.0825	20.0534		0.0945558	8.07868e-20	3.95915e-09	0.0566216	0.14988	3.61278e-07	0.382046
AT1G10150	PP2A10		23.478	22.0169	27.2841	22.405		0.00727808	0.95414	0.0717826	0.192724	0.140808	0.96594	0.320261
AT1G10155	ATPP2.A10		2.70627	3.50564	2.32862	3.44309		0.000240546	0.00631847	0.376922	0.213501	0.526527	0.496974	0.00194261
AT1G10160	AT1G10160		23.003	20.9147	24.3497	19.6699		0.000301517	6.76187e-05	0.954542	0.792451	0.150177	0.92984	0.14208
AT1G10170	ATNFXL1		59.773	53.1382	59.7657	50.3622		1.70612e-06	0.462195	0.368671	0.718755	0.371157	0.803221	0.0681056
AT1G10180	EXO84C		35.2476	31.6238	34.7336	34.6724		0.0966476	0.0101899	0.250786	0.055782	0.108026	0.290496	0.99192
AT1G10200	WLIM1		381.303	301.13	356.538	292.917		9.76405e-24	1.93239e-51	0.00102324	0.000375084	0.0900634	0.0762816	0.731817
AT1G10210	MPK1		25.5678	20.9453	24.7612	20.602		1.50968e-05	0.00174926	0.545215	0.35089	0.807211	0.0430236	0.496722
AT1G10230	ASK18		9.80139	13.2159	10.4216	14.3223		1.94988e-06	0.115356	0.225567	0.898883	0.731707	0.252581	0.366139
AT1G10240	FRS11		28.8192	33.492	29.7223	32.7522		0.00111814	0.00668183	0.942803	0.5243	0.471319	0.939893	0.0988229
AT1G10270	GRP23.1		23.0658	25.4931	23.0822	22.6451		0.271106	0.0314316	0.118974	0.290268	0.114852	0.18275	0.29268
AT1G10280	AT1G10280		13.1697	9.85819	12.144	9.60552		9.81584e-06	0.96765	0.302007	0.213175	0.531575	0.265448	0.462612
AT1G10290	DRP2A		199.874	172.351	210.29	171.522		6.4571e-13	1.46168e-08	0.210518	0.440328	0.142696	0.00143656	0.762525
AT1G10310	AT1G10310		25.9632	38.8289	27.063	36.9898		2.88731e-16	0.507992	0.733145	0.803909	0.177844	0.0257388	0.97002
AT1G10320	AT1G10320		176.815	209.493	180.614	212.706		7.63369e-08	0.285027	0.518948	0.893411	0.956974	0.20322	0.930286
AT1G10330	PCMP.E71		4.33539	4.14027	3.68144	3.75565		0.860974	0.358723	0.135479	0.68686	0.696558	0.979194	0.148398
AT1G10340	AT1G10340		2.15312	1.92753	1.88411	2.06432		0.89891	0.437588	0.711382	0.519594	0.258077	0.297658	0.963354
AT1G10350	AT1G10350		38.4301	36.5919	39.8474	39.4058		0.36842	7.27318e-06	0.097299	0.712853	0.580954	0.450457	0.946155
AT1G10360	GSTU18		139.502	186.916	119.196	181.56		1.15617e-21	3.13082e-08	0.00209876	0.028641	0.0670758	0.0861649	0.436779
AT1G10370	GSTU17		13.5035	48.1229	12.7916	42.921		4.22903e-29	2.6971e-15	0.0950598	5.87902e-06	0.203166	0.363007	0.856832
AT1G10380	AT1G10380		10.3807	12.1224	10.5838	12.4077		0.0149204	0.625653	0.733569	0.793699	0.954331	0.667952	0.456671
AT1G10390	NUP98A		159.139	175.363	156.181	167.928		5.14467e-06	0.0101607	0.0712435	0.607974	0.432735	0.633009	0.585323
AT1G10410	AT1G10410		148.354	120.397	173.973	136.833		3.2602e-18	5.07349e-15	1.20399e-10	0.75864	0.104925	3.20322e-05	0.560921
AT1G10417	AT1G10417		27.1815	27.8188	30.2909	28.8781		0.718441	0.000359211	0.055587	0.00832221	0.341827	0.294379	0.0740444
AT1G10430	PP2A2		85.3714	67.8447	92.8978	67.768		8.53493e-18	0.57753	0.0502016	0.400025	0.0457732	0.0160877	0.555189
AT1G10450	SNL6		63.9043	72.0478	67.7341	73.719		3.0325e-05	0.00192972	0.0872248	0.238474	0.49843	0.546855	0.496924
AT1G10460	GLP7		29.2261	26.3423	36.7	32.8338		0.00101152	0.000291603	7.51484e-10	0.11227	0.619398	3.69233e-08	0.0861319
AT1G10470	ARR4		250.131	234.203	259.454	248.666		0.0105243	5.2255e-08	0.022132	0.143369	0.614864	0.0306716	0.408975
AT1G10490	AT1G10490		142.073	182.729	151.314	185.495		1.80884e-18	0.00280779	0.0626445	0.11676	0.311284	0.896013	0.66522
AT1G10500	ISCA		77.163	83.6659	71.9792	87.2794		8.13971e-07	0.00961964	0.69846	0.997993	0.0325916	0.507914	0.404534
AT1G10510	emb2004		69.3918	110.734	67.9306	108.219		4.35089e-28	0.73697	0.38875	0.171715	0.81898	0.0879674	0.470828
AT1G10520	POLL		5.91506	9.32699	6.04364	9.81334		1.14131e-09	0.411591	0.551224	0.505458	0.728598	0.699886	0.957694
AT1G10522	PRIN2		57.1853	108.001	53.4247	95.3205		2.25667e-36	0.167753	5.26497e-05	0.00126863	0.02243	0.0268509	0.314999
AT1G10530	AT1G10530		11.5748	18.528	12.1315	18.443		9.86372e-09	0.0271538	0.818376	0.180405	0.754756	0.812359	0.630687
AT1G10550	XTH33		17.8871	7.76334	25.6488	11.9949		8.07264e-15	0.00215745	5.21357e-06	0.624604	0.151561	0.00795889	0.915192
AT1G10560	PUB18		11.7776	7.82923	12.7395	7.60736		6.19632e-09	0.0724784	0.59275	0.553793	0.392984	0.246458	0.370501
AT1G10570	ULP1C		104.83	106.652	106.441	107.952		0.49677	2.78481e-07	0.552673	0.265446	0.949595	0.0980615	0.335879
AT1G10580	AT1G10580		118.769	128.525	126.534	133.873		0.00766108	1.42283e-05	0.0388167	0.378936	0.69918	0.0683809	0.581705
AT1G10585	BHLH167		1.27312	1.70314	1.30808	2.50687		7.78199e-05	0.0182525	0.0342641	0.0441519	0.0517473	0.462741	0.319833
AT1G10590	AT1G10590		215.302	204.273	220.852	212.232		0.00559189	1.49219e-08	0.0533981	0.00897226	0.72709	0.0220687	0.556917
AT1G10600	AMSH2		32.9988	40.7469	29.2636	38.8446		3.55629e-10	0.0336082	0.0207835	0.0350715	0.444647	0.0521723	0.368879
AT1G10610	BHLH90		36.4664	42.5013	34.1319	44.4964		3.53029e-09	0.422098	0.889691	0.277418	0.080019	0.0763433	0.0181131
AT1G10630	ATARFA1F		288.815	198.046	292.08	198.47		8.91842e-34	0.00446186	0.660032	0.0532161	0.734672	0.0444561	0.892631
AT1G10640	AT1G10640		14.7184	32.9536	11.4966	29.7996		3.23039e-18	1.10613e-11	0.0458922	0.000392266	0.98283	0.958802	0.607108
AT1G10650	AT1G10650		49.954	49.7792	44.2692	46.6762		0.488176	1.49116e-05	0.00767297	0.949856	0.422922	0.380716	0.115841
AT1G10657	AT1G10657		30.1935	70.717	24.4808	57.266		1.82893e-30	0.00136637	2.64175e-06	0.417469	0.0430468	0.284282	0.887052
AT1G10660	AT1G10660		71.5446	62.4	62.5607	54.9789		2.79561e-05	0.0165361	3.82393e-05	0.449214	0.677077	0.869147	0.516866
AT1G10670	ACLA.1		747.359	591.958	752.579	592.072		8.6401e-22	0.68775	0.817325	0.874528	0.825023	0.712888	0.861969
AT1G10682	AT1G10682		147.554	232.578	160.724	227.004		5.28772e-13	0.0393873	0.660554	0.315825	0.280156	0.471223	0.345982
AT1G10690	SMR8		2.5356	3.46793	2.41053	2.91812		0.00257461	0.066711	0.147561	0.482448	0.359958	0.90293	0.196796
AT1G10700	PRS3		66.4233	55.3133	55.0651	51.2027		0.000167473	1.51854e-05	0.000106049	0.127184	0.0585111	0.237965	0.352764
AT1G10710	PHS1.1		3.94497	3.63472	3.30549	4.01237		0.50593	0.0173396	0.660295	0.0455254	0.0907535	0.568826	0.420187
AT1G10720	AT1G10720		130.552	101.544	137.595	106.522		4.22668e-17	0.477445	0.0307225	0.974314	0.70606	0.855437	0.706334
AT1G10730	AP1M1		19.2108	16.0905	18.7104	16.7191		0.000233427	0.00615847	0.922874	0.421675	0.394993	0.974459	0.316159
AT1G10740	AT1G10740		61.0672	59.7578	79.266	65.8255		6.77582e-06	2.93563e-06	1.61375e-11	0.780967	0.000155307	0.0035067	0.111936
AT1G10750	AT1G10750		15.097	16.2331	18.6557	20.1781		0.13678	0.784872	6.37964e-05	0.000324332	0.827558	0.00684382	0.12675
AT1G10760	GWD1		236.07	311.549	209.893	303.109		1.16214e-27	3.79062e-57	0.000594075	1.36228e-12	0.0697421	0.0614135	0.339594
AT1G10780	AT1G10780		20.186	27.87	21.9255	23.0955		0.000155895	0.000375666	0.175429	0.550623	0.00444639	0.441858	0.227563
AT1G10800	AT1G10800		3.09035	4.05564	2.77366	3.72178		0.0024195	0.0780028	0.288623	0.819157	0.97756	0.145098	0.199458
AT1G10810	AT1G10810		5.26079	5.19083	5.03856	4.718		0.608223	0.319138	0.362531	0.268123	0.74207	0.866676	0.516131
AT1G10820	AT1G10820		83.7612	94.2864	84.2349	88.4359		0.00257493	0.0151944	0.25789	0.918067	0.184018	0.882034	0.573818
AT1G10830	Z.ISO		42.4127	57.9694	38.9851	55.4712		4.9717e-17	0.100778	0.0460668	0.00456061	0.751154	0.158671	0.0520877
AT1G10840	TIF3H1		167.612	174.601	173.361	174.607		0.158524	0.106182	0.322764	0.794122	0.323741	0.00440135	0.216387
AT1G10850	AT1G10850		74.9785	67.1195	73.2903	62.5727		5.84302e-05	0.0111624	0.155979	0.685166	0.513073	0.517574	0.644843
AT1G10865	AT1G10865		55.1443	47.3054	54.8184	47.2618		6.55407e-07	0.289549	0.896208	0.00807464	0.920593	0.10643	0.125468
AT1G10870	AGD4		115.274	97.8936	125.828	98.1298		2.93615e-12	0.00356145	0.0485095	0.365971	0.0589351	0.870516	0.10099
AT1G10890	AT1G10890		322.83	381.92	326.532	391.291		3.6639e-07	0.0614397	0.556231	0.836106	0.798394	0.72136	0.997356
AT1G10900	PIP5K7		28.3687	47.2056	26.9235	43.3702		4.47265e-23	0.00156364	0.0331243	0.026938	0.328756	0.0335898	0.454159
AT1G10910	AT1G10910		83.0521	135.675	78.8264	131.352		4.23087e-29	0.0395969	0.136495	0.315419	0.986288	0.0212656	0.87451
AT1G10920	LOV1		30.0545	30.6322	28.039	32.5368		0.0171127	2.6765e-07	0.957603	0.0376354	0.0634423	0.0293347	0.62371
AT1G10930	RECQL4A		51.5315	65.5108	51.4297	69.4327		8.28344e-12	0.000221442	0.333973	0.326124	0.309023	0.143557	0.695588
AT1G10940	ASK1.1		299.299	339.552	316.14	334.598		9.2135e-06	0.769776	0.33697	0.977488	0.080578	0.95127	0.989144
AT1G10950	TMN1		323.557	217.136	322.518	219.126		1.61376e-35	0.364803	0.915486	0.821918	0.735243	0.0139608	0.628822
AT1G10960	FD1		95.5495	253.466	81.3569	225.198		1.54026e-35	1.08307e-16	0.00145223	2.39105e-06	0.275935	0.534595	0.974146
AT1G10970	ZIP4.1		18.3727	14.4825	16.8112	13.7911		2.50687e-05	1.10642e-07	0.146255	0.924392	0.572298	0.158746	0.0425502
AT1G10990	AT1G10990		29.5413	15.2066	32.1605	16.739		5.76442e-20	7.2574e-06	0.081894	0.000441343	0.64556	0.034267	0.229985
AT1G11000	MLO4		65.6809	40.8561	89.4416	55.6547		2.67173e-18	1.0865e-10	5.8066e-11	0.00173603	0.0780929	0.0118833	0.250736
AT1G11020	AT1G11020		25.6818	20.2531	24.5331	21.7496		0.00037471	0.850875	0.874826	0.540852	0.233099	0.286144	0.426867
AT1G11050	AT1G11050		16.431	11.9413	16.1466	12.0202		3.1196e-06	0.192256	0.904355	0.787455	0.831723	0.717838	0.972687
AT1G11055	AT1G11055		5.0707	3.02278	5.41767	3.56512		8.79838e-06	0.0713013	0.278775	0.0673207	0.811214	0.2208	0.81127
AT1G11060	AT1G11060		33.6018	34.2981	35.8719	32.7918		0.309115	0.611628	0.743695	0.727589	0.109027	0.285614	0.564296
AT1G11070	AT1G11070		1.89012	17.1031	2.49274	18.0358		1.76068e-26	0.0971047	0.407008	0.117302	0.858201	0.99948	0.956512
AT1G11080	scpl31		2.77445	4.19183	3.45228	3.6064		0.203088	0.321535	0.940006	0.240591	0.305269	0.823175	0.720437
AT1G11090	AT1G11090		36.233	31.2297	34.6423	30.8286		0.00033725	0.0534825	0.397863	0.850418	0.613019	0.0437996	0.986129
AT1G11100	AT1G11100		21.5944	17.226	24.5207	17.2412		2.18677e-07	6.86355e-05	0.152308	0.305779	0.156533	0.825318	0.407241
AT1G11112	AT1G11112		2.58673	1.94208	5.009	3.87242		0.00914918	0.130756	7.51464e-09	0.880994	0.461821	0.0113771	0.480403
AT1G11120	DEG23		12.9406	12.6464	40.7912	24.7808		1.60496e-09	8.61603e-15	7.66901e-27	3.74167e-07	4.60099e-09	5.01903e-11	0.00344633
AT1G11125	AT1G11125		2.14091	2.98135	4.91081	4.44636		0.57628	0.0156512	1.90539e-08	0.921231	0.0552724	0.0221946	0.0275176
AT1G11130	SUB		30.9959	38.1722	31.276	36.0338		2.21135e-05	0.0564076	0.481946	0.250957	0.360704	0.154797	0.0455303
AT1G11150	AT1G11150		19.9884	18.1786	19.4201	20.7522		0.778909	0.0543855	0.240648	0.288303	0.0678821	0.875924	0.135102
AT1G11160	AT1G11160		11.0299	11.8883	10.6265	10.1921		0.72435	0.118387	0.0837945	0.134241	0.283878	0.23558	0.161073
AT1G11170	AT1G11170		4.70716	7.04588	5.55305	6.6786		1.24614e-05	8.58829e-16	0.518741	0.350299	0.104592	0.679043	0.186333
AT1G11175	AT1G11175		24.9799	23.1951	21.0384	21.6163		0.549169	0.330407	0.00747153	0.106978	0.242581	0.191455	0.981617
AT1G11180	AT1G11180		24.5519	30.5463	25.0918	28.7151		6.63461e-05	0.368587	0.571289	0.0139351	0.299845	0.0977443	0.407421
AT1G11190	ENDO1		11.9155	18.7967	13.8945	18.9006		2.65249e-07	0.608461	0.322877	0.0777539	0.373169	0.25472	0.335296
AT1G11200	AT1G11200		34.0683	29.5556	36.4579	28.5773		1.64807e-07	7.02908e-05	0.511148	0.460271	0.119454	0.0229533	0.6803
AT1G11210	AT1G11210		6.21085	10.8353	8.76619	14.4777		2.44363e-11	1.18167e-51	1.07958e-05	2.87581e-23	0.409289	6.35548e-08	0.412585
AT1G11220	AT1G11220		3.17599	5.58901	3.60349	5.23314		3.03848e-07	0.00145172	0.920563	0.309486	0.277459	0.140257	0.551379
AT1G11240	AT1G11240		141.284	195.996	155.154	192.61		4.39929e-19	3.44339e-07	0.171743	0.299328	0.0260615	0.13173	0.972542
AT1G11260	STP1		102.232	101.802	144.47	119.212		0.000280883	6.89331e-05	3.6618e-13	0.000222085	0.000430312	0.0964076	0.249918
AT1G11270	AT1G11270		5.05723	5.20454	3.42173	5.11962		0.0132978	0.502757	0.0206352	0.66561	0.0363225	0.373216	0.213428
AT1G11280	AT1G11280		79.3038	90.5812	93.5097	95.1647		0.000221151	6.40672e-12	2.98284e-07	0.223522	0.00502273	2.43182e-05	0.812365
AT1G11290	PCMP.H40		7.16548	8.86875	6.54047	8.58536		0.00108198	0.616047	0.411841	0.408674	0.757134	0.621394	0.659264
AT1G11300	AT1G11300		112.222	75.2122	112.696	77.5447		7.36161e-15	0.00105846	0.704645	0.247654	0.801793	0.00755002	0.344084
AT1G11310	MLO2		118.706	118.242	101.725	113.209		0.0375341	0.294556	6.70335e-05	0.000249062	0.0245009	0.000288179	0.122358
AT1G11320	AT1G11320		10.5755	12.4147	9.01546	11.6151		0.000539054	0.0660312	0.0580615	0.954757	0.536783	0.680053	0.899038
AT1G11330	AT1G11330		144.977	124.743	140.915	134.891		0.001394	4.30382e-14	0.443494	0.00497325	0.0761607	0.0121413	0.149151
AT1G11340	RKS1		2.95522	6.65393	3.31566	6.25801		5.77591e-12	0.182165	0.965071	0.914299	0.351894	0.459202	0.825549
AT1G11350	SD113		190.434	103.546	152.442	100.562		3.67055e-24	0.0310246	2.67831e-05	0.0447313	0.000267896	0.00122429	0.0548057
AT1G11360	AT1G11360		85.0542	69.5623	79.3804	69.0126		3.55756e-08	0.0825886	0.141766	0.604447	0.22528	0.286741	0.0973919
AT1G11380	AT1G11380		34.0892	30.5811	34.8402	29.2948		0.00101691	0.000102314	0.840074	0.692546	0.443304	0.0575447	0.878452
AT1G11390	AT1G11390		42.1055	40.6157	47.7131	41.0068		0.00167072	0.0969389	0.0194413	0.116987	0.0411989	0.0408892	0.973722
AT1G11400	PYM.1		43.6883	52.8965	48.3491	54.4086		1.59315e-05	0.0177453	0.0653935	0.546538	0.343076	0.787156	0.943995
AT1G11410	AT1G11410		59.6886	49.9732	51.917	41.5881		1.88033e-05	0.129252	0.000426523	0.123531	0.888837	0.891011	0.426592
AT1G11420	DUF2		26.3015	23.5716	25.9671	22.2508		0.00318266	0.368142	0.435798	0.0989445	0.64187	0.964187	0.774862
AT1G11430	MORF9		141.673	240.211	139.177	224.349		2.73459e-37	0.510032	0.0145474	0.170126	0.0724136	0.0479527	0.99426
AT1G11440	AT1G11440		65.0542	61.9476	68.0446	66.4895		0.202868	0.000249441	0.0414173	0.548731	0.670134	0.0873506	0.584497
AT1G11450	AT1G11450		4.54915	13.7328	4.68836	13.6713		4.97744e-24	0.122448	0.948609	0.845932	0.867887	0.186356	0.892957
AT1G11475	NRPB10		74.4637	95.6713	73.7871	90.5545		1.20821e-10	7.52464e-06	0.255145	0.87827	0.382241	0.560969	0.0842453
AT1G11480	AT1G11480		90.0234	85.9823	89.4129	85.8078		0.0892729	0.0569084	0.860122	0.982165	0.92204	0.947832	0.534869
AT1G11482	AT1G11482		2.57173	3.67461	2.24723	3.27452		0.000318684	0.518106	0.202416	0.392298	0.893616	0.792602	0.0698248
AT1G11490	AT1G11490		2.21617	3.08494	2.37835	3.09603		0.00244618	0.425644	0.732587	0.48315	0.765716	0.281171	0.688991
AT1G11500	AT1G11500		4.37873	5.49073	4.08252	4.92054		0.0300118	0.0428064	0.328604	0.33975	0.756669	0.243349	0.55556
AT1G11530	CXXS1		59.6176	46.3973	56.5758	46.3576		3.27406e-09	1.38367e-10	0.378265	0.0504735	0.390606	0.681654	0.894655
AT1G11540	AT1G11540		6.23355	4.15671	6.98978	4.65202		6.8978e-06	0.129707	0.173345	0.424863	0.775173	0.136909	0.0851227
AT1G11545	XTH8		393.186	186.915	438.212	201.735		2.52225e-40	0.0408289	0.000332244	0.0378207	0.0610963	0.043855	0.640054
AT1G11560	OST3A		2.26753	2.58612	2.12236	2.92341		0.0121884	0.435427	0.660355	0.25096	0.271497	0.958186	0.373089
AT1G11570	NTL		4.73812	6.3726	4.75594	6.26725		2.40763e-05	0.259976	0.900353	0.667785	0.860152	0.429727	0.896108
AT1G11580	ATPMEPCRA		124.681	136.236	120.193	123.941		0.210808	2.61023e-09	0.170394	0.598316	0.521503	0.335522	0.245955
AT1G11592	AT1G11592		19.8473	17.8683	18.1959	17.9582		0.184837	0.0682144	0.348772	0.702606	0.296449	0.330652	0.651746
AT1G11630	AT1G11630		29.1135	28.3859	30.9855	27.5856		0.0725426	5.48626e-05	0.637499	0.248855	0.241928	0.375125	0.944324
AT1G11650	RBP45B		334.915	305.333	330.889	296.29		5.324e-10	0.679949	0.148551	0.61949	0.576775	0.180064	0.977184
AT1G11660	HSP70.16		93.4847	80.7922	97.1887	80.0996		6.93138e-10	1.62624e-08	0.47452	0.150291	0.297412	0.74165	0.507427
AT1G11670	DTX36		3.55088	2.75942	3.02079	3.29346		0.452634	0.381041	0.995439	0.715203	0.125793	0.982048	0.119078
AT1G11680	CYP51G1		146.133	108.95	136.468	104.813		1.70494e-17	0.00187745	0.0273229	0.96912	0.369856	0.383726	0.382126
AT1G11700	AT1G11700		41.5512	29.3446	26.1828	20.5595		1.14646e-08	1.11771e-10	6.62848e-13	0.463742	0.0199809	0.000723206	0.857073
AT1G11710	AT1G11710		10.2178	12.0008	10.0068	11.4106		0.0155771	0.0246643	0.535294	0.358576	0.769004	0.526708	0.506492
AT1G11720	ATSS3		77.2463	119.834	70.11	113.692		8.92437e-27	0.00161367	0.0111479	0.738547	0.845904	0.344464	0.767193
AT1G11730	B3GALT1		40.5978	39.5028	44.5117	40.5905		0.104951	0.00076379	0.105947	0.818492	0.358001	0.125496	0.534061
AT1G11735	MIR171B		2.41798	3.09583	4.19303	3.4585		0.920295	0.159614	0.000312234	0.075153	0.0145947	0.40353	0.992094
AT1G11740	AT1G11740		33.9537	26.3507	57.7102	36.7743		4.4428e-13	1.74756e-10	2.71183e-16	0.00396031	9.91059e-05	9.92102e-08	0.00933602
AT1G11750	CLPP6		138.926	173.258	144.747	176.936		1.26592e-18	0.00236744	0.0942917	0.138824	0.703226	0.690185	0.858661
AT1G11755	LEW1		52.3361	56.5269	52.0808	57.4462		0.00244602	0.366645	0.827897	0.204986	0.70061	0.0590717	0.603197
AT1G11760	MED32		12.7956	13.742	12.4417	13.1482		0.25501	0.72552	0.5127	0.399637	0.868184	0.651424	0.84728
AT1G11770	AT1G11770		2.72965	2.78232	2.75629	2.10988		0.223012	0.0169964	0.185444	0.771483	0.152168	0.144796	0.114034
AT1G11780	AT1G11780		37.2919	39.298	38.7041	38.8192		0.320793	0.000585461	0.661332	0.627829	0.375805	0.00053128	0.417342
AT1G11785	AT1G11785		2.31228	1.63431	2.18766	1.8584		0.0163839	0.0431594	0.808915	0.69009	0.397636	0.747683	0.686803
AT1G11790	ADT1		71.8679	79.6982	74.0361	83.5714		1.66231e-05	0.337826	0.112642	0.0242687	0.65172	0.389624	0.305283
AT1G11800	AT1G11800		12.8042	12.5141	11.9076	13.4726		0.318106	0.693613	0.961183	0.466119	0.147844	0.533196	0.0450824
AT1G11810	AT1G11810		17.5478	16.5172	21.8896	17.7285		0.00723036	2.76831e-09	0.00419698	0.0423217	0.0998469	0.676067	0.882926
AT1G11820	AT1G11820		172.813	152.387	178.934	138.483		4.26029e-14	6.46435e-05	0.234757	0.706157	0.00290797	0.139668	0.82993
AT1G11840	ATGLX1		1123.47	952.423	1007.75	888.956		9.44069e-14	2.50111e-07	2.67788e-07	0.00426624	0.102065	0.107541	0.91648
AT1G11850	AT1G11850		16.8645	110.409	18.3479	115.196		3.82622e-40	0.00104933	0.364444	0.0373315	0.632052	0.792056	0.979016
AT1G11860	AT1G11860		585.141	1245.36	528.832	1154.19		7.8047e-44	2.52909e-11	0.000559508	0.492735	0.396149	0.178097	0.914121
AT1G11870	OVA7		46.3434	71.5374	45.752	65.0995		1.22836e-20	0.562802	0.043215	0.684307	0.0912656	0.947462	0.767758
AT1G11880	AT1G11880		18.7978	16.7915	18.6172	15.4569		0.000819454	0.894728	0.309024	0.308541	0.437791	0.602073	0.657105
AT1G11890	SEC22		101.775	81.6108	115.291	85.5765		1.47885e-18	0.0233285	9.05842e-05	0.381179	0.0264511	0.000349686	0.482096
AT1G11900	AT1G11900		9.01101	7.68269	9.13788	8.42008		0.0491134	0.822182	0.400695	0.164397	0.552253	0.432596	0.397226
AT1G11905	AT1G11905		27.3335	20.1961	29.5643	21.65		1.90959e-12	0.0675205	0.0413732	0.232901	0.662769	0.307933	0.661976
AT1G11910	APA1		401.775	353.397	360.751	339.222		1.07286e-05	8.65365e-10	0.000369351	0.483177	0.0732127	0.542097	0.939548
AT1G11915	AT1G11915		6.1177	6.3366	6.30255	5.89603		0.8315	0.643674	0.771842	0.881448	0.478862	0.845725	0.505694
AT1G11930	AT1G11930		139.27	144.61	128.972	141.867		0.00061679	0.488181	0.0125222	0.758277	0.142195	0.0741611	0.623649
AT1G11940	AT1G11940		32.7659	31.3121	32.7914	31.6868		0.273328	0.96092	0.86341	0.39126	0.880621	0.0193788	0.943457
AT1G11950	AT1G11950		10.5046	11.8816	9.77978	12.381		0.00144746	1.94928e-11	0.851616	0.108259	0.311402	0.0558405	0.914635
AT1G11960	AT1G11960		14.5337	12.9931	14.5679	12.7235		0.0830293	1.34916e-05	0.903063	0.835116	0.875091	0.243956	0.995642
AT1G11990	AT1G11990		1.28953	2.69255	1.20494	2.73565		4.08282e-10	0.579581	0.918787	0.716956	0.753778	0.770064	0.545408
AT1G12000	PFP.BETA1		138.629	120.623	146.845	121.363		1.79629e-08	0.0251151	0.196004	0.431769	0.279615	0.0351504	0.961756
AT1G12010	AT1G12010		1.13622	1.3468	1.18281	1.30268		0.18744	0.190269	0.992092	0.0799992	0.715936	0.872397	0.897029
AT1G12020	AT1G12020		14.1902	22.0066	12.1024	18.3651		1.03441e-14	1.20222e-05	0.000180913	0.767069	0.287763	0.705882	0.398655
AT1G12050	FAH		60.8258	60.4887	56.0138	56.8605		0.870522	0.203112	0.00842137	0.782138	0.705074	0.247152	0.414942
AT1G12060	BAG5		23.9113	18.9893	26.6182	19.3543		7.29737e-08	0.280497	0.13489	0.791178	0.252818	0.657179	0.704159
AT1G12070	AT1G12070		2.99276	2.71203	3.6016	2.89282		0.0406868	0.0323068	0.100618	0.812904	0.370266	0.232841	0.901608
AT1G12080	AT1G12080		268.223	199.002	328.756	237.302		8.96665e-09	0.756723	0.000151509	0.464207	0.37116	0.00101404	0.415073
AT1G12090	ELP		2835.82	2601	3116.83	2754.6		4.14489e-08	8.58486e-21	2.89026e-05	8.35363e-07	0.194577	8.81098e-07	0.620773
AT1G12100	AT1G12100		1.39138	2.2077	1.57885	2.18694		0.000105756	0.306391	0.632471	0.0758793	0.550451	0.285253	0.446702
AT1G12110	NPF6.3		99.7996	74.0076	108.088	71.9263		1.86799e-11	6.30851e-12	0.428106	0.0091762	0.18727	0.492235	0.365292
AT1G12120	AT1G12120		129.347	117.044	127.857	112.703		9.4313e-06	0.129963	0.314644	0.722474	0.622073	0.310117	0.470338
AT1G12140	FMOGS.OX5		47.8834	45.2453	47.45	44.2981		0.0359966	0.0745426	0.611919	0.337727	0.850141	0.416783	0.248981
AT1G12150	AT1G12150		8.56399	6.41699	8.67688	7.70939		0.0144385	0.117068	0.261753	0.218114	0.345594	0.632258	0.998359
AT1G12160	AT1G12160		24.5695	9.30297	24.1216	10.0631		3.90731e-22	0.727879	0.882458	0.318206	0.567668	0.2992	0.298034
AT1G12200	AT1G12200		1.42419	1.44919	1.32261	1.44868		0.565208	0.2932	0.697333	0.707627	0.700229	0.660582	0.457374
AT1G12210	RFL1		8.20582	9.02829	7.62641	9.48985		0.0341178	0.226079	0.924767	0.166933	0.405321	0.695509	0.450829
AT1G12220	RPS5		28.2105	26.0188	27.6509	25.7984		0.0691023	0.816554	0.722948	0.409191	0.877426	0.137768	0.188334
AT1G12230	AT1G12230		177.884	151.931	174.676	153.184		1.1668e-11	0.0187227	0.740797	0.91915	0.450751	0.550949	0.30638
AT1G12240	BFRUCT4		686.461	580.786	609.725	538.877		8.93888e-06	0.00622463	0.00195871	0.979688	0.348589	0.155302	0.990101
AT1G12244	AT1G12244		18.154	29.2373	15.6023	29.0767		9.83819e-20	0.110059	0.171312	0.986185	0.227134	0.371862	0.851519
AT1G12250	TL20.3		81.3572	105.323	71.1813	97.8764		4.34889e-17	0.0735438	0.000271811	0.0254666	0.554936	0.316179	0.1135
AT1G12260	NAC007		8.9423	11.1725	9.19316	11.1143		0.0041502	0.339471	0.891084	0.836562	0.826147	0.737394	0.31804
AT1G12270	HOP1		118.856	128.701	130.828	133.499		0.0220625	0.00677338	0.00248402	0.60019	0.184038	0.0626474	0.696924
AT1G12280	SUMM2		47.6002	45.0291	44.2247	42.9654		0.141474	0.14627	0.038241	0.772167	0.612209	0.071914	0.201778
AT1G12290	AT1G12290		34.5738	30.9052	39.3546	31.41		2.77455e-05	0.0187233	0.0452399	0.990247	0.103592	0.356088	0.57985
AT1G12300	AT1G12300		6.69129	6.63702	7.46751	7.01651		0.576111	0.908811	0.20304	0.601799	0.660535	0.92869	0.111931
AT1G12310	CML13		129.238	116.996	129.723	111.395		2.72225e-06	0.000611414	0.39682	0.0955354	0.313969	0.548538	0.463028
AT1G12320	AT1G12320		28.8515	51.8803	21.3728	37.5036		6.42895e-18	0.118978	1.36335e-08	0.45614	0.0469917	0.0370665	0.152405
AT1G12330	AT1G12330		68.6401	60.5393	55.6249	54.7041		0.0227854	0.540719	6.60571e-06	0.229718	0.0681343	0.744492	0.251935
AT1G12350	PPCS1		59.5459	63.4472	56.6724	64.0926		0.00101185	0.471391	0.502159	0.934165	0.290343	0.258439	0.333138
AT1G12360	KEU		125.471	104.975	129.063	105.819		1.37023e-13	0.0151172	0.359262	0.409442	0.569504	0.817256	0.805234
AT1G12370	PHR1		13.8932	17.6885	11.8767	16.7146		2.17769e-05	0.292161	0.11992	0.100121	0.58491	0.805011	0.539468
AT1G12380	AT1G12380		37.2065	39.6646	32.1611	32.2113		0.434372	0.0536479	0.000201697	0.74391	0.452925	0.326064	0.670034
AT1G12390	AT1G12390		22.568	21.753	21.5276	21.4834		0.668082	0.965415	0.513642	0.333633	0.70047	0.494877	0.576681
AT1G12400	AT1G12400		25.8087	22.9635	23.7188	23.8529		0.170834	0.764098	0.542074	0.560904	0.132849	0.788854	0.479086
AT1G12410	CLPR2		145.468	186.96	136.279	185.454		1.61149e-25	0.57744	0.0620287	0.0365555	0.177503	0.590806	0.581598
AT1G12420	ACR8		19.1105	34.1191	19.3541	35.5446		1.02796e-19	0.218128	0.505798	0.784295	0.637272	0.570597	0.565448
AT1G12430	ARK3		64.6212	85.4215	69.1211	89.0413		8.37041e-14	0.040711	0.0703059	0.843109	0.842726	0.246935	0.740768
AT1G12440	SAP1		117.539	98.3046	117.382	97.544		1.31096e-11	1.33943e-07	0.850873	0.638707	0.901508	0.651356	0.231881
AT1G12450	AT1G12450		26.3319	22.3127	27.793	22.0202		3.84621e-06	0.444736	0.552303	0.229784	0.373209	0.104872	0.948321
AT1G12460	AT1G12460		50.048	37.4138	48.7161	38.8156		1.57162e-07	0.0130123	0.98567	0.732404	0.483173	0.190862	0.571049
AT1G12470	VPS18		85.9088	71.3972	90.1236	70.7263		5.65682e-13	0.0871606	0.362546	0.336901	0.210569	0.953602	0.0362622
AT1G12480	SLAC1		18.4219	18.7602	20.7447	20.4998		0.961671	0.0405804	0.0395165	0.0243592	0.764289	0.715153	0.0163006
AT1G12500	AT1G12500		284.546	207.037	299.017	210.751		1.72261e-22	2.85373e-13	0.124888	0.134705	0.361401	0.308594	0.949154
AT1G12520	CCS		291.079	307.756	278.9	309.224		2.3241e-06	2.09127e-15	0.245924	0.38656	0.140401	0.12555	0.921187
AT1G12530	AT1G12530		37.9493	43.3908	37.6472	39.6294		0.00775619	0.306681	0.138137	0.0171912	0.205884	0.86195	0.469688
AT1G12550	HPR3		11.1775	11.4191	9.76189	11.2176		0.158347	1.2449e-06	0.178654	0.75173	0.311309	0.283684	0.936299
AT1G12570	AT1G12570		21.6256	17.4485	19.3433	18.0639		0.0215551	2.56804e-07	0.475292	0.253643	0.216224	0.170915	0.851199
AT1G12580	PEPKR1		74.0041	69.9225	92.0385	81.4472		0.00132224	5.74261e-11	3.43065e-09	0.893468	0.142534	0.0176613	0.99829
AT1G12600	UTR4		3.22034	3.55707	3.2262	2.95815		0.907838	0.924951	0.319131	0.516023	0.309739	0.397011	0.590549
AT1G12620	AT1G12620		16.6038	17.4035	17.986	17.1387		0.977779	0.28064	0.514107	0.675051	0.336989	0.476746	0.93989
AT1G12630	ERF027		4.91632	4.04203	4.96716	4.0451		0.0316783	0.56346	0.947753	0.451347	0.953694	0.99636	0.154516
AT1G12640	LPLAT1		36.3002	30.02	40.3237	31.3561		1.14643e-08	0.627148	0.0264958	0.237356	0.25977	0.285579	0.789536
AT1G12650	AT1G12650		108.423	132.719	121.508	138.921		3.09012e-10	0.0617582	0.00119049	0.10286	0.23234	0.0288043	0.0451748
AT1G12672	AT1G12672		4.92183	5.47929	5.16869	5.67941		0.274798	0.850897	0.646562	0.970351	0.961725	0.1868	0.808647
AT1G12680	PEPKR2		34.3826	34.0522	34.9762	32.2701		0.198402	0.0185226	0.612966	0.276146	0.313222	0.190451	0.853996
AT1G12700	AT1G12700		12.6653	12.7243	12.269	13.9024		0.226792	0.168091	0.57501	0.658006	0.260528	0.516648	0.258796
AT1G12710	AtPP2.A12		43.168	40.5117	44.3	43.8624		0.209538	1.2378e-34	0.0707141	0.00337779	0.366908	0.0133393	0.196896
AT1G12730	AT1G12730		18.1015	21.67	18.1742	20.6845		0.000414813	1.42567e-11	0.579941	0.446626	0.521287	0.641044	0.373252
AT1G12750	RBL6		255.868	207.885	245.993	206.312		2.39934e-13	8.16148e-10	0.245418	0.00523419	0.398553	5.46312e-05	0.341655
AT1G12760	AT1G12760		96.3167	77.7155	92.9062	76.7336		2.27969e-12	0.0413718	0.289757	0.235965	0.557238	0.632565	0.936828
AT1G12770	RH47		41.998	68.7043	43.3085	69.1634		2.02564e-22	0.522198	0.63617	0.788104	0.819862	0.7516	0.448534
AT1G12775	AT1G12775		6.50757	8.11711	7.32156	6.2085		0.577973	0.853015	0.221877	0.90812	0.00306467	0.234282	0.964899
AT1G12780	UGE1		72.131	48.3946	61.5791	48.932		5.31365e-16	0.140546	0.00546723	0.47644	0.00222516	0.00036402	0.0326023
AT1G12790	PTD		10.3645	9.31718	9.65265	8.90436		0.112417	0.444381	0.317508	0.911214	0.78974	0.227756	0.402326
AT1G12800	AT1G12800		293.071	516.662	291.064	509.375		4.08221e-43	1.78508e-05	0.520311	0.177191	0.714682	0.59448	0.971355
AT1G12810	AT1G12810		50.1526	41.6383	47.1716	41.5926		2.44694e-07	0.212274	0.224811	0.000101949	0.238972	0.562024	0.642063
AT1G12820	AFB3		99.2115	97.1326	95.6906	94.7388		0.444726	0.0143796	0.138057	0.790988	0.775852	0.812195	0.207954
AT1G12830	AT1G12830		56.3708	73.2207	58.4814	73.4412		1.28889e-12	0.0371472	0.53169	0.0356904	0.6119	0.250223	0.860855
AT1G12840	VHA.C		388.835	308.492	387.783	302.509		3.7627e-21	0.2908	0.572532	0.891502	0.692267	0.56461	0.860587
AT1G12845	AT1G12845		18.3615	29.5825	22.3618	31.524		3.81639e-10	7.25803e-13	0.0380328	0.7353	0.466364	0.0731534	0.882465
AT1G12850	AT1G12850		126.819	93.2714	140.41	100.572		8.06879e-19	0.566887	0.00106176	0.481158	0.307733	0.142447	0.373682
AT1G12860	SCRM2		69.612	131.874	67.9441	136.705		2.11919e-35	0.00546712	0.573666	0.00878558	0.249286	0.297183	0.333468
AT1G12880	NUDT12		26.0857	27.7451	26.8066	28.6428		0.210633	0.000915252	0.560457	0.552413	0.949209	0.223343	0.563268
AT1G12890	ERF088		1.33648	1.33686	1.10652	1.2133		0.581163	0.885505	0.0716585	0.606527	0.583887	0.580175	0.771841
AT1G12900	GAPA.2		915.286	1676.16	869.45	1665.46		1.88644e-31	1.04483e-07	0.464452	0.501644	0.649033	0.30525	0.979548
AT1G12910	LWD1		32.0433	24.5447	29.4952	24.3418		5.51317e-10	0.701145	0.123692	0.0827865	0.188418	0.177676	0.501789
AT1G12920	ERF1.2		135.735	149.773	139.543	150.873		0.000464662	0.125618	0.480238	0.567883	0.696577	0.574944	0.863129
AT1G12930	AT1G12930		56.3991	50.0279	54.6954	49.8712		6.04816e-05	0.790758	0.481109	0.0752917	0.557769	0.67893	0.340152
AT1G12950	DTX31		3.89888	3.31436	3.94785	2.74419		0.00365399	0.041718	0.384038	0.0784063	0.301624	0.567841	0.386633
AT1G12970	PIRL3		18.0183	14.6421	19.1097	15.6832		1.05976e-05	0.259417	0.141905	0.338892	0.972139	0.96654	0.746021
AT1G12990	AT1G12990		77.2513	50.1604	90.8264	59.849		1.28641e-18	0.0700548	9.89574e-06	0.443703	0.429567	0.00282619	0.23655
AT1G13000	AT1G13000		86.6386	75.4079	90.809	86.356		0.000109894	0.109395	0.000183124	0.703408	0.0811689	0.118232	0.373172
AT1G13020	EIF4B2		128.374	128.424	134.014	129.167		0.294105	3.62443e-10	0.164041	0.687718	0.284275	0.0446863	0.565425
AT1G13030	COIL		42.4189	53.2245	41.9182	51.6003		9.18554e-11	0.00801407	0.434163	0.212321	0.678782	0.305989	0.925084
AT1G13040	AT1G13040		7.70195	8.84174	7.93179	8.33656		0.193503	0.00764279	0.815665	0.298288	0.534202	0.211912	0.643936
AT1G13050	AT1G13050		24.3654	26.0499	23.4049	26.6305		0.00792634	1.52335e-05	0.833187	0.683448	0.394108	0.92419	0.250511
AT1G13060	PBE1		142.741	136.769	139.15	130.535		0.00210234	0.3948	0.0349629	0.664603	0.56494	0.405018	0.152139
AT1G13080	CYP71B2		50.7045	46.1141	30.9203	43.9674		0.0184055	1.81237e-22	2.52259e-08	0.0466057	3.45964e-06	0.000584938	0.134939
AT1G13090	CYP71B28		83.6822	105.318	71.7502	95.666		2.90625e-18	0.000885968	4.88975e-07	0.310818	0.561004	0.141297	0.509775
AT1G13100	CYP71B29		27.1555	18.6175	21.6598	16.9122		1.86695e-07	0.0754323	0.00255292	0.522986	0.104206	0.0259233	0.513763
AT1G13110	CYP71B7		367.181	159.354	288.471	140.974		9.38954e-27	0.80603	1.66778e-05	0.211825	0.00541553	0.000792458	0.0632118
AT1G13120	GLE1		117.859	117.582	117.473	119.854		0.71067	2.86491e-05	0.739292	0.68702	0.639276	0.387047	0.741469
AT1G13130	AT1G13130		2.38396	2.77157	2.32327	3.0586		0.056442	0.907486	0.697112	0.382912	0.550152	0.788487	0.546868
AT1G13140	CYP86C3		9.95237	10.0878	10.2209	10.8963		0.505131	0.223913	0.376636	0.858025	0.656932	0.836515	0.945125
AT1G13145	AT1G13145		12.5754	12.6937	10.9349	12.09		0.375759	0.413202	0.120658	0.0334114	0.470434	0.801815	0.354698
AT1G13150	CYP86C4		12.4227	14.3507	15.5014	14.005		0.77522	0.0649504	0.0736987	0.754076	0.0259395	0.930469	0.159842
AT1G13160	AT1G13160		104.042	130.244	105.453	125.752		1.22058e-13	0.000244996	0.547288	0.236447	0.250543	0.119059	0.426964
AT1G13170	ORP1D		135.021	112.969	149.287	119.853		7.0636e-16	0.00666465	6.36695e-05	0.337244	0.142599	0.0409114	0.829159
AT1G13180	ARP3		39.652	31.3489	42.7611	31.9174		2.06383e-10	0.011746	0.159879	0.647098	0.329845	0.599806	0.982647
AT1G13190	AT1G13190		70.3853	67.6535	69.7074	66.5375		0.127343	0.0264662	0.64058	0.107844	0.909169	0.378593	0.330272
AT1G13195	AT1G13195		13.038	13.7474	12.9563	14.2802		0.15765	0.70844	0.752328	0.214048	0.667349	0.299632	0.702599
AT1G13210	ALA11		65.0388	46.7731	72.5746	52.4054		1.16361e-14	0.00036248	0.00143626	0.107974	0.633244	0.00471465	0.6278
AT1G13220	LINC2		219.738	270.565	217.517	275.625		3.20902e-10	0.0355168	0.849844	0.690337	0.627488	0.45868	0.994024
AT1G13245	RTFL17		111.285	102.133	228.625	151.751		4.02645e-11	1.911e-10	5.4035e-24	0.242959	4.40721e-08	1.32333e-09	0.0571173
AT1G13250	GATL3		69.882	65.9088	85.53	73.9987		0.00118497	0.0181206	2.01592e-06	0.251439	0.104079	0.036502	0.682083
AT1G13260	RAV1		92.7668	67.2658	89.3476	75.7613		9.59782e-07	0.22501	0.488664	0.000517543	0.106708	0.444225	0.58765
AT1G13270	MAP1B		54.7042	79.4614	51.4901	76.8951		9.02882e-22	1.93428e-27	0.118334	0.00993988	0.859887	0.00708941	0.854265
AT1G13280	AOC4		149.277	99.2603	150.081	104.764		2.26868e-28	2.16721e-10	0.237501	0.089673	0.377837	0.0352667	0.444439
AT1G13320	PP2AA3		105.392	101.418	103.401	104.852		0.522576	0.612043	0.71428	0.926375	0.171147	0.27385	0.816096
AT1G13330	HOP2		8.34118	10.1438	8.42485	10.2347		0.00257104	0.00138354	0.880398	0.88602	0.995004	0.749008	0.173303
AT1G13340	AT1G13340		6.30959	9.47172	6.73677	8.58839		1.9304e-06	6.00583e-09	0.638782	0.0659826	0.179871	0.365876	0.0983732
AT1G13350	AT1G13350		341.492	394.601	327.613	396.175		9.30051e-10	0.33591	0.478726	0.909855	0.374186	0.464335	0.887231
AT1G13360	AT1G13360		74.5613	96.5719	61.3737	84.3474		2.38209e-16	0.00358235	7.62204e-08	0.27523	0.821132	0.24306	0.168734
AT1G13380	AT1G13380		53.5346	48.8496	54.7026	45.4488		4.1176e-06	4.84263e-05	0.427136	0.837281	0.106576	0.0951536	0.8845
AT1G13390	AT1G13390		278.912	278.193	328.211	303.178		0.0664674	0.0769877	8.99915e-07	0.767442	0.0827387	0.257913	0.672962
AT1G13410	AT1G13410		5.82507	5.78806	5.1944	5.63632		0.667673	0.000482235	0.407574	0.556591	0.611654	0.691433	0.993073
AT1G13420	SOT8		3.66446	3.12587	3.51556	3.45768		0.259655	0.225613	0.728549	0.491119	0.362894	0.858626	0.607799
AT1G13440	GAPC2		3078.86	2975.85	2975.18	2869.24		0.0393923	9.34921e-25	0.0381766	0.0600875	0.976534	0.614572	0.650345
AT1G13448	AT1G13448		28.1992	27.7414	37.6723	30.4236		0.00509619	0.0672499	2.06807e-05	0.0707987	0.0130329	0.512719	0.65838
AT1G13450	GT.1		91.0144	86.2313	99.2375	97.5171		0.116768	0.0231965	9.63385e-06	0.839294	0.457101	0.154035	0.138247
AT1G13460	B.THETA		47.7585	36.106	46.9735	38.0443		4.06168e-10	0.00607297	0.686356	0.408446	0.341589	0.793247	0.0867027
AT1G13470	AT1G13470		1.55346	2.66985	1.51581	2.90717		3.99919e-08	0.542389	0.62618	0.710176	0.502647	0.553264	0.596306
AT1G13560	AAPT1		134.638	135.328	127.414	128.474		0.710375	0.307752	0.00371333	0.359748	0.937411	0.383464	0.882103
AT1G13570	AT1G13570		42.0193	39.324	38.6067	40.2411		0.718564	0.675052	0.397561	0.123899	0.144142	0.47867	0.23814
AT1G13580	LAG13		35.6811	29.1537	37.6904	31.6058		1.037e-08	0.973817	0.025052	0.0403153	0.821	0.111189	0.499719
AT1G13600	AtbZIP58		3.7095	4.22202	3.14943	3.53313		0.149888	0.0138298	0.0462304	0.149799	0.834885	0.555553	0.764479
AT1G13609	AT1G13609		1.13543	1.13554	1.03421	1.04694		0.89419	0.0478636	0.0522469	0.442683	0.895946	0.0604755	0.371613
AT1G13630	AT1G13630		7.85883	8.60716	7.92626	7.32731		0.884244	0.063228	0.239588	0.123457	0.191772	0.338247	0.0960213
AT1G13635	AT1G13635		4.78728	5.70715	4.66421	5.28862		0.09458	0.247751	0.55429	0.36407	0.746799	0.144969	0.488593
AT1G13640	PI4KG6		56.5325	44.5078	59.9344	45.7347		5.9221e-12	0.0333692	0.151093	0.436206	0.497513	0.782847	0.610125
AT1G13650	AT1G13650		14.4007	245.028	13.4013	222.558		3.68993e-38	4.57777e-08	0.172117	1.0694e-06	0.211131	0.897629	0.753531
AT1G13670	AT1G13670		11.6337	12.3804	25.4618	18.1585		0.00130373	0.0400562	2.87197e-15	0.729771	0.000104028	2.1553e-06	0.249106
AT1G13690	ATE1		47.7323	47.6565	54.2601	47.3055		0.00514486	0.0606942	0.0133973	0.231731	0.00613408	0.127933	0.208516
AT1G13700	PGL1.1		61.615	34.0887	61.0471	36.1573		9.41266e-29	1.39543e-14	0.60246	0.000911968	0.361103	6.96427e-08	0.0716254
AT1G13730	AT1G13730		71.9107	94.9886	73.6144	89.5991		1.06985e-16	0.510211	0.311975	0.0830187	0.0539171	3.01454e-05	0.214002
AT1G13740	AFP2		61.8096	52.7212	50.8202	49.7661		0.0159262	0.000182726	0.0011218	0.0717274	0.054379	0.162885	0.673532
AT1G13750	PAP1.1		32.3269	25.3392	31.3314	31.2357		0.00865605	0.00303109	0.0658912	0.0169989	0.01054	0.131146	0.168235
AT1G13770	RUS3		46.0777	53.9721	43.9421	51.9352		1.53185e-07	0.109646	0.130996	0.0358048	0.971273	0.177984	0.712705
AT1G13780	AT1G13780		14.0721	13.6529	14.2243	13.5458		0.463593	0.279146	0.976005	0.541819	0.862291	0.934724	0.560489
AT1G13790	FDM4		47.6113	49.3964	46.9757	53.7033		0.0171698	3.0959e-05	0.296262	0.499754	0.160965	0.109144	0.76615
AT1G13800	AT1G13800		5.46216	5.29962	6.00823	5.68507		0.528544	0.0217919	0.22849	0.694939	0.83471	0.313325	0.478274
AT1G13810	AT1G13810		14.5743	16.474	13.2998	14.0213		0.0782376	0.0883826	0.0132391	0.338505	0.424619	0.255865	0.819503
AT1G13820	AT1G13820		86.3592	126.203	82.5256	121.212		2.1889e-27	0.000826547	0.0555238	0.193747	0.799346	0.057974	0.489359
AT1G13860	QUL1		104.464	70.6483	101.982	70.2239		3.87564e-26	0.522685	0.467551	0.329994	0.606696	0.973279	0.136022
AT1G13870	KTI12		27.752	28.0892	28.4071	28.4517		0.860713	0.472047	0.640222	0.865981	0.893045	0.791709	0.998514
AT1G13880	AT1G13880		50.5862	50.4012	57.4072	52.1159		0.0549284	0.247834	0.00328529	0.0886727	0.0730111	0.54519	0.536282
AT1G13900	PAP2.1		59.9762	46.7403	56.5924	46.0286		1.70939e-09	0.121503	0.239165	0.652622	0.441227	0.94824	0.461377
AT1G13910	AT1G13910		33.9357	32.4824	29.398	31.1022		0.918377	0.338953	0.0177936	0.667634	0.199735	0.554719	0.373111
AT1G13920	AT1G13920		48.0777	58.1808	58.9225	63.0024		0.0106737	1.10676e-06	0.00500606	0.718674	0.269289	0.273735	0.968375
AT1G13930	AT1G13930		1510.59	1382.41	1380.17	1322.47		0.112578	1.61634e-09	0.104297	0.523101	0.544394	0.995823	0.984172
AT1G13940	AT1G13940		46.8436	43.483	45.6967	44.2349		0.156112	0.0922935	0.906869	0.470582	0.574279	0.83725	0.648944
AT1G13950	ELF5A.1		17.1587	15.1145	14.8712	14.6795		0.0870571	4.35851e-06	0.0381308	0.308227	0.154974	0.107424	0.157526
AT1G13960	WRKY4		35.997	23.4322	36.1665	28.5901		9.38911e-15	0.62585	0.0121501	0.203498	0.0185495	0.149091	0.71105
AT1G13970	AT1G13970		19.8746	18.961	20.9372	17.2599		0.0139145	3.12633e-09	0.726862	0.0441424	0.133469	0.468988	0.430357
AT1G13980	GN		66.8774	46.3765	68.8892	51.5322		2.7948e-15	0.608642	0.0620107	0.40119	0.408427	0.443632	0.0811591
AT1G13990	AT1G13990		17.7193	17.7752	15.8843	16.8642		0.539473	5.11839e-05	0.10649	0.835886	0.583974	0.813857	0.976175
AT1G14000	VIK		116.13	90.0515	119.515	92.63		2.1007e-18	0.0633287	0.190093	0.839554	0.858537	0.606387	0.0856013
AT1G14010	AT1G14010		114.814	81.0373	115.138	83.9836		1.03569e-24	0.0115589	0.436059	0.24027	0.532175	0.275678	0.0457023
AT1G14020	OFUT3		98.0909	103.163	102.198	106.303		0.0341596	0.0334409	0.0924867	0.103712	0.820654	0.315539	0.178382
AT1G14030	LSMT.L		104.616	167.783	95.7648	155.531		1.12154e-32	0.394946	0.000511565	0.097324	0.559475	0.00414705	0.935568
AT1G14040	PHO1.H3		9.84239	10.034	9.02732	9.63112		0.479226	3.004e-08	0.27976	0.924064	0.713574	0.646721	0.23755
AT1G14060	AT1G14060		62.481	67.749	70.5702	68.8029		0.338695	1.49852e-06	0.0141185	0.962627	0.0568423	0.000274501	0.170288
AT1G14070	AT1G14070		41.8543	34.6673	43.846	36.9551		4.02482e-07	0.0098727	0.0943128	0.484883	0.906948	0.0637159	0.703536
AT1G14090	AT1G14090		19.5329	18.2765	17.1398	19.425		0.551564	0.842437	0.471559	0.694485	0.0430554	0.763058	0.934393
AT1G14120	AT1G14120		4.39293	6.21108	3.271	3.88046		0.042966	0.0716769	0.00453273	0.0899955	0.308371	0.172139	0.76978
AT1G14130	AT1G14130		17.6393	18.1488	17.8325	15.8246		0.367677	0.414732	0.201418	0.645091	0.132117	0.808641	0.213478
AT1G14140	PUMP3		35.4459	30.0189	34.0472	29.4745		0.000103542	0.298477	0.427153	0.485049	0.726514	0.572263	0.322968
AT1G14150	PNSL2		26.399	92.0238	22.2367	81.9372		3.64977e-42	0.00348811	0.00117495	0.908014	0.164279	0.0318511	0.419007
AT1G14160	AT1G14160		2.39092	4.73173	2.1256	4.81789		1.00714e-12	0.226346	0.759492	0.572937	0.548485	0.87928	0.929388
AT1G14170	AT1G14170		28.3187	17.4321	36.2638	20.1658		3.94604e-15	8.11342e-28	0.00019291	5.76831e-07	0.0590733	0.865946	0.649973
AT1G14180	AT1G14180		19.9146	24.7591	21.5127	24.1994		0.000295593	0.316366	0.601519	0.187193	0.279363	0.208489	0.897524
AT1G14185	AT1G14185		2.9157	2.93654	4.93484	4.46399		0.535127	0.164491	5.47337e-06	0.678891	0.498117	0.08174	0.260848
AT1G14190	AT1G14190		13.6808	15.3674	17.2002	18.5584		0.0862239	0.00162416	0.000267844	0.164042	0.851734	0.000786859	0.653714
AT1G14200	AT1G14200		15.9432	11.5346	16.185	12.1186		1.88538e-07	0.340532	0.576007	0.813204	0.816591	0.904516	0.110756
AT1G14205	AT1G14205		44.5497	43.4879	55.5511	49.7824		0.0831301	0.0584822	3.07189e-05	0.0568829	0.229888	0.272688	0.299994
AT1G14210	AT1G14210		61.4647	59.5738	70.6789	66.4763		0.156092	0.00739205	0.0003091	0.714019	0.588292	0.0225203	0.897626
AT1G14230	APY4		88.089	66.9221	88.7604	68.7631		1.98781e-19	0.13745	0.45403	0.250682	0.726995	0.518579	0.437225
AT1G14250	APY5		40.5735	328.474	36.8748	272.576		9.72507e-28	0.017339	0.0493751	0.0694852	0.0842152	0.389996	0.506278
AT1G14260	AT1G14260		5.7271	7.07593	5.34411	6.93153		0.00271631	0.51961	0.578714	0.223856	0.8015	0.309551	0.725184
AT1G14270	AT1G14270		123.737	164.905	132.196	158.849		1.98854e-18	0.0176027	0.677997	0.387434	0.0140542	0.0130402	0.837065
AT1G14280	PKS2		161.182	121.5	210.082	151.617		9.42518e-15	4.27784e-09	3.17986e-11	0.279976	0.0667906	0.00199378	0.326453
AT1G14290	SBH2		106.519	63.1682	110.956	71.1539		9.0228e-27	6.65923e-08	0.0137563	0.859451	0.47313	0.437004	0.185987
AT1G14300	AT1G14300		28.0029	25.2502	24.9698	25.9252		0.415619	0.34367	0.286292	0.43076	0.0954835	0.196147	0.43709
AT1G14310	AT1G14310		27.3668	35.5708	28.0066	38.8587		5.84686e-12	0.712227	0.0943764	0.507095	0.256866	0.428229	0.85651
AT1G14320	RPL10A		1029.77	1216.18	1030.39	1158.17		1.95855e-15	1.97261e-05	0.0692678	0.765058	0.0636122	0.0225418	0.213161
AT1G14330	AT1G14330		45.0068	35.4851	56.9372	37.8235		9.54191e-14	0.00315387	1.93237e-05	0.246479	0.0029651	0.0379447	0.633187
AT1G14340	AT1G14340		26.2041	24.9564	22.5713	23.7043		0.95179	0.0612666	0.0117196	0.439001	0.211555	0.562579	0.562179
AT1G14345	AT1G14345		108.574	171.231	104.805	164.599		8.18052e-27	1.14842e-07	0.154717	0.939274	0.693331	0.119385	0.870481
AT1G14350	MYB124		157.379	140.273	152.146	135.734		0.000479584	0.0577582	0.289699	0.128418	0.939723	0.516524	0.672934
AT1G14360	UTR3		101.877	93.6965	95.4136	88.9246		0.00480704	4.48647e-05	0.02896	0.458119	0.738223	0.0688403	0.569059
AT1G14370	PBL2		31.3108	26.6686	35.935	28.627		2.20046e-06	0.00459307	0.00593496	0.450362	0.254635	0.863087	0.904503
AT1G14380	IQD28		138.643	127.766	152.108	131.553		0.000107511	0.126812	0.0275082	0.530682	0.210944	0.370312	0.94533
AT1G14390	AT1G14390		34.8125	29.2408	46.4895	31.3083		2.19434e-09	0.00509578	2.29764e-05	0.223453	0.00226362	0.21629	0.389485
AT1G14400	UBC1		207.616	175.262	210.089	181.528		2.19047e-17	7.01906e-06	0.113241	0.465664	0.488806	0.0562486	0.523584
AT1G14410	WHY1		53.049	82.5246	52.7124	81.513		6.0605e-23	0.556971	0.739412	0.717042	0.867707	0.672425	0.999466
AT1G14430	AT1G14430		31.6186	26.7237	25.4767	24.3599		0.0456221	1.65957e-08	0.00526413	0.870423	0.205225	0.385676	0.708097
AT1G14440	ZHD4		10.4158	25.127	11.0102	22.4517		1.89379e-23	0.219571	0.244494	0.257327	0.0693234	0.802643	0.729139
AT1G14450	AT1G14450		179.573	160.394	169.418	149.001		2.61476e-08	0.000293232	0.00110345	0.0995323	0.845758	0.730921	0.53373
AT1G14455	AT1G14455		3.16602	2.90645	2.63892	2.16789		0.0770625	0.20233	0.00270195	0.35945	0.605228	0.790675	0.337781
AT1G14460	AT1G14460		100.38	92.0642	103.705	94.0456		0.000618383	0.0147036	0.294055	0.824377	0.789799	0.87021	0.89917
AT1G14470	PCMP.A4		2.71133	3.04676	2.93757	2.80492		0.71208	0.656423	0.977327	0.704048	0.39522	0.547587	0.749199
AT1G14480	AT1G14480		9.82746	10.4534	9.16574	10.8897		0.0633433	0.00141505	0.856941	0.374926	0.381123	0.364476	0.429389
AT1G14510	AL7		78.5679	90.0517	78.5165	91.3921		2.88917e-09	0.0676728	0.721076	0.828962	0.699904	0.828307	0.0348971
AT1G14520	MIOX1		22.858	40.6506	27.7416	41.6589		1.19405e-14	6.54628e-10	0.0765582	0.160778	0.241168	0.0112073	0.139129
AT1G14530	THH1		27.9617	30.6613	28.0671	32.1308		0.0089147	0.645361	0.533288	0.871571	0.589299	0.491937	0.677773
AT1G14560	COAC1		58.1602	51.6101	65.41	60.879		0.00102317	0.299161	2.6124e-06	0.443446	0.534692	0.445833	0.690736
AT1G14570	PUX7		114.958	96.743	110.57	98.2037		9.00337e-12	0.00968938	0.439346	0.208946	0.124643	0.519275	0.612402
AT1G14580	AT1G14580		20.2243	42.9657	22.8705	46.1001		5.25246e-27	0.421451	0.0352851	0.675195	0.856693	0.705806	0.306621
AT1G14590	AT1G14590		34.6188	28.1849	33.8241	27.8037		2.59407e-06	0.569645	0.631226	0.837377	0.865879	0.819449	0.113887
AT1G14600	AT1G14600		1.43331	4.14083	1.72505	5.18481		1.37178e-13	0.071392	0.0526278	0.236059	0.270806	0.480128	0.566304
AT1G14610	TWN2		250.145	302.025	256.455	307.333		1.19132e-17	0.0238918	0.20455	0.725674	0.912381	0.22123	0.297256
AT1G14620	DECOY		47.4217	47.9855	44.1607	48.5828		0.0756652	0.402173	0.338816	0.623026	0.167371	0.446442	0.952987
AT1G14630	AT1G14630		15.7231	22.368	20.3682	27.4645		2.55214e-07	0.0818813	0.000134775	0.202573	0.852243	0.779455	0.642988
AT1G14640	AT1G14640		10.91	14.2232	12.0764	14.7428		4.57542e-05	0.214409	0.225065	0.353185	0.640232	0.852265	0.505075
AT1G14642	AT1G14642		3.63043	3.48838	2.67626	3.35783		0.308913	0.0110803	0.042983	0.522478	0.12211	0.242009	0.961601
AT1G14650	AT1G14650		147.087	159.844	151.58	168.853		1.8637e-05	0.00534212	0.0428472	0.508257	0.492665	0.928785	0.776775
AT1G14660	NHX8		23.765	24.8607	24.753	24.9269		0.542286	0.288389	0.612716	0.821467	0.657979	0.573452	0.801096
AT1G14670	TMN2		304.89	186.658	318.161	199.413		1.57028e-36	0.252335	0.00915567	0.218398	0.957766	0.0313869	0.758735
AT1G14680	AT1G14680		4.81235	5.0518	5.62607	5.59085		0.816059	0.000477672	0.126378	0.0906561	0.75442	0.340365	0.878956
AT1G14685	BPC2		130.202	123.117	135.366	124.427		0.000790104	4.68238e-29	0.212074	0.0300009	0.456111	0.722519	0.123334
AT1G14686	AT1G14686		2.7202	2.65249	2.67363	2.56929		0.747769	0.938939	0.808311	0.693669	0.945401	0.458433	0.372211
AT1G14687	ZHD14		4.97117	5.18043	4.76993	5.31474		0.37242	0.0624525	0.936723	0.560191	0.690794	0.715894	0.0922919
AT1G14690	MAP65.7		66.1991	89.9457	60.7486	86.0351		1.60353e-21	0.476085	0.011605	0.302287	0.671334	0.153076	0.106262
AT1G14700	PAP3		139.977	163.312	118.286	157.29		1.73568e-11	0.00127397	0.000697553	0.559261	0.0488791	0.0191106	0.872104
AT1G14710	AT1G14710		225.038	227.834	229.896	229.842		0.727598	0.000155898	0.384257	0.469823	0.717358	0.00733785	0.436865
AT1G14720	XTH28		64.5114	80.2097	60.8128	77.1208		1.89398e-11	5.42417e-05	0.0961041	0.0188466	0.880045	0.00144886	0.580935
AT1G14730	CYB561C		21.2642	19.8141	21.9194	19.2535		0.0482426	0.54353	0.96331	0.909813	0.554699	0.917216	0.421885
AT1G14740	OBE3		104.904	92.4197	111.382	96.8671		3.98118e-06	0.00307413	0.0469785	0.0363829	0.708174	0.949391	0.798619
AT1G14750	SDS		3.98008	2.79659	3.30786	2.92845		0.00383625	0.0306516	0.304994	0.496152	0.128585	0.935335	0.200088
AT1G14770	AT1G14770		20.5149	19.0193	19.0484	19.4614		0.582453	0.0419691	0.602804	0.281866	0.333412	0.186668	0.613928
AT1G14790	RDR1		48.2576	36.0847	45.0328	38.591		8.40233e-09	0.00395649	0.802049	0.136729	0.0484853	0.301476	0.117503
AT1G14800	AT1G14800		11.4421	13.0967	11.5414	13.0043		0.0324572	0.0422746	0.99619	0.106582	0.893639	0.0223422	0.325525
AT1G14810	AT1G14810		141.947	192.267	133.362	182.49		9.71135e-22	0.0207147	0.0136233	0.906293	0.870014	0.0814844	0.866284
AT1G14820	AT1G14820		32.4962	33.5251	29.744	32.0753		0.154856	0.167854	0.0763937	0.0227072	0.579123	0.123446	0.19134
AT1G14830	DRP1C		201.207	165.331	215.842	163.497		1.56003e-23	0.00974128	0.0351294	0.478137	0.00726536	0.100782	0.121045
AT1G14840	MAP70.4		98.558	129.56	86.7204	115.485		1.00429e-16	0.0044248	1.2858e-05	0.843612	0.686965	0.118687	0.891645
AT1G14850	NUP155		43.9733	41.0839	42.3821	36.9172		0.0014637	0.00451321	0.0255285	0.318634	0.311053	0.255043	0.899435
AT1G14870	PCR2		2.81206	2.56705	4.0615	3.64905		0.357975	0.422028	0.00159774	0.112575	0.814404	0.155054	0.349476
AT1G14880	PCR1		1.81237	2.4572	1.49419	2.29424		0.000202865	0.637599	0.196434	0.710445	0.675271	0.109301	0.0316553
AT1G14890	AT1G14890		60.6666	49.4576	45.1731	43.25		0.00205813	2.26485e-07	1.2882e-06	0.899263	0.0267659	0.0236469	0.464264
AT1G14900	HMGA		38.3394	38.3353	33.3979	34.1553		0.801482	1.94237e-05	0.00314736	0.824527	0.799347	0.615683	0.955098
AT1G14910	AT1G14910		66.0034	53.3629	77.0455	58.6637		3.6406e-15	2.27841e-11	1.52248e-06	0.123797	0.0696607	0.0713506	0.595188
AT1G14920	GAI		120.765	77.7003	154.411	99.6232		2.91425e-21	1.95608e-09	7.96545e-11	0.00396807	0.11247	0.016878	0.455164
AT1G14970	OFUT4		44.9205	57.1399	44.617	54.6207		1.37384e-09	0.000166497	0.380369	0.0792916	0.490652	0.201328	0.197157
AT1G14980	CPN10		247.811	306.741	250.806	274.536		9.94589e-10	5.9881e-07	0.0153838	0.13435	0.00379954	0.0525151	0.637683
AT1G14990	AT1G14990		32.827	29.4801	31.5295	27.3577		7.65458e-05	0.0388579	0.0603267	0.19749	0.646697	0.680649	0.707168
AT1G15000	SCPL50		43.0788	55.1609	42.3486	55.4739		7.38731e-12	0.000167088	0.892822	0.320259	0.736256	0.453255	0.870337
AT1G15002	AT1G15002		18.8868	22.1375	20.8135	22.4612		0.0115343	1.27582e-06	0.237552	0.265691	0.399055	0.148379	0.835487
AT1G15010	AT1G15010		1.14574	1.39612	1.24358	1.24617		0.249989	0.966019	0.811829	0.406497	0.259712	0.803581	0.786975
AT1G15020	QSOX1		57.539	57.2326	54.7795	59.2743		0.264901	0.00207639	0.847839	0.574237	0.201847	0.982605	0.800612
AT1G15030	AT1G15030		108.011	127.381	102.892	129.617		4.25385e-14	5.13067e-11	0.559626	0.215619	0.139143	0.00280414	0.665132
AT1G15040	GAT1_2.1		38.5661	45.7073	41.884	49.1756		0.000589174	9.7696e-09	0.0952212	0.499781	0.970222	0.0236314	0.204236
AT1G15050	IAA34		1.27328	1.44692	1.52417	1.6838		0.174579	0.861053	0.0485239	0.649527	0.954206	0.466611	0.867934
AT1G15060	AT1G15060		46.9247	53.2457	45.6998	53.6931		8.32955e-07	0.381155	0.770343	0.527719	0.530512	0.634393	0.0224285
AT1G15080	LPP2		7.99608	9.85543	7.97474	11.3249		6.59684e-07	0.563519	0.133883	0.79347	0.122972	0.00534097	0.20911
AT1G15100	RHA2A		28.449	20.0335	21.7665	16.9399		1.00968e-09	0.0335086	1.91356e-06	0.39602	0.0610479	0.062177	0.376595
AT1G15110	AT1G15110		13.825	15.3842	11.4884	15.2508		0.000352985	0.271648	0.0859324	0.42286	0.124792	0.29304	0.277161
AT1G15120	AT1G15120		447.111	427.599	441.587	410.656		0.000188179	7.79217e-05	0.0837365	0.249926	0.375708	0.298384	0.868904
AT1G15125	AT1G15125		75.5422	39.9758	80.4224	52.55		0.00106068	0.0014802	0.350963	0.394475	0.680221	0.322749	0.660625
AT1G15130	BRO1		106.207	81.5447	105.777	80.4261		3.88385e-19	0.416972	0.707539	0.0133131	0.867337	0.261682	0.781248
AT1G15140	AT1G15140		197.412	252.482	200.293	244.496		9.49124e-18	8.13994e-05	0.560279	0.216278	0.216987	0.344732	0.560332
AT1G15160	DTX11		19.2875	22.6143	21.7869	20.9177		0.211026	1.22454e-05	0.681416	0.0405322	0.0345435	0.35297	0.990565
AT1G15165	AT1G15165		10.4234	14.767	10.2027	12.5048		2.8398e-07	0.000255956	0.0377907	0.304844	0.0861358	0.0222889	0.591162
AT1G15170	DTX12		8.04303	11.1545	8.09183	12.0347		1.22538e-07	0.00389779	0.441959	0.746266	0.49121	0.206378	0.493127
AT1G15175	AT1G15175		21.1764	21.953	20.3986	24.7585		0.0171286	2.46951e-05	0.338572	0.998398	0.0929674	0.190724	0.642205
AT1G15180	DTX13		49.4871	52.7998	43.5209	50.4243		0.00448208	3.94637e-11	0.0191761	0.404522	0.305818	0.911859	0.969499
AT1G15190	FLA19		3.52488	2.57207	3.34961	2.72392		0.0126719	0.21577	0.969843	0.627516	0.597824	0.862329	0.704746
AT1G15200	AT1G15200		432.467	633.403	454.111	605.407		3.30282e-21	0.000340582	0.810035	0.664289	0.0633963	0.852436	0.99147
AT1G15215	AT1G15215		43.8731	43.1755	40.3723	44.3371		0.28379	0.117827	0.441942	0.454618	0.12769	0.115882	0.768026
AT1G15220	CCMH		16.7243	15.795	18.0618	16.6202		0.0660197	0.0365456	0.0929229	0.0322755	0.687822	0.664375	0.101741
AT1G15230	AT1G15230		40.7603	50.1584	35.1237	47.73		1.04074e-10	0.00217294	0.00715359	0.779202	0.274417	0.514455	0.955501
AT1G15240	AT1G15240		155.605	141.136	153.31	141.599		0.000241293	0.731753	0.787599	0.437059	0.685045	0.0440854	0.672387
AT1G15250	RPL37A		56.2364	71.0703	52.7092	68.0149		1.2149e-11	0.063295	0.0828195	0.476178	0.900025	0.277267	0.843459
AT1G15260	AT1G15260		79.4748	48.275	63.2016	43.1291		4.13049e-16	0.000790248	4.05991e-05	0.186317	0.0260914	0.73375	0.423873
AT1G15270	AT1G15270		283.882	302.1	267.459	284.681		0.00278444	0.0478188	0.00419048	0.46204	0.930858	0.427704	0.271262
AT1G15280	AT1G15280		207.722	261.066	213.884	263.168		9.13422e-17	0.211759	0.386075	0.142756	0.669581	0.529175	0.843353
AT1G15290	AT1G15290		502.522	620.36	424.412	568.246		5.85034e-17	3.09706e-31	6.88878e-07	0.127304	0.280872	0.00994394	0.989361
AT1G15300	AT1G15300		4.39061	6.20556	4.09381	5.95567		9.22759e-06	0.0466035	0.480124	0.624989	0.951599	0.812096	0.814605
AT1G15310	SRP.54A		5.11019	6.97123	4.75711	6.27564		8.16569e-05	0.0547797	0.19903	0.416805	0.673289	0.537044	0.577485
AT1G15340	MBD10		187.643	268.659	188.699	269.03		8.66997e-19	0.000695308	0.91598	0.353126	0.959593	0.518062	0.963893
AT1G15350	AT1G15350		110.947	66.6067	130.784	79.2959		2.79022e-29	8.37881e-11	1.85125e-08	0.0141966	0.168496	0.465227	0.928021
AT1G15370	AT1G15370		90.7918	78.7627	93.1686	72.9998		4.54345e-14	0.138238	0.328418	0.145221	0.0207083	0.291719	0.635932
AT1G15390	PDF1A		35.2008	57.1943	38.1244	56.4361		8.86115e-22	0.189385	0.463377	0.0342382	0.214096	0.115681	0.834426
AT1G15400	AT1G15400		90.2941	53.8521	90.0551	56.2086		5.61724e-30	0.126818	0.565716	0.777002	0.481669	0.0508859	0.194186
AT1G15405	AT1G15405		13.0026	17.275	13.1928	18.4833		2.0486e-05	0.295478	0.506985	0.935638	0.628854	0.448128	0.236673
AT1G15410	AT1G15410		62.7043	54.925	76.6129	58.1473		3.459e-10	3.20833e-05	1.01957e-05	0.101031	0.00414654	0.0814071	0.0586066
AT1G15415	AT1G15415		27.8107	21.8073	32.5106	22.7128		9.76572e-10	4.56894e-09	0.0149437	0.472399	0.0957465	0.612037	0.720937
AT1G15420	AT1G15420		65.5527	82.5967	67.4396	80.7742		1.87773e-11	0.0315007	0.986604	0.577015	0.334763	0.46977	0.254671
AT1G15430	AT1G15430		18.0682	16.2313	16.9883	14.7187		0.00139632	0.952957	0.0393454	0.0360925	0.727101	0.0056781	0.210886
AT1G15440	PWP2		44.4742	51.4451	46.8748	50.1503		0.000183919	0.000282714	0.671645	0.60322	0.159204	0.730263	0.341369
AT1G15470	AT1G15470		37.5895	40.0528	34.7334	38.3872		0.0110845	0.455881	0.0578817	0.229029	0.613395	0.941526	0.353247
AT1G15480	AT1G15480		21.681	22.9578	22.5915	24.5728		0.105623	1.38902e-07	0.208053	0.958879	0.724103	0.608531	0.851759
AT1G15490	AT1G15490		42.2444	35.6178	41.1866	35.5154		3.18743e-06	0.10393	0.635057	0.123497	0.69588	0.290692	0.797856
AT1G15500	AATP2		146.257	205.256	137.546	187.726		4.20849e-29	2.38928e-07	3.04738e-05	0.0475935	0.138965	0.231392	0.850565
AT1G15510	PCMP.H73		15.2729	24.0218	14.4465	21.0148		4.79167e-13	0.796286	0.0307222	0.0870533	0.213991	0.273733	0.401446
AT1G15520	ABCG40		13.7628	15.3944	14.8118	15.618		0.123898	0.0484539	0.41908	0.416702	0.599716	0.815113	0.0933834
AT1G15530	LECRKS1		44.9634	36.4532	56.2032	39.8785		5.38301e-13	0.00102565	1.90887e-06	0.0714473	0.00727606	0.192342	0.521384
AT1G15550	GA3OX1		3.82559	11.32	9.43936	21.2215		1.28399e-22	1.57169e-09	6.92382e-18	6.70409e-05	0.00226832	5.57928e-10	0.000810453
AT1G15570	CYCA2.3		21.8391	27.9575	36.6911	35.4183		0.0688481	8.05163e-05	1.7462e-12	0.383883	0.00624494	0.00210609	0.998458
AT1G15580	IAA5		13.6606	6.72714	80.1999	25.7808		3.91902e-21	5.94751e-13	3.2388e-29	2.2144e-05	7.64729e-16	2.02922e-13	2.18404e-06
AT1G15660	CENP.C		46.61	57.2558	51.5628	59.7397		9.36534e-08	5.64268e-11	0.0217448	0.243482	0.438665	0.147165	0.687194
AT1G15670	AT1G15670		8.41872	8.40521	10.0938	7.66244		0.0501023	0.00408199	0.449827	0.897918	0.0526223	0.646826	0.0437984
AT1G15690	AVP1		1188.89	1115.25	1229.25	1095.34		3.11201e-09	3.16223e-12	0.507756	0.42163	0.0536772	7.21909e-07	0.205671
AT1G15700	ATPC2		8.17805	10.6186	7.84584	9.39681		0.00113306	0.477959	0.190911	0.276016	0.452228	0.668686	0.599959
AT1G15710	TYRAAT2		24.6478	31.7169	22.4751	27.9699		5.66311e-09	0.266477	0.00263304	0.0154384	0.410058	0.207475	0.616826
AT1G15720	TRFL5		11.9625	14.939	13.5671	14.9089		0.00391984	0.149875	0.280764	0.462652	0.262924	0.157633	0.816718
AT1G15730	AT1G15730		57.027	88.6229	57.0556	90.0366		7.60572e-33	0.00162483	0.635231	0.266659	0.64868	0.221949	0.2674
AT1G15740	AT1G15740		101.677	85.5632	90.1729	88.8102		0.00283626	0.000508162	0.148533	0.0453616	0.0110378	0.00777945	0.697085
AT1G15750	TPL		227.276	205.838	219.692	198.419		1.59129e-07	9.33208e-16	0.0450204	0.996528	0.982202	0.48724	0.348389
AT1G15760	AT1G15760		4.53483	4.79834	4.17857	3.96661		0.943634	0.0174385	0.106411	0.908592	0.514955	0.555884	0.976493
AT1G15780	AT1G15780		66.5926	63.1881	67.0155	61.2151		0.00300856	0.901926	0.606627	0.449331	0.426696	0.454839	0.169276
AT1G15790	AT1G15790		30.75	20.5857	30.5056	23.9002		6.95728e-10	0.0188987	0.197262	0.861587	0.135754	0.13902	0.0499947
AT1G15800	AT1G15800		7.77526	7.3688	6.98405	8.89319		0.126573	7.26247e-05	0.453224	0.180682	0.0198718	0.806709	0.481581
AT1G15810	AT1G15810		732.868	1034.1	766.195	1074.64		1.9672e-13	1.78054e-08	0.278441	0.264747	0.915402	0.658922	0.967366
AT1G15820	LHCB6		2492.35	3604.61	2324.14	3691.5		2.91069e-30	0.000132109	0.527445	0.901819	0.0501534	0.764959	0.93648
AT1G15825	AT1G15825		10.7377	14.1194	11.3662	13.6733		9.85241e-06	3.90904e-12	0.879197	0.0274522	0.371965	0.491052	0.371593
AT1G15830	AT1G15830		33.6144	46.3826	30.4417	45.2714		4.21152e-12	1.26885e-15	0.201714	0.0436705	0.537194	0.114216	0.987075
AT1G15860	AT1G15860		93.9358	87.7238	98.438	85.2589		1.2479e-06	0.00568262	0.579902	0.268955	0.0612218	0.388976	0.247346
AT1G15870	AT1G15870		4.27729	6.22362	3.90204	6.09333		2.76457e-06	1.14124e-05	0.536052	0.544015	0.764071	0.413445	0.495209
AT1G15880	GOS11		51.6171	39.525	47.3414	34.6256		1.19439e-13	0.0235888	0.0011853	0.743749	0.819098	0.542362	0.581151
AT1G15885	AT1G15885		14.9564	17.9144	12.3935	17.3482		3.02839e-06	0.219342	0.0489292	0.480225	0.20528	0.107188	0.771509
AT1G15890	AT1G15890		8.08877	4.93567	6.8262	4.76055		2.40268e-07	0.344972	0.12038	0.481284	0.238386	0.265971	0.0163792
AT1G15910	FDM1		50.5853	52.3989	46.9157	52.2156		0.0424089	0.0319864	0.266819	0.605357	0.314639	0.464073	0.747288
AT1G15920	CAF1.2		33.3505	24.6604	31.3583	27.1029		9.62259e-07	0.915423	0.852668	0.646203	0.0705418	0.152247	0.861157
AT1G15930	RPS12A		429.262	509.817	428.436	490.088		9.46416e-12	0.297468	0.244826	0.482638	0.284494	0.479913	0.944179
AT1G15940	AT1G15940		84.2797	107.682	85.2603	107.568		5.81661e-16	9.36958e-05	0.844359	0.38578	0.804372	0.153915	0.133137
AT1G15950	CCR1.1		208.187	188.652	193.22	181.048		0.000191803	2.2291e-23	0.0065753	0.695194	0.364225	0.393691	0.462465
AT1G15960	NRAMP6		395.571	375.206	404.444	366.051		0.00639017	4.79564e-19	0.989299	0.00587501	0.391578	0.570389	0.953564
AT1G15970	AT1G15970		36.6352	40.8095	39.0228	39.3675		0.0638186	0.512013	0.694823	0.917089	0.115024	0.0264481	0.957642
AT1G15980	PNSB1		40.4699	162.992	35.43	159.075		8.65169e-41	0.000568313	0.305929	0.291061	0.897438	0.461867	0.662774
AT1G15990	CNGC7		6.62489	22.4063	6.76039	22.5988		4.90097e-23	2.60649e-05	0.880949	0.0348595	0.979241	0.917075	0.400423
AT1G16000	AT1G16000		76.5052	73.4203	75.4158	70.7694		0.0457523	0.000131167	0.328677	0.713549	0.682598	0.364786	0.548456
AT1G16010	MRS2.1		88.9273	84.685	90.3927	87.7216		0.0780593	0.918607	0.248259	0.776373	0.685781	0.0505681	0.172463
AT1G16020	CCZ1A		79.4067	69.3355	81.1145	72.728		7.09322e-06	0.183768	0.184998	0.798578	0.659783	0.881874	0.728286
AT1G16022	AT1G16022		6.44302	7.45021	6.61532	7.83962		0.0607138	0.387031	0.632931	0.426379	0.853449	0.669795	0.136859
AT1G16025	AT1G16025		9.6916	12.8598	10.7309	11.7365		0.00448183	0.490212	0.953068	0.940154	0.132792	0.946566	0.670441
AT1G16030	HSP70.5		14.7009	13.0063	14.9191	13.1357		0.0178961	0.381561	0.80925	0.0325842	0.950827	0.381918	0.16697
AT1G16040	AT1G16040		36.1453	33.5843	35.7387	30.4269		0.00178645	0.248063	0.146268	0.975937	0.260714	0.246857	0.0804139
AT1G16060	ADAP		19.085	20.6054	15.4331	17.049		0.106959	0.00493532	0.000352341	0.102819	0.960488	0.0223539	0.615227
AT1G16070	TULP8		5.63369	6.85947	6.42272	7.9314		0.00914441	0.000976037	0.0724214	0.530209	0.782448	0.909747	0.275692
AT1G16080	AT1G16080		123.189	219.821	108.985	202.391		6.30357e-40	0.00111674	1.91663e-05	0.292584	0.642054	0.514899	0.538047
AT1G16090	WAKL7		14.3744	22.1951	14.0687	22.9987		9.25511e-13	0.00691095	0.79778	0.644417	0.56841	0.0325985	0.870502
AT1G16110	WAKL6		21.345	14.6413	22.3715	19.1483		3.60172e-05	0.000116882	0.016465	0.00148101	0.126781	0.0151372	0.761071
AT1G16170	AT1G16170		37.9809	29.8011	42.0293	30.6363		6.10812e-10	7.6433e-06	0.0790632	0.0452327	0.245025	0.976244	0.277062
AT1G16180	AT1G16180		139.944	95.7643	128.439	95.6659		5.68421e-25	0.0658334	0.0204916	0.0874705	0.0226486	0.331511	0.506917
AT1G16190	RAD23A		56.728	56.4717	61.504	56.6469		0.14213	0.172792	0.155031	0.691485	0.18596	0.24948	0.676929
AT1G16210	AT1G16210		115.314	119.705	111.27	118.53		0.00527661	0.00117219	0.201604	0.51141	0.480815	0.0401049	0.160505
AT1G16220	AT1G16220		8.05324	14.63	7.99753	14.2808		8.82628e-15	0.187776	0.759943	0.719531	0.824697	0.141274	0.994433
AT1G16240	SYP51		123.394	95.1681	121.337	94.701		1.19133e-16	0.0580214	0.621977	0.924682	0.756026	0.227506	0.905668
AT1G16250	AT1G16250		23.4106	22.3472	21.6726	23.5055		0.644459	0.522482	0.728012	0.052929	0.0853857	0.11375	0.304568
AT1G16260	WAKL8		67.1304	78.113	58.5617	80.4636		6.03613e-09	4.73471e-13	0.216215	0.0176663	0.0316971	0.0114712	0.102473
AT1G16270	AT1G16270		53.8911	60.913	54.1674	61.8122		1.29722e-06	0.319949	0.673285	0.534814	0.823107	0.404513	0.15185
AT1G16280	RH36		21.6811	27.9504	22.2352	27.9347		1.93396e-07	0.000935751	0.796328	0.558222	0.784729	0.311823	0.440704
AT1G16300	GAPCP2		23.9955	26.6924	24.8185	26.7461		0.0378667	0.44147	0.689602	0.547423	0.725969	0.249364	0.891571
AT1G16310	MTP10		6.79374	8.32665	7.98953	7.72155		0.247809	0.144812	0.588062	0.2945	0.101504	0.00749745	0.750984
AT1G16320	AT1G16320		40.7046	50.1794	37.1376	49.0488		3.25489e-11	2.56509e-05	0.0899439	0.203679	0.375651	0.186046	0.34776
AT1G16330	CYCB3.1		6.86144	8.13411	6.60312	8.24346		0.00615865	0.110662	0.88564	0.00875127	0.722717	0.52248	0.480894
AT1G16340	ATKDSA2		57.2588	50.1503	52.7082	48.469		0.000221976	0.0233149	0.0361008	0.855752	0.32872	0.926621	0.657412
AT1G16350	AT1G16350		80.6972	109.297	75.0413	102.936		3.9927e-17	0.398582	0.0217238	0.980706	0.890787	0.58132	0.988633
AT1G16360	AT1G16360		5.8199	2.13003	6.05484	3.16927		1.84542e-15	0.0528684	0.053941	0.585883	0.220177	0.00218852	0.356471
AT1G16370	OCT6		6.46788	2.50231	8.18013	3.55092		2.42851e-17	0.388241	0.000616961	0.675578	0.39214	0.0458968	0.512211
AT1G16390	OCT3		165.178	112.473	112.859	87.3309		8.35449e-10	8.7552e-05	1.12301e-09	0.472801	0.0165235	0.126773	0.303243
AT1G16400	CYP79F2		8.29635	8.3158	8.08965	7.72866		0.809707	0.198724	0.576017	0.269858	0.788533	0.637299	0.302203
AT1G16410	CYP79F1		590.617	556.644	520.849	458.884		0.0685326	0.0323559	0.00187187	0.364226	0.59118	0.0529121	0.620635
AT1G16430	MED22A		19.2264	21.0445	19.7289	19.8659		0.199546	0.161917	0.655665	0.234289	0.269319	0.557876	0.979616
AT1G16445	AT1G16445		5.29041	8.54924	5.23176	7.94426		9.73133e-09	0.155979	0.473471	0.429849	0.554869	0.937856	0.561705
AT1G16460	STR2		188.113	216.717	178.379	205.882		2.30792e-15	0.0107703	0.000436065	0.0418114	0.84397	0.000163534	0.551088
AT1G16470	PAB1		106.532	104.282	113.629	106.994		0.0248208	0.0253264	0.0135621	0.351793	0.261687	0.365849	0.73067
AT1G16480	AT1G16480		9.409	9.64925	9.49588	9.02258		0.823964	0.0212155	0.606679	0.357868	0.496453	0.319939	0.632122
AT1G16489	AT1G16489		6.94172	8.03294	6.05887	7.26863		0.0187791	0.208337	0.0895277	0.438514	0.901773	0.459889	0.286596
AT1G16490	MYB58		17.9663	16.7364	17.3214	16.0785		0.101919	0.0609212	0.385661	0.429311	0.993072	0.687954	0.854534
AT1G16500	AT1G16500		12.8145	13.2181	8.56207	13.8662		0.000671669	0.600617	0.0278326	0.0562113	0.00317755	0.639562	0.221305
AT1G16510	SAUR41		2.62505	2.2843	1.86158	2.23159		0.951563	0.633479	0.0934496	0.331628	0.143133	0.543719	0.462863
AT1G16515	AT1G16515		4.68461	3.55708	3.46517	3.00334		0.0141299	0.110961	0.00644539	0.92679	0.295646	0.509463	0.965909
AT1G16520	AT1G16520		32.0226	34.3034	33.0131	36.0329		0.0807609	0.65625	0.366444	0.660884	0.805633	0.866718	0.976409
AT1G16530	LBD3		7.92435	7.03649	7.54353	6.46239		0.0676849	0.00923896	0.371302	0.934203	0.856019	0.163604	0.424126
AT1G16540	SIR3		40.4556	42.9923	43.6697	42.4768		0.643734	0.328638	0.354132	0.731355	0.201549	0.231666	0.809592
AT1G16550	AT1G16550		6.33359	6.17961	6.23335	7.39267		0.281223	0.57903	0.233385	0.548428	0.160419	0.757416	0.45378
AT1G16560	AT1G16560		192.955	142.165	196.491	144.522		9.13799e-30	0.00356283	0.279565	0.853626	0.828133	0.0816828	0.487343
AT1G16570	AT1G16570		67.4321	51.313	67.627	51.0585		1.045e-19	0.00127654	0.981924	0.0276571	0.86409	0.11608	0.42932
AT1G16590	REV7		8.96804	9.61267	8.74249	9.57604		0.164736	0.535086	0.804105	0.014359	0.858147	0.934796	0.635914
AT1G16610	SR45		118.599	121.502	125.723	121.103		0.772801	0.00645472	0.259988	0.17805	0.208168	0.255633	0.808693
AT1G16630	AT1G16630		15.6013	22.1228	17.2725	21.7942		3.19576e-06	9.38821e-07	0.541048	0.0386839	0.363355	0.879982	0.791492
AT1G16635	AT1G16635		2.73479	3.49678	2.77156	2.96126		0.0818894	0.0993424	0.358212	0.300017	0.292208	0.490957	0.998427
AT1G16640	AT1G16640		6.61435	8.0631	7.00265	7.48473		0.0559847	0.00279055	0.84889	0.160665	0.334046	0.158514	0.551652
AT1G16650	AT1G16650		30.8762	32.2603	30.2878	30.7129		0.45062	0.00226007	0.373505	0.778318	0.68879	0.919377	0.760993
AT1G16670	CRPK1		32.2504	28.113	29.6432	27.6483		0.0130796	0.00250374	0.206504	0.154027	0.376911	0.375406	0.290869
AT1G16680	AT1G16680		61.7061	68.0327	58.5193	64.5683		0.00074229	0.200041	0.0622274	0.234434	0.937231	0.362785	0.772872
AT1G16690	AT1G16690		26.034	29.9459	26.9883	27.9955		0.0111548	0.588637	0.599457	0.0414099	0.128367	0.536039	0.800899
AT1G16700	AT1G16700		140.461	131.683	133.982	128.245		0.00786495	0.392006	0.0658204	0.106609	0.568399	0.998037	0.977438
AT1G16705	AT1G16705		22.9682	14.4108	21.5094	12.0781		9.07728e-13	0.208518	0.0721806	0.388491	0.675309	0.0132371	0.457189
AT1G16710	HAC12		90.8089	81.1554	90.5225	83.6691		0.000120039	0.861534	0.584814	0.520443	0.49242	0.369126	0.35038
AT1G16720	HCF173		136.224	166.498	113.01	156.82		4.35703e-18	1.64601e-17	2.29934e-06	0.584473	0.0379921	0.062101	0.327266
AT1G16730	UP6		15.2428	15.6177	13.6635	13.5128		0.913723	8.87878e-11	0.0782098	0.813655	0.799502	0.873896	0.904933
AT1G16740	AT1G16740		72.6998	79.2972	73.1712	78.6325		0.0134787	0.24406	0.967719	0.858346	0.812037	0.820595	0.541252
AT1G16750	AT1G16750		28.3791	26.264	24.9286	25.1166		0.393137	0.465737	0.0440316	0.616649	0.308	0.671971	0.614827
AT1G16770	AT1G16770		26.6778	22.3742	29.3954	24.0805		2.01339e-06	1.3303e-07	0.0200555	0.000439576	0.588374	0.204057	0.39659
AT1G16780	AVPL2		80.1131	68.4527	73.2173	64.3716		8.76367e-07	0.224189	0.00521862	0.742029	0.462457	0.442285	0.4698
AT1G16790	AT1G16790		13.0096	16.5172	13.043	14.2447		0.000734995	0.507624	0.0978494	0.164766	0.088435	0.263489	0.101441
AT1G16800	AT1G16800		34.7356	37.8695	36.3466	38.0394		0.0399209	0.0708085	0.442612	0.514352	0.53412	0.846432	0.125765
AT1G16810	AT1G16810		220.672	256.536	221.033	241.093		1.53141e-06	0.0130652	0.16187	0.869924	0.142957	0.900213	0.938777
AT1G16820	AT1G16820		27.0398	25.9838	28.1168	26.0474		0.15059	0.00189875	0.597579	0.254302	0.63898	0.0149758	0.332642
AT1G16825	RTNLB23		12.5373	13.2539	11.7543	13.444		0.0862309	0.268189	0.66955	0.626109	0.484038	0.438034	0.504392
AT1G16830	AT1G16830		5.46919	6.36999	6.42806	6.13664		0.48998	0.279949	0.411453	0.83094	0.178843	0.999287	0.802432
AT1G16840	AT1G16840		89.2006	75.0645	90.5061	78.2642		2.66388e-10	6.40052e-13	0.214392	0.156443	0.600029	0.289675	0.603222
AT1G16850	AT1G16850		30.038	20.5767	37.1317	21.3011		1.03228e-14	1.79424e-37	0.00370828	4.28968e-08	0.0169799	0.0222787	0.0572701
AT1G16870	AT1G16870		52.9684	59.8091	54.5387	53.5559		0.053928	0.246905	0.121627	0.068242	0.0108036	0.0131374	0.365679
AT1G16880	ACR11		455.337	694.707	419.214	654.123		2.58213e-33	2.91247e-06	0.000776764	0.738423	0.83883	0.0117362	0.888484
AT1G16890	UBC36		223.337	230.364	223.61	235.136		0.0125881	0.00229231	0.488624	0.842868	0.53685	0.880188	0.961575
AT1G16900	ALG9		36.313	36.9439	34.4061	38.0493		0.127568	0.0411291	0.773335	0.957187	0.280896	0.28408	0.289503
AT1G16916	AT1G16916		29.1828	31.609	27.6334	32.3997		0.00194643	0.170823	0.735402	0.582043	0.298875	0.780392	0.480596
AT1G16920	RABA1B		101.289	84.9678	105.413	80.6486		1.43937e-15	0.239957	0.961528	0.220103	0.0401539	0.647281	0.221671
AT1G16930	AT1G16930		33.9632	21.3669	34.0683	24.3082		7.66541e-12	0.0168507	0.269795	0.15333	0.303942	0.318442	0.339696
AT1G16960	AT1G16960		8.48018	43.0874	8.32905	42.2001		8.93376e-39	0.0966875	0.689942	0.426427	0.777253	0.462892	0.675938
AT1G16970	KU70		42.4981	54.636	42.0855	55.0906		1.26823e-13	0.35249	0.987916	0.620638	0.754111	0.133006	0.047973
AT1G17030	AT1G17030		6.43759	7.8485	7.29585	7.44383		0.163578	0.671063	0.68336	0.677702	0.257942	0.338594	0.575526
AT1G17040	SHA		25.0486	30.6453	24.0592	29.5185		3.55881e-07	0.542286	0.286627	0.246446	0.944628	0.556554	0.781631
AT1G17050	SPS2		34	60.0904	28.7525	57.6099		4.34119e-31	2.04587e-21	0.0063794	0.000598961	0.317768	0.0861242	0.919393
AT1G17060	CYP72C1		8.57944	7.85961	11.0325	9.27097		0.0672217	0.00276004	0.00503003	0.718001	0.437889	0.00140169	0.908112
AT1G17070	STIPL1		70.5274	65.9819	74.435	69.5993		0.0556587	2.97345e-05	0.123071	0.193192	0.9522	0.561125	0.743551
AT1G17080	AT1G17080		113.755	72.3115	128.351	76.7905		5.23787e-26	0.0351969	0.00124077	0.0132776	0.0787557	0.880005	0.577648
AT1G17090	AT1G17090		13.2149	13.8439	12.9135	12.8277		0.692838	0.00380651	0.339332	0.161864	0.60337	0.433615	0.679174
AT1G17100	AT1G17100		46.1724	99.8245	36.1724	81.3849		2.57184e-36	5.15626e-14	1.29887e-09	0.799516	0.0424256	0.223968	0.295075
AT1G17110	UBP15		110.558	117.114	113.039	115.539		0.0418489	0.0443177	0.836362	0.283995	0.356491	0.130625	0.921484
AT1G17120	CAT8		30.5663	20.5809	32.8688	20.2189		2.06275e-13	0.020117	0.442761	0.234685	0.292802	0.86903	0.466282
AT1G17130	AT1G17130		181.253	163.905	200.02	174.88		4.48419e-06	0.0104166	0.000870526	0.242002	0.365681	0.449999	0.956827
AT1G17140	ICR1		398.529	380.914	392.912	392.627		0.464045	0.361294	0.802784	0.674335	0.478371	0.281175	0.830971
AT1G17145	AT1G17145		86.1907	91.0563	83.4617	99.9069		3.39236e-05	2.78563e-05	0.208053	0.564891	0.0188417	0.460885	0.940735
AT1G17147	VQ1		5.88266	3.84701	4.93353	3.8468		8.61181e-05	0.329616	0.209756	0.115451	0.209958	0.0432341	0.0725007
AT1G17160	AT1G17160		34.1517	24.0572	33.6308	24.3954		2.15492e-10	0.374534	0.94453	0.135848	0.743737	0.994085	0.831648
AT1G17170	GSTU24		6.75546	4.29474	6.99027	4.71416		2.75924e-08	0.586838	0.392094	0.596784	0.808734	0.482434	0.548225
AT1G17190	GSTU26		18.7154	10.2123	14.4167	9.66502		4.75848e-12	0.573687	0.00345219	0.767223	0.0219941	0.91263	0.805561
AT1G17200	AT1G17200		105.803	65.4019	76.3003	54.0852		5.89744e-17	0.02399	6.40385e-10	0.0361667	0.00220018	0.00584162	0.033047
AT1G17210	ATILP1		74.2748	65.8639	69.6544	61.7997		8.73524e-06	0.00601301	0.0126801	0.363641	0.870405	0.832989	0.59609
AT1G17220	FUG1		411.306	663.455	389.16	645.195		1.45789e-36	3.51163e-09	0.0561245	0.192349	0.852399	0.153026	0.638195
AT1G17230	AT1G17230		40.5196	40.8852	47.0132	44.3464		0.500745	0.480638	0.00457045	0.632982	0.375485	0.263516	0.522244
AT1G17232	AT1G17232		9.92655	9.41329	10.6845	10.5164		0.569022	0.0474785	0.122493	0.232402	0.772752	0.0907976	0.697083
AT1G17240	AtRLP2		2.64724	3.09908	3.36999	3.16683		0.634057	0.842027	0.132992	0.351912	0.212046	0.539532	0.573687
AT1G17250	AtRLP3		15.6381	12.3762	16.0269	14.1343		0.000711911	0.75461	0.145031	0.218214	0.350553	0.65328	0.147382
AT1G17255	AT1G17255		15.7287	12.2057	15.4055	14.2427		0.00119177	0.229686	0.221076	0.573279	0.093457	0.518137	0.378252
AT1G17260	AHA10		15.9669	10.1801	15.3972	8.56631		3.84514e-14	0.192723	0.108336	0.402494	0.439379	0.00654308	0.38236
AT1G17270	OFUT5		16.3673	11.333	17.7671	11.209		7.41787e-10	0.524762	0.43755	0.668421	0.354199	0.35032	0.816599
AT1G17280	UBC34		89.5061	95.3981	92.3169	93.849		0.050648	0.0586773	0.73649	0.0385064	0.246945	0.134583	0.896548
AT1G17290	ALAAT1		185.655	160.275	190.857	159.716		1.17923e-15	0.00493008	0.404103	0.140168	0.301111	0.222295	0.0107812
AT1G17330	AT1G17330		51.193	51.7435	51.809	51.1537		0.971928	0.426777	0.992984	0.523116	0.685898	0.830612	0.0371706
AT1G17340	SAC5		54.3611	39.1178	51.2881	40.891		1.15668e-11	0.0146574	0.68385	0.459357	0.13178	0.473947	0.433421
AT1G17345	SAUR77		9.99929	1.83657	10.73	2.55845		9.30912e-23	0.0770316	0.207006	0.438548	0.993855	0.0168627	0.220467
AT1G17350	AT1G17350		48.02	41.7499	45.3588	43.5		0.00482933	0.630592	0.745425	0.85829	0.118896	0.721248	0.253451
AT1G17360	AT1G17360		81.5276	93.6493	84.5852	99.7094		5.49377e-07	3.59563e-12	0.069823	0.195407	0.54638	0.437497	0.211762
AT1G17370	UBP1B		100.199	94.3607	97.7319	91.9349		0.00803275	0.0635431	0.255358	0.225851	0.992272	0.0929985	0.56479
AT1G17380	TIFY11A		16.5407	20.9917	18.6985	23.0171		0.0353413	0.134276	0.309668	0.978242	0.97425	0.0974638	0.689881
AT1G17400	AT1G17400		11.9652	7.43262	17.169	8.05056		2.87025e-16	0.0368793	2.54371e-05	0.918726	0.000692979	0.129492	0.118648
AT1G17410	AT1G17410		22.324	27.5672	21.0402	26.0756		2.77394e-06	0.369405	0.173738	0.713204	0.918409	0.356615	0.796498
AT1G17420	LOX3		13.7313	16.7544	10.6297	18.1122		9.37883e-07	0.0014029	0.376127	0.688908	0.0257358	0.0884858	0.754543
AT1G17430	AT1G17430		35.6399	30.1412	39.4762	34.3123		9.05607e-05	0.165108	0.00263964	0.553986	0.896766	0.00180015	0.935277
AT1G17440	TAF12B		73.3218	73.4072	76.3245	76.8592		0.873493	0.660598	0.100603	0.967798	0.908151	0.902896	0.999284
AT1G17450	AT1G17450		30.914	27.0386	32.9397	27.9325		0.000102568	0.0746476	0.18068	0.669971	0.601911	0.839663	0.519098
AT1G17455	EFL4		26.7078	29.5759	29.3323	32.461		0.0167508	1.07413e-13	0.0274871	0.342684	0.915534	0.369621	0.760424
AT1G17460	TRFL3		5.8137	10.7248	7.04145	9.7726		9.96834e-12	4.61071e-22	0.771036	0.0046931	0.0237259	0.213909	0.15888
AT1G17470	DRG1		154.667	135.585	146.629	127.755		5.35134e-08	0.485681	0.0132707	0.522711	0.973527	0.0648433	0.786896
AT1G17480	IQD7		10.3296	14.8293	10.0404	13.1506		2.30949e-08	1.42648e-06	0.108927	0.442849	0.255557	0.0542462	0.000257327
AT1G17490	AT1G17490		25.4343	32.2326	25.4553	32.2663		1.01024e-10	0.00105832	0.975813	0.739654	0.994348	0.105575	0.769634
AT1G17500	ALA4		67.7863	55.1606	68.2261	55.5051		2.48717e-09	0.0492277	0.833741	0.759675	0.97964	0.0865461	0.480305
AT1G17510	AT1G17510		23.6905	17.1882	24.1424	17.1419		1.08159e-13	0.14117	0.784131	0.398656	0.736541	0.051392	0.268685
AT1G17520	AT1G17520		40.8396	45.4962	37.2704	43.6631		2.88616e-05	0.682576	0.0322316	0.406522	0.48508	0.380303	0.83982
AT1G17530	TIM23.1		23.1117	23.2193	23.356	20.4276		0.105989	0.0482547	0.143662	0.930085	0.0823197	0.693289	0.39151
AT1G17550	HAB2		127.429	101.051	126.003	104.825		6.24579e-16	0.000326934	0.61019	0.855291	0.260654	0.00325894	0.755188
AT1G17560	HLL		39.6179	43.2285	40.931	41.6297		0.13946	0.00601449	0.921345	0.0559582	0.316001	0.248178	0.977845
AT1G17580	XI.1		66.0301	75.8398	64.0302	71.6313		3.93137e-06	0.377971	0.0789516	0.859189	0.528108	0.607521	0.632946
AT1G17590	NFYA8		31.4447	29.7277	31.0769	30.1239		0.257461	0.509506	0.990336	0.455337	0.744923	0.774149	0.653264
AT1G17600	AT1G17600		10.4586	12.3902	10.5642	13.339		0.000203113	0.0266922	0.38338	0.40963	0.485315	0.746931	0.214601
AT1G17610	CHS1		4.4413	7.30653	4.7339	6.39963		2.1725e-06	0.0319298	0.48719	0.716329	0.176924	0.96013	0.720057
AT1G17620	AT1G17620		114.646	79.5131	145.895	88.4956		3.02296e-27	4.5332e-06	1.37142e-10	0.494698	9.15254e-05	0.00213453	0.0191559
AT1G17630	PCMP.E72		5.27694	7.02069	5.83358	6.8544		0.00144287	0.00355265	0.641274	0.656231	0.389072	0.170209	0.600169
AT1G17640	AT1G17640		8.90774	9.98067	8.95503	9.76281		0.102916	0.218669	0.881329	0.491746	0.816514	0.874068	0.481924
AT1G17650	GLYR2		55.0811	94.5779	54.8247	90.1073		5.42975e-32	0.316408	0.195594	0.890722	0.248015	0.693536	0.625926
AT1G17665	AT1G17665		5.85573	7.18535	5.22537	8.08101		5.08632e-06	4.00131e-54	0.755525	4.26261e-14	0.0764019	0.960037	0.000994874
AT1G17680	AT1G17680		38.5849	37.2563	36.9989	38.564		0.921517	0.091998	0.907722	0.759548	0.230503	0.789889	0.417384
AT1G17690	NOF1		78.943	87.53	76.8539	82.4729		0.000160678	0.183286	0.0488483	0.0523485	0.408024	0.000166145	0.754811
AT1G17700	PRA1F1		35.5328	25.1318	43.4804	28.8243		1.66887e-12	0.505591	0.000176616	0.872825	0.152476	0.0963899	0.589778
AT1G17720	PP2AB2		225.085	191.549	231.04	188.95		2.11684e-16	0.0125268	0.638713	0.428062	0.233267	0.653974	0.903606
AT1G17730	CHMP1A		61.5952	60.3561	61.9744	59.2663		0.181612	0.316194	0.808806	0.537022	0.617179	0.692998	0.998731
AT1G17744	AT1G17744		8.33375	4.19626	6.55131	3.99485		5.22387e-11	0.235082	0.0251796	0.608	0.0725951	0.023109	0.327304
AT1G17745	PGDH		62.0528	34.9315	48.3156	30.6155		3.38717e-18	0.0924309	1.28963e-05	0.34413	0.0169469	0.000297297	0.654137
AT1G17750	PEPR2		10.3165	8.93429	8.90791	7.24393		0.00556456	0.581928	0.00483445	0.267911	0.79223	0.00757772	0.871155
AT1G17760	CSTF77		37.1645	39.2959	36.8809	37.0947		0.26554	0.000808125	0.238349	0.300444	0.361927	0.108183	0.907276
AT1G17780	AT1G17780		63.2281	55.9099	65.3434	58.3175		0.000152665	4.86173e-07	0.211484	0.309326	0.935269	0.530961	0.927858
AT1G17790	GTE5		25.1456	26.3863	23.0927	25.7106		0.049129	0.0621812	0.161304	0.672016	0.477334	0.931461	0.0976316
AT1G17810	TIP3.2		7.97455	7.098	8.63251	6.91354		0.015608	0.0494566	0.652747	0.121895	0.424117	0.936323	0.767153
AT1G17820	AT1G17820		59.6314	56.4213	57.9681	54.9889		0.0641036	0.0121097	0.350095	0.958748	0.94426	0.216542	0.262227
AT1G17830	AT1G17830		30.4149	17.9742	21.8388	15.8547		1.24843e-10	0.000515934	4.24779e-05	0.22822	0.0103732	0.0092265	0.315712
AT1G17840	ABCG11		261.759	209.29	265.189	213.033		1.02385e-09	4.25348e-06	0.631834	0.400026	0.983311	0.712152	0.648485
AT1G17850	STR8		220.239	197.614	238.552	199.747		8.87089e-05	9.69371e-08	0.171077	0.221403	0.277584	0.409726	0.85692
AT1G17860	KTI2		14.076	11.0862	13.7847	12.877		0.0104223	0.829451	0.314948	0.868257	0.164251	0.140431	0.241199
AT1G17870	EGY3		40.1087	38.3978	44.9508	43.1544		0.212257	0.213303	0.000958026	0.0533863	0.97563	0.689121	0.85257
AT1G17880	BTF3		464.67	568.751	482.33	556.697		5.18431e-19	0.202724	0.705133	0.124038	0.0477473	0.150405	0.368894
AT1G17890	GER2		112.572	85.496	115.156	89.0654		8.12724e-18	0.0623107	0.190617	0.280543	0.832967	0.692125	0.0732703
AT1G17920	HDG12		23.5449	15.2613	22.4444	16.2039		3.93656e-09	0.0448089	0.942129	0.149416	0.349136	0.251673	0.920835
AT1G17930	MAIN		28.5853	25.7906	28.3904	27.3745		0.0897854	0.252339	0.532738	0.449519	0.424762	0.0717591	0.383225
AT1G17940	AT1G17940		38.1208	45.4477	41.3692	50.8028		3.09737e-07	1.59889e-09	0.00499414	0.271109	0.480455	0.0705028	0.679397
AT1G17950	MYB52		2.68966	2.73553	2.46239	2.53345		0.822469	0.112145	0.411021	0.818232	0.961444	0.737867	0.587426
AT1G17960	AT1G17960		5.38058	7.76367	5.87925	7.87903		0.000217005	0.696832	0.5869	0.288872	0.73432	0.13883	0.663449
AT1G17970	AT1G17970		115.116	110.521	100.78	98.5811		0.277633	0.315006	6.7537e-05	0.703255	0.70071	0.00142568	0.950743
AT1G17980	PAPS1		72.4593	59.9677	82.6113	64.3394		5.14844e-11	0.0101007	0.000503743	0.663608	0.151353	0.37452	0.359586
AT1G18030	AT1G18030		50.6296	45.6737	56.9945	47.4463		1.61192e-06	7.68537e-05	0.00450102	0.692574	0.102248	0.206669	0.824756
AT1G18040	CDKD.3		30.8725	32.4046	30.4846	31.5687		0.278754	0.655249	0.61125	0.041489	0.85229	0.604691	0.109915
AT1G18060	AT1G18060		157.113	196.477	146.725	189.269		6.17551e-15	6.67229e-21	0.0382526	0.625166	0.703935	0.379182	0.938284
AT1G18070	AT1G18070		417.291	437.247	416.637	435.263		0.000186113	0.0294839	0.788339	0.0309197	0.892336	0.566144	0.421442
AT1G18075	MIR159B		9.76575	10.3737	7.49754	9.5601		0.080383	0.0680547	0.0443508	0.522723	0.337297	0.215271	0.807243
AT1G18080	RACK1A		430.264	499.586	405.51	468.809		1.34675e-09	0.0132082	0.00478428	0.970506	0.753046	0.431941	0.719789
AT1G18090	AT1G18090		26.7666	39.8804	25.5012	39.4535		2.28713e-18	0.157198	0.465804	0.66379	0.717442	0.138964	0.862991
AT1G18100	MFT		19.507	29.7024	21.171	28.2873		6.29494e-12	0.904315	0.906388	0.457211	0.1487	0.143999	0.145466
AT1G18140	LAC1		7.1876	2.1968	5.28348	2.60612		7.58963e-13	0.0665169	0.0942444	0.0806593	0.0105892	0.224304	0.259988
AT1G18150	MPK8		123.695	110.51	124.608	112.557		1.90246e-05	0.000566413	0.592801	0.852954	0.837606	0.978456	0.860827
AT1G18160	AT1G18160		115.983	102.923	117.832	96.5717		8.532e-10	0.492773	0.357254	0.811046	0.0959232	0.600199	0.52664
AT1G18170	FKBP17.2		36.9011	53.1967	35.2005	49.0162		2.01519e-16	0.347994	0.0412759	0.635728	0.383836	0.117393	0.333497
AT1G18180	AT1G18180		10.5875	12.5804	10.5545	13.3148		0.000391068	0.288008	0.584699	0.439684	0.54999	0.825963	0.538768
AT1G18190	GC2		66.504	66.5194	67.6232	66.6491		0.766546	0.17008	0.69901	0.178824	0.759302	0.00115944	0.479944
AT1G18200	RABA6B		5.70426	3.27889	9.29725	3.89101		4.12092e-10	0.958067	0.000226535	0.696978	0.00747714	0.312362	0.482072
AT1G18210	CML27		68.8297	49.62	70.2677	51.0277		2.19036e-16	0.403509	0.434479	0.679903	0.993351	0.305181	0.960123
AT1G18250	ATLP.1		38.7968	36.3246	39.178	33.0217		0.0215195	0.199506	0.428801	0.0268576	0.319046	0.820281	0.647573
AT1G18260	HRD3A		83.4899	66.7759	76.6047	64.1852		2.97952e-15	0.356564	0.00174574	0.343022	0.144899	0.232833	0.446714
AT1G18265	AT1G18265		7.4337	13.635	6.03933	14.6304		8.40538e-16	0.0447686	0.781986	0.51055	0.100514	0.491124	0.268717
AT1G18270	AT1G18270		103.805	74.251	100.166	77.9622		2.04778e-15	4.03394e-05	0.988764	0.729999	0.15637	0.0345788	0.357628
AT1G18300	NUDT4		11.0666	14.6836	10.2419	15.8883		8.67667e-09	2.3208e-05	0.790098	0.371945	0.15805	0.330359	0.220521
AT1G18320	AT1G18320		6.32121	7.66641	6.83505	7.2472		0.063285	0.00248456	0.919378	0.172616	0.319923	0.279322	0.602592
AT1G18330	RVE7		38.9744	38.8127	31.3465	33.9716		0.297427	3.96925e-05	1.15307e-06	0.0306039	0.238976	0.109153	0.702314
AT1G18335	AT1G18335		35.1438	39.3759	34.6924	36.3825		0.046255	0.577178	0.242016	0.879539	0.386919	0.885967	0.274649
AT1G18340	TFB4		33.7716	34.8434	33.0914	34.2396		0.352495	0.000122133	0.589981	0.771396	0.97439	0.939222	0.756118
AT1G18350	MKK7		1.72419	1.60912	1.96755	1.56626		0.119807	0.000166927	0.54296	0.423781	0.385756	0.0180002	0.90524
AT1G18360	AT1G18360		145.398	158.045	130.057	157.65		1.01038e-08	1.9068e-05	0.0135143	0.60433	0.0187433	0.392419	0.725957
AT1G18370	KIN7A		27.6364	40.9683	28.7492	38.0494		2.45132e-08	1.85968e-09	0.618767	0.0281513	0.26829	0.996232	0.96795
AT1G18382	AT1G18382		2.39727	2.02416	2.76066	2.0706		0.0287181	0.093368	0.39241	0.501476	0.507895	0.354019	0.859053
AT1G18390	AT1G18390		9.74895	5.97784	11.4817	8.61555		8.72928e-07	0.162173	0.000695134	0.321008	0.465315	0.312602	0.0666627
AT1G18400	BEE1		161.151	145.192	337.697	249.55		3.76427e-06	0.0027631	1.95058e-21	0.610766	0.000873861	4.62015e-08	0.355331
AT1G18410	AT1G18410		3.18348	3.95172	3.49825	5.00373		0.00492273	0.0941602	0.0853939	0.659427	0.349947	0.463684	0.959063
AT1G18415	AT1G18415		35.1713	30.8956	37.0641	32.3216		0.000123618	0.22223	0.139591	0.286049	0.834166	0.719553	0.38612
AT1G18420	ALMT3		43.7971	36.41	49.4737	38.9246		2.18331e-10	0.303727	0.00120862	0.466889	0.197362	0.809463	0.0367353
AT1G18440	AT1G18440		50.2893	66.968	49.0788	59.7196		8.18558e-12	0.0438384	0.0138726	0.248407	0.0759884	0.485393	0.866814
AT1G18450	ARP4		104.215	115.799	106.088	113.515		0.000181732	0.00291655	0.932237	0.854699	0.390932	0.705726	0.419372
AT1G18460	AT1G18460		198.151	149.768	197.491	155.827		9.33484e-18	3.1568e-13	0.49706	0.0469159	0.398583	0.00980754	0.0949817
AT1G18470	AT1G18470		102.02	99.3267	92.9852	89.4075		0.207215	3.57245e-09	0.000256149	0.80815	0.857996	0.130345	0.906935
AT1G18480	SLP2		28.8724	28.4255	29.4165	29.9055		0.982679	0.123433	0.298556	0.275643	0.629776	0.518046	0.159828
AT1G18485	PCMP.H8		23.2615	32.1877	20.1394	32.4711		8.99931e-16	0.00747969	0.174003	0.273855	0.103878	0.253473	0.0909211
AT1G18490	PCO3		37.0173	38.9555	40.7375	40.7784		0.430419	0.281299	0.0295056	0.0925269	0.449644	0.052706	0.778244
AT1G18500	IPMS1		80.4815	94.3851	82.5247	89.7276		9.32472e-07	0.0308219	0.508383	0.828312	0.0927497	0.976392	0.550416
AT1G18540	RPL6A		813.07	1028.42	833.259	995.823		6.10815e-26	4.81738e-10	0.59314	0.454459	0.0253589	0.0154399	0.637905
AT1G18550	KIN8A		16.3984	17.0894	19.0928	18.2159		0.9092	0.00314819	0.0213356	0.1081	0.3374	0.200362	0.623069
AT1G18560	AT1G18560		15.216	14.5374	16.2022	15.2864		0.220345	0.13302	0.18268	0.108233	0.854552	0.676046	0.363989
AT1G18570	MYB51		20.6145	9.4055	19.5884	10.6224		2.19322e-17	0.000323732	0.916158	0.947857	0.218141	0.0669613	0.0405065
AT1G18580	GAUT11		56.6979	37.9914	65.4721	39.2927		1.12507e-23	0.874476	0.00132105	0.716161	0.0155243	0.738024	0.490964
AT1G18590	SOT17		155.65	165.791	136.934	135.748		0.495576	9.6659e-07	0.000379507	0.0558369	0.38921	0.0538199	0.294467
AT1G18600	RBL12		35.3747	30.6176	33.6928	30.3358		0.000589305	0.32517	0.387105	0.695216	0.536944	0.309749	0.198121
AT1G18610	AT1G18610		41.0771	25.7289	41.9254	25.5651		6.35279e-19	0.00172275	0.795619	0.19176	0.701757	0.221761	0.7435
AT1G18620	AT1G18620		150.655	122.837	160.272	128.8		2.56209e-15	2.23091e-12	0.0102519	0.240906	0.538265	0.0348185	0.148201
AT1G18630	RBG6		48.8869	52.3796	51.8837	46.7483		0.522819	0.0132315	0.306519	0.00980439	0.00120072	0.222004	0.34865
AT1G18640	PSP		112.965	96.8493	120.744	92.0688		1.52213e-14	0.0160845	0.521985	0.459047	0.00874369	0.819522	0.614635
AT1G18650	PDCB3		157.14	143.291	149.945	130.064		2.74304e-07	4.44256e-15	0.00098797	0.784168	0.313727	0.0649501	0.943451
AT1G18660	AT1G18660		222.096	249.914	228.414	248.946		1.64814e-09	2.16568e-08	0.447188	0.124074	0.301515	0.0588857	0.236699
AT1G18670	IBS1		71.8322	61.4206	73.6211	61.3474		2.0788e-07	0.0224741	0.665434	0.347872	0.638875	0.809147	0.554973
AT1G18680	AT1G18680		15.5205	16.7946	14.4947	16.0158		0.0547791	0.260786	0.211563	0.213302	0.863549	0.0946745	0.273192
AT1G18690	XXT4		25.2368	25.5351	24.5811	24.6106		0.855187	0.503058	0.380161	0.163654	0.881029	0.165615	0.411031
AT1G18700	AT1G18700		86.3396	81.3468	87.489	80.9695		0.00183985	0.479548	0.828862	0.255902	0.669215	0.895983	0.592543
AT1G18710	AtMYB47		17.8878	42.42	23.388	55.1721		1.75808e-22	1.05778e-06	1.86308e-05	0.382515	0.0726124	0.534022	0.289536
AT1G18720	AT1G18720		107.113	109.508	105.249	116.057		0.0104489	2.38973e-11	0.353882	0.96886	0.0981899	0.968418	0.466215
AT1G18730	PNSB4		165.027	319.468	152.853	308.424		8.95519e-43	0.276921	0.0259724	0.673334	0.912279	0.766825	0.918527
AT1G18735	AT1G18735		86.1593	168.977	87.1484	175.648		5.98335e-42	0.0758103	0.191275	0.0383646	0.331105	0.684166	0.785353
AT1G18740	AT1G18740		94.4175	67.8583	97.8373	72.7378		2.0164e-14	2.42431e-08	0.129457	0.0282705	0.788106	0.185286	0.607205
AT1G18745	AT1G18745		53.1601	62.3557	57.0883	62.189		0.000225886	0.109625	0.310247	0.698006	0.269638	0.819514	0.973001
AT1G18750	AGL65		8.47886	17.3582	9.24569	17.1448		3.11666e-19	0.00240963	0.688028	0.347826	0.477532	0.727105	0.23833
AT1G18773	AT1G18773		9.83709	15.373	9.25874	14.1226		3.092e-11	0.0745151	0.172477	0.394993	0.614155	0.146545	0.760904
AT1G18800	NRP2		104.087	140.34	105.707	131.158		4.49378e-17	6.15406e-13	0.181878	0.553741	0.0581007	0.00505513	0.993458
AT1G18810	PKS3		7.04443	26.9329	6.28641	20.0247		1.1109e-30	0.0262593	2.69902e-05	0.0478423	0.000584694	0.499757	0.64093
AT1G18840	IQD30		148.05	101.171	157.772	104.41		3.09314e-30	0.112523	0.0146542	0.859945	0.214903	4.66307e-05	0.0668526
AT1G18850	AT1G18850		23.5834	25.1596	26.5538	26.1049		0.574463	0.000671944	0.0539457	0.0514697	0.314304	0.574075	0.429866
AT1G18870	ICS2		17.7587	15.3893	16.1854	17.3454		0.426657	1.93088e-08	0.800944	0.1195	0.0224441	0.0338312	0.0486656
AT1G18871	AT1G18871		2.35013	2.49893	2.44971	1.95983		0.530777	0.346765	0.419666	0.795387	0.24211	0.0752934	0.853086
AT1G18880	NPF2.9		34.6366	35.812	39.4742	31.8859		0.0235005	0.00338992	0.743101	0.500289	0.00228798	0.450978	0.728856
AT1G18890	CPK10		130.849	119.902	144.857	128.71		1.45819e-07	3.78707e-08	5.54302e-06	0.807315	0.267073	0.770032	0.963664
AT1G18900	AT1G18900		26.6073	25.9241	26.6912	26.3765		0.650175	0.0653217	0.807347	0.69449	0.866932	0.325233	0.283585
AT1G18910	AT1G18910		28.0043	19.0032	28.2437	18.4278		2.43109e-11	0.0185312	0.888327	0.560335	0.733531	0.219711	0.475847
AT1G18940	AT1G18940		2.19505	1.80505	2.24801	2.23684		0.31587	0.568324	0.226281	0.00233621	0.343397	0.261273	0.967602
AT1G18950	AT1G18950		127.055	141.488	124.321	133.379		6.62016e-06	0.00280794	0.0279232	0.220904	0.269725	0.549605	0.707746
AT1G18990	MYOB5		1.37399	1.8028	1.23315	1.44813		0.030541	0.923851	0.093771	0.284662	0.466019	0.803205	0.650036
AT1G19000	AT1G19000		485.806	406.5	403.495	357.89		1.28821e-12	3.34834e-13	2.19229e-13	0.279334	0.0235329	0.000787883	0.0512788
AT1G19010	AT1G19010		20.2203	25.4376	18.7057	26.4372		1.26457e-09	0.00495156	0.782445	0.547997	0.180277	0.363903	0.691873
AT1G19020	AT1G19020		6.20235	2.85392	8.98454	4.61932		7.24532e-11	0.00275111	2.52518e-05	0.00316682	0.317377	0.44992	0.830458
AT1G19025	AT1G19025		11.4996	11.1309	12.1527	10.858		0.102822	0.527614	0.7068	0.199992	0.36073	0.0730526	0.448946
AT1G19050	ARR7		193.174	147.653	300.708	208.517		1.86057e-21	2.70771e-20	3.11968e-26	0.00967341	1.87126e-05	3.34569e-17	0.013242
AT1G19070	AT1G19070		3.95983	4.26862	3.96202	4.55083		0.218523	0.232591	0.695263	0.0318084	0.699716	0.73015	0.865397
AT1G19080	TTN10		27.0497	33.2493	26.5823	35.5134		5.59582e-08	0.889851	0.473898	0.738048	0.277394	0.385377	0.939312
AT1G19100	MORC6		28.3496	31.1243	28.9381	30.6938		0.031152	0.00926847	0.939083	0.793107	0.622483	0.493537	0.787634
AT1G19110	AT1G19110		86.1172	79.7337	86.8807	79.6044		0.000136043	0.0171718	0.852052	0.0563237	0.792935	0.0686141	0.0258721
AT1G19120	LSM1A		81.8823	76.8921	82.4249	75.595		0.00320943	0.606277	0.846225	0.345449	0.636518	0.171001	0.477743
AT1G19130	AT1G19130		188.548	138.951	189.346	140.136		2.01467e-23	0.179019	0.768388	0.790624	0.954145	0.875612	0.362944
AT1G19140	AT1G19140		42.0129	52.7494	39.3813	47.6708		7.09975e-09	1.50964e-19	0.00967257	0.415447	0.401667	0.534894	0.979411
AT1G19150	LHCA6		57.5943	131.16	47.8715	124.304		2.36077e-33	0.00461517	0.0188732	0.556917	0.679126	0.197462	0.870609
AT1G19170	AT1G19170		37.2624	33.7415	38.7133	33.4489		0.00120797	0.873565	0.658082	0.332733	0.505692	0.706564	0.626731
AT1G19180	TIFY10A		22.5161	19.9484	30.6146	21.9878		0.00177745	0.128599	0.0044138	0.931134	0.0831765	0.034463	0.938227
AT1G19190	CXE1		2.93376	2.01884	3.37782	2.3363		3.09157e-05	0.607143	0.0876847	0.0310141	0.774311	0.235279	0.312644
AT1G19200	AT1G19200		3.17692	4.54999	3.35243	4.72614		0.000215537	0.827195	0.619293	0.849793	0.99927	0.788791	0.598249
AT1G19220	ARF19		70.2075	54.459	103.339	66.4857		2.81496e-17	1.46524e-08	2.06918e-14	0.0218794	2.96751e-05	0.00294953	0.420772
AT1G19230	RBOHE		4.94496	4.1885	5.62999	4.95043		0.0731604	0.1919	0.0710468	0.429551	0.922689	0.0469364	0.108559
AT1G19240	AT1G19240		19.4942	17.9792	22.3813	16.4331		0.00013055	0.0810011	0.469898	0.398241	0.0188967	0.121175	0.167516
AT1G19270	DA1		36.9164	33.4132	35.7671	36.1267		0.15713	1.32386e-06	0.479138	0.00461564	0.0832186	0.985875	0.115785
AT1G19290	AT1G19290		9.95862	10.3242	9.58101	10.1151		0.467668	0.798395	0.635441	0.752455	0.891606	0.238604	0.578494
AT1G19300	GATL1		36.2947	31.8326	41.933	32.4381		2.49106e-06	3.62387e-07	0.0250379	0.236082	0.0691948	0.245551	0.590382
AT1G19310	AT1G19310		22.7231	19.6381	22.5116	20.8701		0.0140859	4.25619e-10	0.588611	0.668558	0.444701	0.887296	0.111141
AT1G19330	AT1G19330		77.6632	59.2214	63.1543	55.3704		6.97694e-10	1.76414e-09	4.26967e-06	0.320651	0.00510629	0.000626118	0.144747
AT1G19340	AT1G19340		17.0932	18.2663	13.7644	17.4321		0.00338572	5.45163e-06	0.0111099	0.367649	0.122673	0.525799	0.104358
AT1G19350	BES1		512.223	426.801	568.745	530.405		0.00894688	6.35682e-09	0.000864903	0.941739	0.310107	0.0308708	0.869525
AT1G19360	RRA3		55.0969	31.6174	52.9504	35.3183		4.6333e-22	0.060937	0.601011	0.277542	0.0519951	0.286793	0.753438
AT1G19370	AT1G19370		27.0107	21.9742	30.7157	25.3974		5.27703e-06	3.30966e-33	0.0011462	0.152516	0.893849	0.000107947	0.571812
AT1G19380	AT1G19380		47.3345	16.896	78.0408	33.4326		3.78726e-17	1.98141e-05	1.3606e-09	0.000116467	0.0406305	0.304578	0.314218
AT1G19394	AT1G19394		5.14938	4.43919	4.86919	3.74326		0.0365427	0.342078	0.261121	0.659381	0.630989	0.641916	0.299654
AT1G19396	AT1G19396		4.65114	4.22908	4.57701	4.25913		0.302047	0.0170527	0.950795	0.22413	0.884052	0.277061	0.935967
AT1G19397	AT1G19397		10.8347	10.7327	12.4044	10.8637		0.118444	0.0827472	0.106197	0.119892	0.170623	0.6044	0.182501
AT1G19400	AT1G19400		81.9872	106.989	78.4675	111.417		5.98158e-20	1.67589e-12	0.843621	0.0535108	0.0873758	0.576438	0.234746
AT1G19415	AT1G19415		2.16513	2.48957	1.81311	2.42696		0.0262972	0.400739	0.319481	0.49088	0.48636	0.110031	0.156013
AT1G19420	AT1G19420		3.03689	3.39489	3.47858	3.30386		0.776498	0.303513	0.587321	0.561057	0.410284	0.537314	0.288286
AT1G19430	AT1G19430		117.883	98.7195	123.572	107.156		4.19007e-12	0.00606776	0.00152475	0.157501	0.523646	5.65121e-05	0.586305
AT1G19440	KCS4		85.4825	71.9635	101.461	83.4449		1.8806e-08	0.302465	5.29786e-07	0.708541	0.369977	0.00677474	0.136811
AT1G19450	AT1G19450		151.34	207.293	147.593	197.553		1.2726e-15	6.12726e-23	0.198173	0.13842	0.565688	0.0332502	0.756347
AT1G19480	AT1G19480		14.8563	15.0916	15.4937	14.2047		0.479824	0.450279	0.866881	0.180714	0.30757	0.966692	0.313349
AT1G19485	AT1G19485		90.5229	111.324	92.953	114.216		3.79761e-10	0.285758	0.362006	0.811161	0.936812	0.268289	0.993568
AT1G19490	AT1G19490		7.95604	7.7886	7.32345	8.13994		0.5476	2.70647e-05	0.794211	0.350694	0.36274	0.471854	0.467495
AT1G19510	RL5		1	1	1.0212	1		0.32066	0.424065	0.32066	0.424065	0.32066	0.424065	0.424065
AT1G19520	NFD5		70.828	78.7248	69.4267	75.8751		0.00154966	0.0178169	0.332766	0.821167	0.740651	0.0357898	0.909061
AT1G19540	AT1G19540		23.9746	11.2112	30.8191	13.4519		9.95809e-22	0.0303503	9.70977e-05	0.246343	0.0399674	0.100911	0.629722
AT1G19560	AT1G19560		4.8019	4.82136	4.22158	4.64403		0.558779	0.0283309	0.317261	0.593637	0.593836	0.855788	0.264069
AT1G19570	DHAR1		423.117	313.268	368.301	276.676		8.09933e-12	0.101805	0.000422778	0.68952	0.463478	0.00806176	0.545043
AT1G19580	GAMMACA1		83.6865	84.4918	77.8582	82.3068		0.16853	0.812314	0.0373213	0.556641	0.338008	0.974744	0.188687
AT1G19600	AT1G19600		108.883	108.563	108.084	106.2		0.661332	0.00162324	0.530015	0.0234881	0.755746	0.0710022	0.504426
AT1G19610	PDF1.4		1.2192	1.55038	1.19738	1.8098		0.000405612	0.819488	0.353401	0.267357	0.272588	0.962733	0.776033
AT1G19620	AT1G19620		1.71811	4.20682	1.77645	4.17941		7.28995e-15	0.0754276	0.950832	0.329568	0.864262	0.339742	0.0250694
AT1G19630	CYP722A1		11.0932	15.5192	13.6595	17.1294		0.00017915	0.628462	0.040119	0.105081	0.633752	0.62613	0.80471
AT1G19640	JMT		1.59109	1.6394	1.42483	1.62726		0.354012	0.0900923	0.50896	0.741397	0.56818	0.330508	0.388331
AT1G19650	SFH4		57.3108	65.4615	47.6726	61.8371		1.4119e-06	0.0931079	0.00254832	0.364445	0.16054	0.325468	0.402167
AT1G19660	BBD2		86.3646	81.9459	71.5886	82.8877		0.0808303	0.000599672	0.000660573	0.851626	0.000129743	5.22305e-06	0.158774
AT1G19670	CLH1		434.079	363.605	281.255	303.388		0.221193	0.132502	7.00538e-07	0.962015	0.0207734	0.00708181	0.815496
AT1G19680	AT1G19680		49.2717	44.2595	44.2405	43.8592		0.0300733	4.84921e-06	0.028967	0.303509	0.0614259	0.47688	0.619131
AT1G19690	AT1G19690		99.6561	99.003	98.8073	97.2421		0.648361	0.119894	0.591729	0.62648	0.851187	0.420734	0.790063
AT1G19700	BLH10		50.7841	52.908	41.1552	45.1581		0.02585	2.24256e-07	1.10121e-08	0.0595305	0.48752	0.78456	0.0477926
AT1G19710	AT1G19710		100.222	82.8499	105.66	83.1607		1.10836e-12	0.0814936	0.218435	0.90594	0.271841	0.201776	0.77037
AT1G19715	JAL3		209.792	247.998	194.872	251.24		4.46523e-17	0.0836699	0.178575	0.182132	0.0380839	0.0201203	0.0884596
AT1G19720	DYW7		127.614	179.611	124.332	168.151		3.68322e-20	0.168096	0.0534797	0.63203	0.279727	0.00500744	0.48954
AT1G19730	TRX4		23.2624	25.261	22.687	25.2119		0.0149095	0.624287	0.731556	0.684969	0.772445	0.112016	0.0866872
AT1G19740	AT1G19740		82.263	105.294	81.4469	109.258		4.64344e-14	0.0276424	0.564479	0.068785	0.382278	0.239616	0.640925
AT1G19750	AT1G19750		2.35523	2.1396	2.90299	2.55422		0.175689	0.463863	0.0225028	0.101289	0.747942	0.161569	0.0925442
AT1G19770	PUP14		77.3282	50.7232	77.6386	54.045		8.48175e-19	3.62285e-07	0.389198	0.00577976	0.474943	0.0187038	0.606422
AT1G19780	CNGC8		4.82109	3.53822	5.01504	3.46606		6.44152e-05	0.000195739	0.855668	0.0180724	0.691189	0.415693	0.665869
AT1G19800	TGD1		57.3989	65.975	55.6332	64.3641		3.93332e-07	0.356514	0.279661	0.848934	0.960308	0.858821	0.327082
AT1G19835	FPP4		338.983	324.698	409.584	352.011		0.000379817	1.0635e-07	2.84586e-06	0.873984	0.0277378	0.113044	0.688868
AT1G19840	SAUR53		6.65777	6.95794	6.64337	5.10476		0.200527	0.37724	0.0552922	0.633646	0.0590597	0.734398	0.280945
AT1G19850	ARF5		31.6579	38.2534	36.0447	39.1785		0.0092624	0.171723	0.148624	0.0545093	0.344524	0.359837	0.347409
AT1G19860	AT1G19860		41.1107	41.3686	43.9964	43.334		0.872306	0.419687	0.0570022	0.930932	0.714717	0.307999	0.303946
AT1G19870	IQD32		183.595	175.154	208.444	184.783		0.000248117	0.841685	9.26023e-05	0.528965	0.0716319	0.891411	0.7095
AT1G19880	AT1G19880		130.076	163.812	135.301	167.419		1.3811e-19	0.1282	0.0999808	0.128785	0.761038	0.0519782	0.353445
AT1G19910	VHA.C2		526.091	286.366	476.517	282.552		6.88098e-37	0.421082	0.00328799	0.30606	0.0111123	0.0813682	0.405228
AT1G19920	APS2		245.128	260.008	236.617	254.079		0.000416278	1.08526e-26	0.102727	0.160321	0.768389	0.361323	0.868359
AT1G19940	AtGH9B5		42.9403	24.1306	50.0084	23.7075		2.51696e-18	0.000210754	0.0889961	0.0564182	0.0558617	0.746068	0.951459
AT1G19950	HVA22H		24.064	21.2539	23.5668	19.998		0.000658883	0.0497785	0.33098	0.881147	0.673134	0.67726	0.85366
AT1G19960	AT1G19960		423.744	255.641	323.686	246.91		3.44634e-19	2.73731e-09	7.58799e-07	0.00112024	2.13515e-05	0.00434166	0.408388
AT1G19970	AT1G19970		21.3081	19.1443	21.5769	20.1459		0.0214791	0.636422	0.408822	0.01907	0.633211	0.275029	0.198779
AT1G19980	AT1G19980		10.7064	12.7298	10.1791	12.5905		0.000577712	0.111775	0.589901	0.389001	0.753548	0.223123	0.296016
AT1G19990	AT1G19990		57.5716	71.7816	59.4588	76.708		5.16586e-10	0.690814	0.12437	0.0586423	0.490217	0.846816	0.705157
AT1G20010	TUBB5		827.867	632.28	887.21	672.847		6.60743e-19	1.12236e-19	0.00449917	0.39567	0.583213	0.978149	0.823962
AT1G20015	AT1G20015		2.19938	2.33623	1.96477	2.18221		0.410632	0.0352225	0.367007	0.911314	0.851212	0.161423	0.613569
AT1G20020	LFNR2		1236.07	1872.47	1289.42	1836.54		1.64905e-37	2.66669e-34	0.711235	5.62214e-08	0.060755	0.0102484	0.145574
AT1G20030	AT1G20030		4.21289	5.14838	6.06121	5.37573		0.717999	6.61359e-14	0.0036	0.0020868	0.0214844	0.0997917	0.42268
AT1G20050	HYD1		133.517	91.1865	125.877	93.7474		1.49975e-27	0.194534	0.238328	0.33272	0.019552	0.421176	0.28316
AT1G20060	AT1G20060		15.6885	21.1324	15.814	20.1981		3.94937e-07	1.91343e-05	0.647331	0.10759	0.549098	0.526087	0.268809
AT1G20065	AT1G20065		5.80959	8.66796	7.21905	8.04988		0.00296916	0.418326	0.511526	0.234159	0.0953	0.606868	0.433648
AT1G20070	AT1G20070		10.9556	14.2403	11.4282	14.0493		0.000362189	0.91588	0.858844	0.852983	0.675266	0.234188	0.569245
AT1G20080	SYT2		3.67778	4.58354	3.58459	4.35684		0.0257699	0.0679283	0.665553	0.312114	0.85676	0.642431	0.862702
AT1G20090	ARAC4		154.187	153.867	178.246	165.358		0.027256	2.49678e-14	5.52635e-08	0.764687	0.0353585	6.63734e-07	0.398933
AT1G20100	AT1G20100		450.55	452.379	470.877	471.996		0.879837	0.079336	0.0434485	0.977657	0.970976	0.00745789	0.976067
AT1G20110	FREE1		147.178	116.587	150.125	122.58		3.11743e-20	0.663108	0.0528248	0.0464645	0.504473	0.440723	0.873279
AT1G20120	AT1G20120		3.24119	4.62099	3.12818	4.99417		0.000275928	0.115086	0.760044	0.726402	0.568479	0.948814	0.201161
AT1G20140	ASK4		18.4988	21.2683	21.4472	21.6293		0.0436985	0.000394625	0.0242334	0.466983	0.0761036	0.000262917	0.482517
AT1G20160	CRSP		5.20155	8.48347	8.78061	11.1505		0.00037438	0.470186	9.77989e-05	0.889549	0.548752	0.101295	0.835786
AT1G20190	EXPA11		352.603	166.3	421.135	212.708		3.91367e-18	4.40078e-08	0.00118719	0.131062	0.517832	0.000834098	0.79062
AT1G20200	RPN3A		84.1912	74.4424	83.5933	73.792		4.88118e-06	0.643341	0.753286	0.593953	0.989453	0.340494	0.219574
AT1G20220	AT1G20220		167.943	244.145	172.384	228.372		1.06191e-22	0.000390157	0.224797	0.42676	0.0322226	0.0355183	0.611661
AT1G20225	AT1G20225		52.7965	39.417	47.9634	39.6409		4.58715e-10	0.936889	0.130239	0.440327	0.0974238	0.876469	0.29618
AT1G20230	PCMP.H21		5.73973	5.66112	5.44278	5.80536		0.744556	8.5032e-05	0.860879	0.75561	0.612891	0.451927	0.256338
AT1G20260	VHA.B3		402.761	309.097	398.577	322.111		2.61363e-25	1.30272e-15	0.410979	0.842194	0.111599	0.775317	0.930927
AT1G20270	P4H3		64.4092	57.0389	69.066	55.7283		8.97807e-11	0.00326294	0.224124	0.758703	0.0320136	0.178796	0.772303
AT1G20300	AT1G20300		22.8463	21.7675	24.3655	23.7669		0.303814	0.158516	0.0331043	0.922477	0.76766	0.985615	0.121063
AT1G20330	SMT2		216.526	201.486	225.401	201.779		0.000155586	2.0829e-09	0.346886	0.207692	0.378424	0.156286	0.967752
AT1G20340	DRT112		1746.95	3816.98	1660.07	3721.7		1.62034e-43	2.95883e-08	0.174015	0.459229	0.949721	0.403946	0.842724
AT1G20370	AT1G20370		36.4895	40.1482	37.0819	41.4265		0.0146638	0.523538	0.560664	0.392707	0.830876	0.468719	0.94761
AT1G20380	AT1G20380		17.8404	27.4012	17.1339	25.1756		1.34482e-12	0.00288709	0.157928	0.351515	0.462131	0.635715	0.616231
AT1G20390	AT1G20390		7.23724	19.1594	6.99389	22.3737		2.90221e-22	0.157074	0.131596	0.656788	0.0801201	0.556828	0.953967
AT1G20410	AT1G20410		46.752	45.7132	47.8929	43.4658		0.0417839	4.49163e-05	0.676033	0.279728	0.202965	0.171323	0.69082
AT1G20430	AT1G20430		62.5291	69.73	61.6186	66.6496		0.000918548	0.137622	0.263006	0.104241	0.541572	0.193527	0.912594
AT1G20440	COR47		1273.58	655.695	1628.95	786.731		5.16232e-32	1.22727e-27	1.76301e-09	1.36674e-05	0.00218834	0.000223737	0.248095
AT1G20450	ERD10		954.482	647.333	1205.51	798.869		9.31421e-23	3.89792e-26	1.10972e-11	0.821007	0.049738	3.97731e-11	0.840703
AT1G20460	AT1G20460		11.7571	8.64116	11.7917	8.10138		1.32546e-07	0.023716	0.665308	0.661936	0.622925	0.382785	0.34645
AT1G20470	SAUR60		7.11401	14.908	7.75146	12.9203		9.65149e-14	0.318975	0.342156	0.349513	0.0670963	0.660586	0.537224
AT1G20480	X4CLL2		7.00269	9.44526	6.57559	8.86117		3.89064e-06	0.393736	0.288444	0.863761	0.868597	0.47424	0.422469
AT1G20490	AT1G20490		14.4532	12.7352	10.6133	12.0601		0.860677	0.00160016	0.00450196	0.0157902	0.04343	0.112863	0.773224
AT1G20510	X4CLL5		155.984	129.926	161.057	130.503		5.12003e-10	0.00100336	0.475894	0.145448	0.570211	0.0451763	0.276941
AT1G20515	AT1G20515		6.56549	5.3664	6.5009	5.87455		0.0358703	0.23711	0.60492	0.705806	0.504401	0.242222	0.89049
AT1G20520	AT1G20520		5.62195	4.70626	5.65894	4.71712		0.0103158	0.304013	0.946084	0.0217983	0.97054	0.409677	0.775282
AT1G20530	AT1G20530		2.74359	4.47416	2.32109	3.27617		2.13127e-05	0.0914456	0.0076356	0.556338	0.193143	0.216814	0.827105
AT1G20540	AT1G20540		77.0444	88.4789	72.5047	81.7824		1.66899e-05	0.422233	0.0145543	0.307751	0.632248	0.942401	0.923955
AT1G20550	OFUT6		28.4487	29.1709	31.8091	33.9731		0.183027	5.20822e-06	0.000297763	0.80356	0.503978	0.302808	0.991479
AT1G20560	AAE1		89.4696	75.0674	94.5464	77.6285		4.47879e-11	0.00439627	0.0627769	0.11499	0.53557	0.222938	0.896254
AT1G20570	AT1G20570		9.62603	11.9627	9.11898	13.0405		1.42132e-07	0.0813613	0.59627	0.499762	0.143859	0.0333463	0.775192
AT1G20575	DPMS1		36.9496	33.0167	41.1671	34.5853		3.52751e-05	0.751919	0.0176985	0.353145	0.270111	0.160003	0.717163
AT1G20580	SMD3B		131.691	158.284	133.76	149.257		6.61682e-10	0.0188913	0.243043	0.685513	0.0645252	0.289626	0.143681
AT1G20610	CYCB2.3		14.1998	20.6963	15.6196	17.5112		9.48301e-05	1.26435e-05	0.387093	0.028657	0.0261997	0.463344	0.839996
AT1G20620	CAT3		4272.47	2345.07	3579.38	2177.58		8.38399e-39	6.09984e-11	2.23321e-09	5.89607e-06	8.26696e-05	0.000955311	0.0218128
AT1G20630	CAT1.1		25.5134	35.4339	22.5199	38.1474		1.04813e-18	9.7777e-07	0.896456	0.000161925	0.00955562	0.831237	0.197862
AT1G20640	NLP4		58.0909	66.5502	57.0477	64.7324		2.9941e-05	0.00359692	0.432248	0.852793	0.831282	0.389231	0.815028
AT1G20650	PBL21		114.072	109.051	100.235	108.381		0.5221	3.16656e-06	0.00386311	0.298085	0.00840732	0.300945	0.69743
AT1G20670	AT1G20670		84.4247	87.4942	85.2322	93.7656		0.0728464	0.896663	0.270416	0.706176	0.394143	0.349667	0.766983
AT1G20690	AT1G20690		30.9603	36.6155	32.7468	40.0757		8.10744e-06	0.0888486	0.0559423	0.315487	0.537369	0.353918	0.800022
AT1G20691	AT1G20691		16.8813	21.9537	16.8302	20.972		2.01686e-06	0.383848	0.564061	0.508641	0.603144	0.17302	0.567141
AT1G20693	HMGB2		432.438	477.138	450.181	526.787		6.56653e-11	1.11121e-50	6.17087e-05	0.00190807	0.0476344	0.303553	0.0936918
AT1G20696	HMGB3		337.47	387.985	348.796	400.778		7.53573e-14	1.33451e-56	0.0330021	0.0852138	0.895201	3.63392e-05	0.888805
AT1G20720	AT1G20720		34.6588	42.7994	36.898	41.881		0.000122127	0.00036075	0.683837	0.664554	0.331584	0.666404	0.893635
AT1G20760	AT1G20760		99.5463	72.6411	105.053	75.056		4.81211e-21	0.617362	0.0685628	0.180403	0.472815	0.730808	0.570159
AT1G20770	AT1G20770		110.741	97.0364	106.676	98.438		1.07883e-09	0.00778882	0.397892	0.041245	0.0851688	0.718889	0.448082
AT1G20780	PUB44		68.3652	54.191	74.468	60.6648		1.88077e-09	3.92745e-14	0.00284176	0.0389136	0.927624	0.0115925	0.592163
AT1G20810	FKBP18		117.493	178.909	108.245	177.249		2.05631e-23	0.0198177	0.222106	0.65299	0.394412	0.690366	0.811444
AT1G20816	OEP21A		22.0169	30.5614	19.0064	29.4336		4.24484e-15	3.50834e-08	0.0338948	0.118993	0.328453	0.0351139	0.165166
AT1G20823	ATL80		35.4922	25.9394	25.3566	23.1667		3.35861e-06	1.53876e-15	4.69962e-07	0.122031	0.00231202	0.253093	0.32218
AT1G20830	MCD1		22.4407	30.5617	21.5148	29.0521		6.38222e-12	0.271479	0.206037	0.72593	0.760589	0.718991	0.435031
AT1G20840	MSSP1		370.376	194.725	356.038	195.65		9.16235e-28	8.76353e-09	0.485075	0.0440051	0.427148	0.0384084	0.314997
AT1G20850	XCP2		149.678	198.125	152.468	189.747		1.6471e-05	0.668422	0.764253	0.894633	0.549227	0.556635	0.221201
AT1G20870	IDM3		7.92773	10.1728	6.46089	9.46466		1.89262e-05	0.310492	0.0616499	0.796458	0.509925	0.582849	0.8784
AT1G20880	AT1G20880		17.4158	17.3581	17.3454	16.2119		0.463318	0.945599	0.453859	0.930285	0.507572	0.986966	0.806788
AT1G20890	AT1G20890		23.6192	22.5455	23.4779	22.4837		0.29135	0.169218	0.917087	0.0815871	0.967537	0.89604	0.860263
AT1G20910	ARID6		29.0858	39.6457	28.8463	38.5894		1.76775e-11	0.957399	0.612673	0.950235	0.749524	0.457873	0.744562
AT1G20920	RH42		945.921	1096.62	952.71	1103.97		5.02339e-05	0.11611	0.840528	0.82909	0.993656	0.879413	0.998716
AT1G20930	CDKB2.2		16.5484	22.1111	16.4961	16.9475		0.00646532	7.04047e-05	0.0174741	0.433842	0.0197671	0.678025	0.761693
AT1G20950	PFP.ALPHA1		195.875	198.864	206.012	196.9		0.418108	0.00827513	0.280696	0.552521	0.111918	0.0403471	0.663684
AT1G20960	BRR2A		383.605	364.915	384.475	373.403		0.0376613	4.6941e-08	0.507614	0.632453	0.589424	0.124423	0.645192
AT1G20970	AT1G20970		619.661	484.13	697.238	529.885		3.14281e-12	0.00152732	0.00107607	0.467386	0.382191	0.772773	0.942268
AT1G20980	SPL14		213.482	183.32	240.472	210.926		2.63816e-11	1.53018e-06	4.72765e-10	0.0545675	0.935443	0.000770144	0.77002
AT1G20990	AT1G20990		6.97248	5.84592	6.54875	5.4469		0.015034	0.170358	0.360746	0.434797	0.978039	0.129382	0.617451
AT1G21000	AT1G21000		11.3746	15.0146	9.45132	14.8591		5.23777e-09	9.1104e-07	0.131967	0.900864	0.199195	0.0568194	0.511095
AT1G21010	AT1G21010		8.74886	9.02633	9.67644	11.3482		0.0845426	0.15427	0.00472694	0.648474	0.214946	0.522184	0.134254
AT1G21050	AT1G21050		6.27	11.0729	12.7252	16.3093		5.90627e-08	1.01903e-07	2.37907e-12	0.0561826	0.382259	4.39948e-06	0.943917
AT1G21060	AT1G21060		35.5304	30.4168	32.1637	29.7247		0.0116617	1.85258e-09	0.168514	0.659226	0.362407	0.0209389	0.94062
AT1G21065	AT1G21065		103.208	135.985	104.324	138.865		3.21109e-20	0.000660966	0.450029	0.428777	0.738206	0.47744	0.997361
AT1G21070	URGT2		37.4905	27.1304	40.7759	28.105		2.08806e-16	0.819398	0.0531104	0.23712	0.289706	0.00872548	0.201607
AT1G21080	AT1G21080		97.6441	89.3499	103.83	85.4311		1.56783e-09	0.170848	0.55873	0.00629682	0.0107578	0.760047	0.425195
AT1G21090	AT1G21090		13.1426	16.3506	12.1459	13.228		0.000519719	0.524677	0.000829776	0.00675423	0.0759151	0.0157659	0.0357539
AT1G21120	AT1G21120		1.62185	2.37253	1.60164	2.56376		0.000334633	0.0375663	0.707898	0.617958	0.643297	0.0536385	0.90789
AT1G21130	IGMT4		297.212	141.964	201.799	137.087		5.82721e-23	0.000483793	6.3606e-09	0.0560859	9.0705e-08	1.61219e-07	0.024095
AT1G21140	AT1G21140		5.93164	7.51502	6.44332	7.6028		0.00850584	3.50465e-17	0.55616	0.160369	0.677094	0.512544	0.500234
AT1G21150	AT1G21150		12.2164	13.36	12.2139	13.3195		0.122382	0.384931	0.976194	0.965145	0.978989	0.191606	0.868562
AT1G21160	AT1G21160		207.727	222.818	213.851	231.91		0.00999495	0.154558	0.228536	0.966308	0.813419	0.7836	0.937254
AT1G21170	SEC5B		86.1577	80.5663	87.431	78.1182		0.000301115	0.00444199	0.76546	0.281348	0.346039	0.428458	0.59749
AT1G21190	LSM3A		68.49	80.7385	64.1929	78.9454		8.55253e-11	0.00152716	0.0908101	0.270568	0.483221	0.615591	0.845422
AT1G21200	AT1G21200		31.6568	28.1961	32.2156	29.9432		0.00926479	0.190737	0.285709	0.112065	0.581093	0.452467	0.838939
AT1G21210	WAK4		4.26079	2.86232	3.81103	2.75694		2.68447e-05	0.358657	0.313255	0.130248	0.530712	0.0307976	0.977353
AT1G21220	AT1G21220		5.83732	4.88661	5.3826	5.06318		0.156341	0.338867	0.754667	0.742193	0.478785	0.924973	0.518796
AT1G21240	WAK3		1.59813	1.46224	1.40514	1.40113		0.597227	0.73624	0.338282	0.507631	0.618403	0.254191	0.5657
AT1G21250	WAK1		213.115	250.332	204.169	276.898		5.74206e-10	8.18537e-12	0.255356	0.355461	0.0237157	0.00101959	0.965312
AT1G21260	AT1G21260		9.51237	10.4699	7.58663	9.32026		0.0172025	0.380008	0.00679745	0.458509	0.484111	0.206807	0.759434
AT1G21270	WAK2		258.673	204.658	226.444	204.877		1.17221e-11	5.83755e-22	0.00105282	0.00042473	0.000907988	6.04212e-09	0.117247
AT1G21280	AT1G21280		11.3189	13.9231	10.851	11.744		0.00783529	0.2826	0.0419799	0.918187	0.184915	0.802772	0.984546
AT1G21310	EXT3		17.8834	10.2668	11.5412	7.31673		0.0483252	0.116572	0.119342	0.214924	0.566804	0.639453	0.728876
AT1G21350	AT1G21350		72.8312	110.525	72.5602	106.843		8.87698e-22	0.558884	0.453543	0.439462	0.517597	0.803139	0.789383
AT1G21370	AT1G21370		41.4457	27.461	41.9835	29.5927		4.07073e-15	0.0761873	0.318534	0.574527	0.550587	0.339838	0.428225
AT1G21380	TOL3		69.8506	55.6039	72.1459	55.7802		1.88661e-16	0.000336832	0.39249	0.389768	0.463172	0.961245	0.0577924
AT1G21390	emb2170		12.2916	15.9804	12.1196	14.7136		1.3763e-05	0.0358622	0.288716	0.19639	0.418735	0.0946324	0.313969
AT1G21400	AT1G21400		10.6243	25.261	12.2795	29.6236		6.98809e-27	0.551216	0.00207749	0.133933	0.15494	0.571585	0.81679
AT1G21410	SKP2A		20.5768	22.0089	18.5989	18.1086		0.477398	6.84506e-10	2.98456e-05	0.2819	0.14924	0.3762	0.583657
AT1G21430	YUC11		9.87949	9.24741	10.2318	8.93403		0.245933	0.374876	0.981258	0.582212	0.687772	0.872596	0.0844447
AT1G21440	AT1G21440		258.608	259.725	228.579	221.778		0.766841	0.0217329	0.000663081	0.274556	0.679692	0.00518274	0.196022
AT1G21450	SCL1		35.8126	38.665	34.7897	36.2973		0.0837312	0.000236726	0.176861	0.014712	0.590242	0.545169	0.216947
AT1G21460	SWEET1		13.4472	80.6543	14.7893	78.5636		9.45591e-40	0.234194	0.876295	0.658452	0.476092	0.391621	0.523114
AT1G21480	AT1G21480		58.165	45.1717	67.3788	46.5639		4.97941e-16	0.00865328	0.00165238	0.153712	0.0184442	0.277075	0.957738
AT1G21500	AT1G21500		439.001	625.49	432.441	649.611		6.94141e-29	5.51826e-08	0.42688	0.382979	0.167011	0.108415	0.876317
AT1G21510	AT1G21510		2.10791	2.3144	2.34496	2.26667		0.783681	0.851615	0.685277	0.91119	0.542408	0.788709	0.711131
AT1G21520	AT1G21520		28.371	16.7606	76.2728	40.1693		1.50869e-14	1.19545e-24	7.65772e-23	6.55618e-07	4.98452e-06	1.74952e-15	0.00320279
AT1G21525	AT1G21525		1.84806	1.88047	2.62826	2.5886		0.988713	5.95199e-09	0.0047074	0.270644	0.888047	0.00441801	0.86474
AT1G21540	AEE9		2.24355	8.97884	1.89618	9.32875		5.10557e-24	0.714592	0.997851	0.710378	0.459646	0.104078	0.470597
AT1G21550	CML44		1.04602	1.48206	1.11068	1.20704		0.0076914	0.41849	0.282182	0.310513	0.0844293	0.392391	0.39281
AT1G21560	AT1G21560		51.7186	60.5114	48.7577	58.4611		3.96024e-08	0.0606847	0.100191	0.713923	0.763048	0.208354	0.752345
AT1G21580	AT1G21580		163.671	181.977	161.574	179.03		1.3904e-06	0.00421172	0.46015	0.0253587	0.900669	0.176535	0.620424
AT1G21590	AT1G21590		114.501	158.163	102.719	158.264		1.27276e-24	0.00501728	0.0723282	0.0170762	0.0676193	0.141282	0.87055
AT1G21600	PTAC6		233.761	351.797	229.545	334.245		1.90011e-33	2.80234e-29	0.0364679	0.00977587	0.195752	0.815341	0.690177
AT1G21610	AT1G21610		80.0001	82.1138	78.3607	82.4072		0.0836719	5.71779e-07	0.702675	0.920968	0.583794	0.814235	0.607436
AT1G21630	AT1G21630		168.195	128.867	177.853	129.891		2.14798e-22	0.00645962	0.088844	0.568873	0.167552	0.789711	0.928694
AT1G21640	NADK2		78.5002	87.9645	72.8101	86.3721		1.37526e-07	0.915423	0.0687075	0.34065	0.301901	0.445144	0.100176
AT1G21650	SECA2		57.9093	68.6658	55.154	66.4333		2.07431e-08	1.47794e-05	0.158004	0.0229845	0.881548	0.170886	0.401818
AT1G21651	AT1G21651		5.13502	4.71072	5.21248	4.43344		0.12611	0.14167	0.797927	0.231313	0.649604	0.728412	0.618415
AT1G21660	AT1G21660		124.142	109.905	131.773	110.63		2.49595e-10	0.0392736	0.0868674	0.448753	0.155741	0.0764477	0.562949
AT1G21670	AT1G21670		18.1328	15.2728	18.4932	15.9265		0.00838789	3.16907e-11	0.614017	0.558605	0.883922	0.451789	0.160974
AT1G21680	AT1G21680		18.0277	21.5116	16.0084	19.3066		0.00106269	3.59149e-14	0.0370228	0.103663	0.925795	0.560717	0.366448
AT1G21690	EMB1968		45.9206	56.9771	44.9789	57.35		2.42161e-09	0.0474642	0.869061	0.0601795	0.703287	0.953011	0.33813
AT1G21695	AT1G21695		5.8297	4.63587	5.78941	5.09519		0.0200368	0.295741	0.599198	0.19492	0.531079	0.481123	0.246248
AT1G21700	SWI3C		59.0496	57.845	56.5416	57.388		0.909711	0.377283	0.349369	0.454043	0.516741	0.537684	0.750754
AT1G21710	OGG1		20.9584	19.0141	19.5692	20.0215		0.414759	0.619422	0.834325	0.499416	0.191829	0.822452	0.535881
AT1G21720	PBC1		103.749	103.966	107.032	102.333		0.271213	0.018612	0.684478	0.700978	0.227984	0.114358	0.0251336
AT1G21730	KIN7C		83.0147	75.2196	88.3751	83.2877		0.00648305	8.2752e-09	0.0046322	0.868894	0.557489	0.295902	0.0733465
AT1G21740	AT1G21740		35.3329	36.2026	37.8675	35.7412		0.667046	0.390228	0.478325	0.387031	0.30647	0.0576954	0.407525
AT1G21750	PDIL1.1		352.955	373.091	353.559	359.824		0.0961176	2.99117e-24	0.421373	0.620426	0.378622	0.000133966	0.994105
AT1G21760	SKIP32		85.1413	85.2003	82.2974	83.1899		0.819804	0.0409773	0.247365	0.770052	0.841852	0.643987	0.99038
AT1G21770	AT1G21770		109.759	128.016	102.13	123.777		5.15167e-11	0.269735	0.0246327	0.083905	0.514027	0.019326	0.938187
AT1G21780	AT1G21780		205.78	241.763	206.253	243.083		8.72147e-11	0.803101	0.852107	0.0306978	0.92983	0.259257	0.633675
AT1G21790	AT1G21790		22.1423	23.556	20.401	24.0186		0.00516849	0.250342	0.465862	0.360791	0.210497	0.0228467	0.0526454
AT1G21810	FPP2		18.6774	30.5035	17.9137	30.028		2.60826e-14	0.208327	0.6249	0.0361689	0.909382	0.84902	0.149386
AT1G21830	AT1G21830		28.1614	32.0485	52.7543	49.1564		0.926869	9.10534e-16	4.88581e-21	0.58538	0.0198013	7.23958e-08	0.363361
AT1G21840	UREF		17.6909	15.681	22.1286	18.8131		0.00753775	0.46413	0.0002078	0.106764	0.502424	0.298061	0.90948
AT1G21880	LYM1		77.0194	58.2985	82.4835	59.5461		6.60017e-17	6.39938e-06	0.083103	0.285943	0.27324	0.0819329	0.860578
AT1G21890	AT1G21890		9.65048	7.38194	9.70109	7.39348		0.00182662	0.0238363	0.965058	0.651793	0.978026	0.88659	0.454969
AT1G21900	AT1G21900		104.803	90.584	110.633	92.0227		8.39603e-11	0.00199428	0.0966062	0.520782	0.312532	0.113115	0.215952
AT1G21910	ERF012		25.6654	7.61249	52.5843	13.8871		2.09626e-22	1.38733e-06	5.26984e-12	0.00467564	2.35775e-06	0.000814684	0.138963
AT1G21920	AT1G21920		148.592	119.652	160.402	127.013		2.05269e-16	1.01737e-16	0.00164691	0.0670067	0.450301	0.0159252	0.547984
AT1G21930	AT1G21930		35.4025	41.5433	32.1743	39.3979		1.04565e-07	0.156079	0.020141	0.475058	0.633484	0.565146	0.34464
AT1G21980	PIP5K1		132.317	101.865	221.581	134.815		1.82916e-18	8.46657e-05	2.42673e-19	0.225813	2.88197e-07	1.02729e-06	0.176993
AT1G22000	AT1G22000		2.66681	2.87446	2.24081	2.487		0.394858	0.337014	0.129367	0.933254	0.942265	0.603101	0.180546
AT1G22020	SHM6		39.5574	35.9889	43.1292	37.2169		0.000200808	0.052288	0.0510927	0.244677	0.335925	0.0588892	0.746897
AT1G22030	AT1G22030		36.3165	43.8005	47.6109	53.8866		0.000235751	0.152332	6.79873e-08	0.0938926	0.734869	4.18856e-06	0.135887
AT1G22040	AT1G22040		23.0775	20.3669	21.1927	19.9108		0.0234706	0.17367	0.178927	0.12562	0.41022	0.531942	0.401569
AT1G22050	MUB6		25.0318	22.7023	23.5151	22.0805		0.0650817	0.0228212	0.290763	0.853808	0.657373	0.27694	0.697237
AT1G22060	AT1G22060		156.406	131.994	165.015	139.489		6.16387e-09	0.593163	0.0369145	0.268947	0.883535	0.721853	0.878305
AT1G22065	AT1G22065		6.34281	6.6514	6.36895	6.7656		0.465746	0.00189604	0.884388	0.944711	0.927297	0.316549	0.394481
AT1G22070	TGA3		78.9206	74.3906	78.003	77.1986		0.14512	1.55681e-14	0.603276	0.874137	0.307055	0.232745	0.83234
AT1G22140	AT1G22140		61.4321	62.1162	59.2658	58.4395		0.96909	0.000969133	0.11435	0.515205	0.680724	0.903829	0.828069
AT1G22160	AT1G22160		12.487	7.24101	11.3044	6.18267		7.59821e-12	3.60415e-16	0.0818939	7.00604e-06	0.922322	0.175498	0.656382
AT1G22170	AT1G22170		35.9804	25.682	37.7038	28.4878		2.87598e-11	0.0199701	0.0724964	0.480379	0.664428	0.818748	0.9461
AT1G22180	AT1G22180		56.38	32.4085	57.5061	34.6237		6.47969e-21	0.000707143	0.349508	0.0473129	0.759752	0.186191	0.431876
AT1G22190	RAP2.13		59.217	54.8298	83.901	68.713		0.000237244	1.40766e-11	7.71269e-11	0.330973	0.0361614	0.0227761	0.871879
AT1G22200	AT1G22200		97.5637	90.2716	101.619	87.8609		1.86126e-06	0.149216	0.686364	0.22933	0.115235	0.578185	0.606552
AT1G22230	AT1G22230		14.8945	15.317	14.4626	15.5805		0.413486	0.083182	0.928571	0.133465	0.711497	0.651041	0.246796
AT1G22250	AT1G22250		16.9446	17.3905	16.7537	18.6165		0.260995	0.0158276	0.613022	0.125717	0.489083	0.122893	0.00588486
AT1G22260	ZYP1A		15.219	18.2955	14.9231	17.7565		0.000892715	0.538642	0.625811	0.789725	0.886997	0.323887	0.162226
AT1G22270	TRM112A		51.852	65.4786	56.6485	63.5582		1.66493e-08	1.34688e-06	0.376398	0.470003	0.0412058	0.0185303	0.0142336
AT1G22275	ZYP1B		7.99332	7.64771	8.4757	9.32107		0.67267	0.013651	0.0714049	0.610055	0.315418	0.498917	0.773764
AT1G22280	PAPP2C		109.931	89.5209	127.487	104.102		2.6732e-12	8.27086e-09	3.61454e-08	0.037197	0.569678	0.0283573	0.376375
AT1G22300	GRF10		1153.94	994.465	1189.5	986.927		1.8444e-13	0.000253913	0.486971	0.990333	0.286091	0.910786	0.66819
AT1G22310	MBD8		105.977	114.143	117.924	119.714		0.126849	0.0719637	0.00823407	0.761088	0.325896	0.456723	0.842491
AT1G22330	AT1G22330		221.632	122.367	370.534	162.893		1.28175e-27	3.90055e-09	1.0776e-16	0.0601438	3.55228e-08	6.32402e-08	0.0482557
AT1G22340	UGT85A7		12.2905	11.861	13.3077	9.7205		0.0221326	0.541396	0.515201	0.924758	0.0701177	0.510251	0.439649
AT1G22350	AT1G22350		37.2972	33.2823	33.4118	31.6866		0.0379189	0.0855796	0.0471821	0.234887	0.401723	0.315708	0.321194
AT1G22360	UGT85A2		131.335	90.4081	105.804	84.7476		1.03333e-12	4.5042e-05	4.5449e-05	0.0601893	0.00720857	0.0184289	0.232997
AT1G22370	UGT85A5		8.87512	13.2365	7.72395	14.186		1.70466e-15	6.06419e-23	0.850799	0.00184538	0.0531401	0.631408	0.622146
AT1G22400	UGT85A1		25.0592	23.023	22.8959	23.025		0.392857	9.95555e-05	0.333266	0.0367554	0.332369	0.250809	0.572728
AT1G22403	AT1G22403		20.2533	23.4312	19.568	23.9583		0.000113119	0.128884	0.932216	0.0848003	0.51495	0.526149	0.345944
AT1G22410	AT1G22410		152.01	144.859	141.768	137.284		0.0582223	0.00549934	0.00431746	0.37298	0.660417	0.843792	0.222383
AT1G22430	AT1G22430		131.674	240.789	116.193	232.904		1.31106e-32	0.057171	0.0319203	0.163305	0.479252	0.0187248	0.873953
AT1G22450	COX6B.1		207.061	192.519	205.803	188.035		1.40339e-05	0.0284525	0.410047	0.394783	0.642994	0.866294	0.963462
AT1G22470	AT1G22470		3.78808	2.48214	4.85682	2.28036		1.28195e-09	0.0114679	0.124252	0.610084	0.0256122	0.000528774	0.627134
AT1G22490	AT1G22490		2.43079	3.10414	1.73259	2.68101		0.000582452	4.32654e-05	0.015138	0.967158	0.543465	0.195179	0.8049
AT1G22500	ATL15		8.00453	7.48942	9.208	6.88152		0.00816945	0.219463	0.570342	0.0673413	0.0871806	0.891296	0.995556
AT1G22510	AT1G22510		16.4598	15.0468	20.2384	16.0772		0.00160602	0.564519	0.00604579	0.595423	0.110318	0.405784	0.606128
AT1G22520	AT1G22520		114.051	113.932	109.586	110.487		0.816126	0.000514611	0.0209996	0.00338406	0.761802	0.0185154	0.15177
AT1G22530	PATL2		516.832	277.286	695.832	341.386		3.78569e-28	0.00405058	3.022e-10	0.374071	0.000933734	0.0196653	0.593114
AT1G22540	NPF5.10		18.414	13.8919	16.5331	14.1515		3.54545e-06	0.0162605	0.241879	0.947434	0.123637	0.138876	0.925832
AT1G22550	NPF5.16		20.314	11.2379	17.1581	10.9169		3.73791e-12	0.296779	0.0627214	0.913027	0.127608	0.00101181	0.0381955
AT1G22570	NPF5.15		4.76593	4.95236	5.88003	5.46516		0.84059	0.155959	0.154861	0.0377571	0.596801	0.0107079	0.0729124
AT1G22590	AGL87		5.6937	32.5187	5.95407	30.2922		1.564e-38	0.63482	0.317634	0.582592	0.207169	0.893096	0.303033
AT1G22600	AT1G22600		3.71358	4.02893	3.67132	3.86684		0.394175	0.122315	0.73268	0.37716	0.841221	0.705065	0.124263
AT1G22610	AT1G22610		160.091	134.512	157.559	132.579		1.05964e-12	0.00104427	0.448984	0.647574	0.918854	0.194879	0.660589
AT1G22620	SAC1		112.397	100.758	114.019	100.141		6.29646e-05	0.00649408	0.867417	0.181188	0.710328	0.65419	0.861451
AT1G22630	AT1G22630		143.134	206.463	117.08	197.334		1.74689e-30	1.11226e-14	8.85551e-06	0.803859	0.0242473	0.0108021	0.223487
AT1G22640	MYB3		47.7945	50.5151	43.7974	53.6888		0.000184442	0.00189184	0.797561	0.333003	0.0280391	1.08484e-06	0.416203
AT1G22650	INVD		38.1545	34.3229	32.6487	34.4938		0.446135	8.95324e-15	0.0432859	0.498127	0.0318381	0.31065	0.0427986
AT1G22660	AT1G22660		24.354	30.4261	24.1152	25.4448		4.78031e-05	0.0523399	0.00318203	0.571895	0.00706924	0.774013	0.203182
AT1G22680	AT1G22680		2.601	3.51543	2.3096	2.63919		0.0228224	0.614563	0.0322634	0.762388	0.277763	0.130099	0.531969
AT1G22690	GASA9		20.0138	58.0873	21.9989	55.1389		3.03691e-23	0.000941062	0.843799	0.199286	0.314549	0.81396	0.980714
AT1G22700	PYG7		133.932	209.616	128.215	204.431		6.73972e-40	0.864902	0.0524816	0.503968	0.92361	0.133202	0.311292
AT1G22710	SUC2		68.9034	47.1447	110.796	55.3812		2.97486e-18	0.0284517	9.47934e-11	0.0251411	2.79472e-06	0.00124354	0.0443948
AT1G22730	AT1G22730		79.2854	71.7097	90.8558	72.975		5.02889e-08	0.368958	0.00301741	0.622999	0.0160942	0.826415	0.641473
AT1G22740	RABG3B		85.9043	61.0092	101.029	72.5074		3.1146e-19	1.11596e-10	4.9733e-08	0.0320489	0.409428	8.02135e-05	0.29815
AT1G22750	AT1G22750		72.1568	82.4381	68.128	80.6557		5.83713e-08	1.78364e-10	0.127444	0.273395	0.552956	0.446194	0.653795
AT1G22770	GI		78.9086	66.1593	75.6927	66.9567		1.70211e-06	3.90232e-45	0.559139	0.935423	0.333387	0.0676794	0.793805
AT1G22780	RPS18B.2		313.873	420.759	314.593	400.721		7.80684e-23	0.00166492	0.15482	0.642968	0.126727	0.500199	0.286069
AT1G22790	AT1G22790		92.8578	67.0219	90.1145	67.083		1.02039e-18	0.130973	0.51478	0.889545	0.495897	0.0305189	0.951989
AT1G22800	AT1G22800		50.5262	51.1733	54.7942	50.3025		0.144331	0.682278	0.196336	0.635127	0.0523725	0.0515422	0.358006
AT1G22810	ERF019		6.55278	6.53806	8.92999	7.14391		0.0859494	0.618555	0.00517452	0.834462	0.0910953	0.339687	0.266912
AT1G22830	PCMP.E24		6.91213	7.48334	8.85149	7.88939		0.648055	0.0915506	0.00752221	0.4116	0.0763556	0.0340667	0.119179
AT1G22840	CYTC.1		336.611	331.43	331.924	318.166		0.0567655	0.0020755	0.0706058	0.502905	0.383523	0.139417	0.598409
AT1G22850	AT1G22850		184.859	238.829	182.362	236.431		1.25545e-19	1.05356e-11	0.57443	0.201941	0.990972	0.656057	0.890055
AT1G22860	VPS3		46.7054	42.2757	48.9688	38.8642		1.59544e-05	0.574906	0.715782	0.877484	0.0749762	0.868107	0.478706
AT1G22870	AT1G22870		40.9627	37.4107	40.7767	37.6258		0.00737737	0.0147686	0.990505	0.317955	0.869411	0.112003	0.236125
AT1G22880	CEL5		40.3505	35.8893	47.9051	40.2978		0.000144462	0.0021832	0.000163032	0.983541	0.298846	0.257185	0.979913
AT1G22882	SUN3		220.933	135.975	293.007	162.964		1.15302e-23	5.89405e-10	2.0258e-09	0.297486	0.00259548	1.68034e-05	0.625566
AT1G22885	AT1G22885		32.6359	43.0741	33.9082	45.0369		4.43366e-07	3.16754e-05	0.407605	0.961447	0.859379	0.554908	0.175314
AT1G22890	AT1G22890		15.0227	36.5241	23.5517	42.7132		1.1526e-24	0.00506171	3.43932e-07	0.000270288	0.374881	0.204157	0.101794
AT1G22900	DIR11		1.33098	1.42468	1.32757	1.16334		0.746607	0.168014	0.227326	0.80458	0.239374	0.266428	0.0733004
AT1G22910	AT1G22910		313.136	208.793	356.251	238.268		3.58346e-29	0.0564722	5.57724e-08	0.506075	0.258312	0.0506411	0.903868
AT1G22920	CSN5A		53.5733	48.2477	51.4638	44.8088		0.000109939	0.680052	0.0620433	0.986506	0.651089	0.928189	0.465714
AT1G22930	AT1G22930		148.224	146.536	137.132	141.106		0.632379	2.767e-13	0.000871454	0.00119746	0.237783	0.000327022	0.17391
AT1G22940	TH1		52.577	57.582	54.2862	58.3994		0.00169981	0.90318	0.369284	0.387585	0.750707	0.734928	0.42938
AT1G22950	AT1G22950		45.0461	54.5698	45.955	54.4318		4.27621e-08	0.000618946	0.793702	0.168197	0.722598	0.305247	0.614552
AT1G22960	AT1G22960		15.8047	16.7858	16.8805	15.2774		0.700496	0.075289	0.789026	0.496475	0.112958	0.341584	0.939511
AT1G22970	AT1G22970		45.6599	55.7458	45.6941	53.6239		9.83966e-09	0.0728646	0.455063	0.0868973	0.440454	0.216959	0.568123
AT1G22985	ERF069		2.87034	3.29056	2.94535	3.19891		0.263936	0.42545	0.977893	0.061188	0.781449	0.634847	0.627524
AT1G23000	AT1G23000		9.59256	17.103	11.4321	17.003		8.88911e-13	0.0437358	0.253154	0.265486	0.203129	0.914199	0.526565
AT1G23010	LPR1		8.83653	12.4266	10.5941	12.563		0.0022172	0.0984827	0.283251	0.951546	0.357865	0.245016	0.976753
AT1G23020	FRO3		77.3874	62.9565	73.1076	64.9328		4.04818e-05	7.6322e-06	0.657175	0.557237	0.230078	0.154016	0.973281
AT1G23030	PUB11		295.821	175.003	396.031	220.561		8.239e-22	0.00868988	3.04981e-09	0.199621	0.0134328	0.0106733	0.525115
AT1G23040	AT1G23040		5.7887	5.46303	6.56203	5.93068		0.28503	0.0180258	0.166799	0.192362	0.731833	0.0151223	0.0251586
AT1G23050	AT1G23050		22.6558	11.9383	29.1599	15.5983		1.74798e-19	0.036157	1.96203e-06	0.167518	0.151768	0.483811	0.923777
AT1G23052	AT1G23052		20.7187	10.9373	23.6979	14.3042		6.32455e-16	0.00694393	0.00100072	0.493325	0.834611	0.113988	0.934863
AT1G23060	AT1G23060		37.0046	30.232	65.1496	51.4075		1.72245e-07	8.62707e-34	4.25502e-22	0.00465142	0.0531179	4.23797e-17	0.217619
AT1G23080	PIN7		633.139	431.526	968.901	651.706		3.48478e-19	5.41347e-14	1.10779e-20	0.121788	0.00825315	2.28995e-08	0.308683
AT1G23090	SULTR3.3		58.6938	20.539	90.9278	29.0303		3.17673e-20	1.72157e-05	1.73153e-06	0.0295009	0.00332703	0.254748	0.921178
AT1G23100	AT1G23100		15.5326	23.576	16.0797	20.6042		5.01198e-10	7.30761e-10	0.169919	0.00694283	0.0479684	0.67954	0.898409
AT1G23110	AT1G23110		3.37093	4.30332	3.53934	4.10498		0.0157878	0.0148841	0.96074	0.212106	0.546893	0.000999164	0.00575676
AT1G23120	AT1G23120		1.97466	1.78768	1.94542	1.4892		0.0876093	0.668933	0.380529	0.885458	0.470868	0.883283	0.0931598
AT1G23130	AT1G23130		5.00418	10.6486	2.56756	7.39687		2.01114e-05	0.425586	0.0155066	0.770466	0.723412	0.965393	0.557696
AT1G23140	CAR8		3.35301	4.12783	2.49707	4.37633		6.36764e-05	0.808945	0.334241	0.327685	0.0813817	0.885526	0.197646
AT1G23170	AT1G23170		26.9219	32.8319	27.1327	35.5634		4.62457e-08	0.202201	0.214098	0.715801	0.286484	0.147013	0.0890295
AT1G23180	AT1G23180		55.0543	62.0588	55.3637	57.8056		0.00637234	0.335982	0.244567	0.59327	0.178917	0.125797	0.418197
AT1G23190	PGM3		207.547	161.144	199.317	156.69		2.00089e-22	0.0751455	0.0480772	0.0196397	0.551276	0.0184456	0.564481
AT1G23200	PME6		1.45588	2.16906	1.29341	2.5745		5.04908e-05	0.846367	0.600935	0.859812	0.223428	0.403354	0.971436
AT1G23205	AT1G23205		15.4656	57.0064	13.5107	45.8434		8.71581e-26	2.7644e-09	0.00516075	0.00177521	0.0465658	0.332172	0.721001
AT1G23220	AT1G23220		40.9061	42.8837	39.8714	39.9123		0.469252	0.187201	0.153073	0.0802901	0.487392	0.750298	0.856346
AT1G23230	MED23		71.8394	64.126	72.255	61.7685		2.92467e-07	0.861092	0.54802	0.221585	0.391594	0.236401	0.0573282
AT1G23260	UEV1A		117.092	116.616	121.229	115.884		0.231816	0.0150674	0.482969	0.217489	0.316683	0.0533211	0.119259
AT1G23280	AT1G23280		117.996	165.924	125.071	156.18		3.54154e-16	1.9014e-05	0.723838	0.330146	0.0285046	0.0366826	0.864003
AT1G23290	RPL27AB		391.421	471.658	389.434	452.787		9.62661e-13	0.000361452	0.213325	0.705224	0.312832	0.491159	0.771778
AT1G23310	GGAT1		903.644	1370.54	771.487	1259.81		4.4515e-32	9.20427e-25	1.35622e-06	0.47893	0.643201	0.212845	0.45556
AT1G23330	AT1G23330		13.2146	17.5601	11.8529	17.6584		1.00074e-09	0.0997378	0.384933	0.5346	0.315781	0.2667	0.463317
AT1G23340	AT1G23340		23.5432	25.7683	40.2033	41.8248		0.27169	9.34859e-06	3.45397e-14	0.581989	0.862506	1.7539e-10	0.40294
AT1G23350	AT1G23350		2.32251	3.46482	4.32825	4.49403		0.0584333	0.708397	2.93942e-05	0.0477252	0.155448	8.79294e-05	0.373289
AT1G23360	MENG		123.831	160.928	114.059	169.889		1.33094e-17	0.860719	0.921719	0.26048	0.0257516	0.376093	0.940376
AT1G23380	KNAT6		11.2268	7.07216	12.0479	5.90013		7.08848e-10	0.561641	0.809477	0.981973	0.17356	0.389151	0.437704
AT1G23390	AT1G23390		30.0081	50.3645	23.8055	49.9782		7.67708e-20	1.59115e-07	0.0791978	0.700402	0.120387	0.0921331	0.554902
AT1G23400	CAF2		73.1845	124.812	61.7624	117.295		9.0592e-35	0.10715	0.000129785	0.879757	0.40696	0.611211	0.749483
AT1G23410	RPS27AA		8.73604	18.2595	9.51703	17.8301		4.9209e-18	0.00677218	0.820706	0.811178	0.436182	0.441378	0.719084
AT1G23440	AT1G23440		49.6695	48.4896	46.0787	44.0705		0.174253	0.0101644	0.000948225	0.0191335	0.7225	0.104639	0.433492
AT1G23450	AT1G23450		2.01264	2.19887	2.40112	2.20561		0.979797	0.183213	0.282903	0.923688	0.299517	0.75552	0.399479
AT1G23460	AT1G23460		31.4692	42.6109	34.045	41.5051		4.89349e-06	0.151717	0.697384	0.483126	0.331423	0.633987	0.3128
AT1G23465	AT1G23465		2.82946	2.72515	2.54676	2.95769		0.550119	0.827767	0.922029	0.00825746	0.316387	0.561245	0.0565948
AT1G23470	AT1G23470		8.87231	10.3932	8.33851	8.96913		0.0615601	0.732905	0.0882456	0.60584	0.434551	0.750216	0.573861
AT1G23480	CSLA3		117.049	112.529	119.534	107.54		0.00113945	1.98785e-15	0.608833	0.0596037	0.129376	0.000191248	0.61827
AT1G23490	ARF2.A		896.824	727.498	946.456	748.236		4.63986e-23	1.27753e-06	0.00698625	0.0303516	0.257942	0.237272	0.772972
AT1G23530	AT1G23530		16.0565	16.7972	14.5574	15.2893		0.427071	0.87344	0.107251	0.727957	0.99619	0.568427	0.543189
AT1G23550	SRO2		7.31354	8.98455	7.52129	8.06497		0.038176	0.172391	0.499472	0.558791	0.285988	0.368711	0.760821
AT1G23560	AT1G23560		10.955	15.9826	10.5314	13.2567		2.94227e-05	0.72267	0.0741033	0.415441	0.189399	0.513903	0.841698
AT1G23710	AT1G23710		9.44705	9.86431	9.64375	11.1644		0.0579146	0.127672	0.141008	0.168603	0.276207	0.350737	0.101464
AT1G23730	BCA3		7.33504	12.0489	7.52505	13.102		2.16702e-08	5.74837e-07	0.449682	0.193199	0.599312	0.808942	0.650619
AT1G23740	AOR		132.452	273.256	115.54	250.01		3.37695e-40	9.87626e-27	0.00012759	0.00013815	0.524913	0.541707	0.622088
AT1G23750	AT1G23750		23.5461	26.4127	21.6616	23.2986		0.0155315	0.00436464	0.00750831	0.179793	0.500711	0.989405	0.208044
AT1G23780	SKIP22		35.4649	31.5687	33.7518	31.5277		0.0166082	0.82413	0.484388	0.344337	0.504979	0.956345	0.935834
AT1G23790	AT1G23790		7.32489	9.60796	6.74521	8.6123		0.000154664	8.2289e-06	0.13383	0.0202459	0.690062	0.385047	0.119543
AT1G23800	ALDH2B7		51.6521	32.5209	54.0017	33.4372		2.35259e-22	2.6137e-14	0.250816	7.80599e-05	0.612931	0.0225798	0.700956
AT1G23820	SPDSYN1		106.107	131.785	101.922	121.823		8.90899e-13	1.98958e-11	0.00890841	0.502618	0.275962	0.698733	0.207153
AT1G23830	AT1G23830		15.4824	7.38051	14.1725	7.96573		1.51654e-16	0.147122	0.58928	0.488042	0.160449	0.0302097	0.125041
AT1G23840	AT1G23840		8.29028	5.57661	8.75212	6.22978		5.00887e-06	0.00982558	0.296855	0.0957718	0.857405	0.294867	0.910816
AT1G23850	AT1G23850		6.05602	7.46614	6.43671	7.31866		0.0797757	0.0459182	0.857024	0.763452	0.683389	0.557677	0.599086
AT1G23860	RSZ21		56.1428	63.979	58.0426	65.6043		3.60543e-05	0.573764	0.316544	0.976983	0.937611	0.769008	0.370415
AT1G23870	TPS9		15.951	16.7393	14.7301	17.7492		0.0218219	2.15266e-05	0.897	0.342289	0.173843	0.339882	0.06853
AT1G23880	AT1G23880		28.5026	25.0394	22.9238	24.4993		0.326908	2.41079e-07	0.00204725	0.654623	0.0103024	0.311033	0.624239
AT1G23890	AT1G23890		22.4554	23.3757	21.7452	21.4935		0.758571	0.0207084	0.235489	0.0990578	0.590277	0.392025	0.565839
AT1G23900	GAMMA.ADR		122.705	96.078	129.755	97.9362		1.22673e-17	0.070489	0.0888833	0.851163	0.318224	0.349198	0.351715
AT1G23935	AT1G23935		8.60203	13.0164	10.0719	10.6353		0.000147921	0.0980083	0.465625	0.940064	0.00275872	0.987954	0.356448
AT1G23940	AT1G23940		12.5587	16.3868	11.9312	13.4133		0.00171212	0.229943	0.0303161	0.784286	0.154344	0.274839	0.830492
AT1G23950	AT1G23950		52.9448	51.1387	50.9656	49.0313		0.154751	0.0615706	0.120527	0.375232	0.960806	0.0245014	0.526613
AT1G23960	AT1G23960		97.3351	75.1023	111.709	85.288		1.09288e-18	1.44508e-07	6.9007e-08	0.00998105	0.308692	0.028672	0.108905
AT1G23965	AT1G23965		5.57171	4.19458	10.2506	6.68752		1.29176e-05	1.5261e-13	2.57759e-09	8.60987e-07	0.0417853	0.140434	0.0705396
AT1G23970	AT1G23970		32.4875	29.9934	34.3193	32.4413		0.042445	0.0826719	0.0468828	0.883846	0.771816	0.41624	0.49101
AT1G23980	ATL47		21.775	20.2128	22.3914	18.3842		0.0060101	0.791276	0.539711	0.401567	0.217948	0.0990643	0.519999
AT1G24020	MLP423		436.966	318.373	311.562	262.455		8.83357e-09	5.56274e-05	9.49328e-10	5.67964e-05	0.00872415	0.00607182	0.306722
AT1G24030	PBL28		43.0425	52.2263	45.4455	50.4766		5.07313e-06	0.0466848	0.821352	0.021294	0.154032	0.0504878	0.459975
AT1G24040	AT1G24040		48.9336	59.2875	46.3217	57.8603		1.34376e-10	0.605204	0.171046	0.625315	0.686281	0.0863389	0.326127
AT1G24050	AT1G24050		140.307	130.569	131.617	128.959		0.0188633	0.008223	0.0496867	0.579227	0.174345	0.285337	0.374411
AT1G24070	CSLA10		56.6991	77.967	60.4799	76.2754		8.81654e-06	0.20845	0.788106	0.219633	0.482083	0.18228	0.671732
AT1G24090	AT1G24090		7.61993	12.8094	8.22838	13.0852		6.35091e-14	1.16988e-08	0.416857	0.912782	0.759526	0.0369429	0.404176
AT1G24095	AT1G24095		5.5285	7.15376	5.93788	6.59939		0.00488089	0.0032717	0.854399	0.649238	0.224894	0.990024	0.265159
AT1G24100	UGT74B1		435.006	474.958	384.701	400.084		0.066521	0.000496721	7.15477e-05	0.0675398	0.410826	0.432293	0.0631696
AT1G24120	ATJ16		100.964	108.27	100.18	113.2		0.000432891	0.514526	0.454116	0.165168	0.30299	0.798003	0.653526
AT1G24140	X3MMP		1.45768	1.46901	1.55445	1.65205		0.698296	0.00054674	0.320736	0.393108	0.758767	0.704942	0.517823
AT1G24145	AT1G24145		2.90181	3.62727	2.84417	4.646		0.000603062	1.63252e-05	0.176602	0.936623	0.130801	0.649527	0.719792
AT1G24147	AT1G24147		6.20075	13.2316	4.79946	14.0511		6.44591e-16	0.00442523	0.71231	0.516258	0.161903	0.512193	0.682438
AT1G24148	AT1G24148		6.42987	12.6257	5.75493	11.6376		1.10861e-11	0.0143599	0.269897	0.479038	0.83476	0.926578	0.997109
AT1G24150	ATFH4		23.6898	17.6109	26.8894	19.6866		1.10143e-08	3.02112e-08	0.0124453	0.116127	0.586664	0.366205	0.116577
AT1G24160	AT1G24160		286.716	227.653	324.379	246.034		6.14706e-15	0.0239667	0.000147641	0.268395	0.172191	0.807225	0.858446
AT1G24170	GATL8		181.255	135.803	213.432	145.617		1.53483e-19	6.2288e-11	1.78865e-05	0.626591	0.0167981	0.0978091	0.305426
AT1G24180	IAR4		143.277	124.039	145.039	120.904		5.93783e-12	0.000129642	0.795596	0.38929	0.356405	0.746694	0.282514
AT1G24190	SNL3		76.1014	71.3603	78.1351	72.0373		0.00341141	0.724906	0.45129	0.0223092	0.70576	0.997116	0.137682
AT1G24210	AT1G24210		5.0621	5.53895	5.49974	6.07891		0.185775	0.267448	0.220202	0.615929	0.897354	0.409176	0.0209335
AT1G24240	AT1G24240		42.1858	32.3301	41.3781	33.2713		8.74763e-11	1.75813e-11	0.955153	0.940286	0.462024	0.963689	0.805148
AT1G24265	AT1G24265		6.75224	9.51537	7.2574	9.88803		2.22443e-05	0.652669	0.462615	0.426043	0.91155	0.810608	0.0891336
AT1G24267	AT1G24267		67.4715	76.8666	67.1986	74.216		6.98424e-06	0.0130491	0.390751	0.731249	0.484767	0.541251	0.143627
AT1G24280	G6PD3		46.0952	41.2918	45.1214	41.2019		0.00765083	4.35753e-06	0.738843	0.119123	0.781747	0.614793	0.493356
AT1G24290	AT1G24290		19.8155	21.2597	19.383	19.68		0.334068	2.62839e-09	0.264813	0.368025	0.523718	0.45572	0.847242
AT1G24300	AT1G24300		109.405	103.696	111.186	104.519		0.00548609	0.135408	0.548758	0.124362	0.825175	0.307692	0.511724
AT1G24310	NUP54		69.6993	83.0701	70.062	82.3422		1.47435e-09	8.46942e-05	0.921654	0.86934	0.769058	0.0518159	0.821714
AT1G24320	GCS2		19.636	21.8654	23.0291	21.1151		0.868763	0.000308113	0.168886	0.0020308	0.032614	0.124228	0.880833
AT1G24330	PUB6		9.52061	10.0775	9.37072	9.45544		0.609156	0.599408	0.538624	0.0690541	0.70661	0.922389	0.719982
AT1G24340	EMB260		66.3902	61.357	59.2631	58.6146		0.0935553	7.37139e-07	0.00425955	0.614319	0.193867	0.656342	0.952682
AT1G24350	AT1G24350		112.817	105.964	113.041	109.882		0.0295902	5.73204e-06	0.361584	0.100903	0.415533	0.85484	0.204029
AT1G24360	AT1G24360		186.839	211.615	191.623	215.642		1.53308e-08	0.000337791	0.253433	0.583492	0.921427	0.0310474	0.624359
AT1G24400	LHT2		1.56497	5.66038	1.76618	5.27478		1.91476e-18	0.095662	0.776133	0.270759	0.366705	0.124143	0.238589
AT1G24405	AT1G24405		2.57454	3.38308	2.6253	3.93755		0.000401041	0.93744	0.292878	0.403625	0.380787	0.697179	0.841857
AT1G24440	AT1G24440		17.4577	25.0384	14.6828	21.0127		1.8595e-09	0.986704	0.00124127	0.954564	0.538249	0.641579	0.797931
AT1G24450	NFD2		40.4368	29.609	35.4185	28.411		5.75026e-12	0.047017	0.00541885	0.00967246	0.0822323	0.552961	0.858162
AT1G24460	AT1G24460		151.606	149.867	157.575	153.035		0.502778	0.386713	0.330262	0.814571	0.764709	0.850075	0.944541
AT1G24470	KCR2		3.252	5.67955	3.23278	7.06398		3.05496e-10	0.07608	0.115593	0.613872	0.105862	0.651872	0.260969
AT1G24490	ALB4		53.4869	77.8891	51.9863	71.8607		6.56895e-21	0.736027	0.0278528	0.553707	0.181245	0.757665	0.107623
AT1G24510	CCT5		247.073	244.166	250.444	242.567		0.277262	5.94423e-05	0.857642	0.794112	0.615459	0.00260129	0.588798
AT1G24530	AT1G24530		9.09073	9.15766	15.3531	13.3977		0.213667	0.429658	1.21756e-09	0.878842	0.183307	0.0174881	0.82783
AT1G24560	AT1G24560		101.66	90.7499	104.985	97.3959		0.000149297	0.0299078	0.0342052	0.221721	0.474623	0.0457654	0.551192
AT1G24575	AT1G24575		10.4614	13.4459	11.8838	13.9937		0.00146557	0.0227349	0.204797	0.245445	0.571798	0.14365	0.981397
AT1G24577	AT1G24577		1.76364	5.02961	1.83976	4.56092		4.67942e-15	0.0945843	0.518689	0.123027	0.371086	0.096116	0.353823
AT1G24580	AT1G24580		1.34081	1.43361	1.18485	1.61679		0.0503413	0.00307105	0.918019	0.043254	0.202426	0.188661	0.88995
AT1G24600	AT1G24600		10.8222	12.5447	11.5007	11.5049		0.155295	0.011922	0.764667	0.137775	0.157259	0.00266785	0.827526
AT1G24610	AT1G24610		41.9287	47.7712	43.7171	47.6894		0.000161764	0.504056	0.49095	0.226548	0.450519	0.41238	0.227653
AT1G24625	ZFP7		78.6562	67.7214	80.4287	67.9276		4.79319e-08	2.83147e-06	0.608083	0.0823946	0.684706	0.000163136	0.850806
AT1G24706	THO2		145.571	161.319	148.383	163.499		5.42599e-06	0.000212706	0.429356	0.152095	0.920045	0.45457	0.807912
AT1G24735	AT1G24735		31.9164	31.7007	32.6255	30.0112		0.338682	0.0289443	0.739591	0.696051	0.417019	0.786151	0.400717
AT1G24764	ATMAP70.2		140.397	166.694	136.244	150.934		4.41973e-10	1.24285e-14	0.000788147	0.190597	0.0446998	0.705036	0.0359194
AT1G25211	AT1G25211		5.10259	3.84759	5.02066	3.98708		0.00122743	0.748255	0.932777	0.868742	0.745651	0.562809	0.519063
AT1G25220	ASB1		74.233	79.9317	74.1825	81.4669		0.00714684	0.00218383	0.75243	0.630354	0.736199	0.214059	0.099536
AT1G25230	AT1G25230		199.818	143.012	207.108	137.62		1.00202e-19	0.000963539	0.851367	0.551495	0.213207	0.00707544	0.590717
AT1G25250	AtIDD16		86.3429	20.9988	65.0407	18.562		3.87048e-35	0.00350336	5.20605e-06	0.476344	0.000204253	0.0504505	0.279484
AT1G25260	AT1G25260		125.18	155.832	129.293	142.933		2.55377e-11	4.62066e-05	0.122343	0.0192067	0.00342599	0.0557171	0.86938
AT1G25275	AT1G25275		640.265	374.345	739.15	446.783		1.09157e-16	0.195931	0.00145939	0.442728	0.610922	0.83841	0.941968
AT1G25280	TULP10		52.4459	46.6987	56.123	46.794		1.15411e-07	0.010546	0.145149	0.160821	0.166267	0.141455	0.388242
AT1G25290	RBL10		30.3501	33.8854	28.9603	32.8127		0.00167111	0.9758	0.279935	0.679164	0.888861	0.785724	0.727961
AT1G25320	AT1G25320		17.5072	16.5658	23.6884	19.8235		0.00554886	3.11375e-12	3.45573e-07	0.806731	0.0862585	0.0286294	0.783849
[truncated: 17,961 more rows]
