# Supplementary material for: Local light signaling at the leaf tip drives remote differential petiole growth through auxin-gibberellin dynamics
Source: Curr Biol. 2023 Jan 9;33(1):75–85.e5. doi: 10.1016/j.cub.2022.11.045 (PMC9839380; doi:10.1016/j.cub.2022.11.045)
Supplement: Data S3. Gene list showing differential expression between the abaxial and adaxial petiole in WL, related to Figure 2 — Dataset shows the main and interaction effects for time point and tissue of an ANOVA analysis performed to identify genes with differential gene expression between the abaxial and adaxial petiole in WL control conditions. [file mmc4.xlsx]

## Sheet: Sheet 1
			p-values ANOVA main and interaction effects. Abaxial vs Adaxial petiole in WL
AGI	Gene name		Tissue	Time	Tissue*Time
AT1G01010	NAC001		1	1	1
AT1G01020	ARV1		1	1	1
AT1G01030	NGA3		1	1	1
AT1G01040	DCL1		1	1	1
AT1G01050	PPA1		1	1	1
AT1G01060	LHY		1	2.04882e-36	1
AT1G01070	AT1G01070		1	1	1
AT1G01080	AT1G01080		3.58036e-18	1	1
AT1G01090	PDH.E1.ALPHA		2.12204e-05	1	1
AT1G01100	RPP1A		1.49559e-09	1	1
AT1G01110	IQD18		1	1	1
AT1G01120	KCS1		1.06402e-10	1	1
AT1G01130	AT1G01130		2.44174e-11	1	1
AT1G01140	CIPK9		1	1	1
AT1G01160	GIF2		1	1	1
AT1G01170	AT1G01170		1	1	1
AT1G01180	AT1G01180		8.6262e-09	1	1
AT1G01190	CYP78A8		1	1	1
AT1G01200	RABA3		1	1	1
AT1G01210	AT1G01210		1.39336e-07	1	1
AT1G01220	FKGP		1	1	1
AT1G01225	AT1G01225		1	1	1
AT1G01230	AT1G01230		2.02759e-09	1	1
AT1G01240	AT1G01240		0.00669362	1	1
AT1G01250	ERF023		6.10489e-07	1	1
AT1G01260	BHLH13		1	1	1
AT1G01290	CNX3		1	1	1
AT1G01300	APF2		1.43318e-17	1	1
AT1G01310	AT1G01310		1	1	1
AT1G01320	AT1G01320		4.56661e-29	6.41793e-10	1
AT1G01340	CNGC10		8.85252e-07	1	1
AT1G01350	AT1G01350		1	1	1
AT1G01360	PYL9		1	1	1
AT1G01370	HTR12		1	1	1
AT1G01380	ETC1		6.72306e-14	1	1
AT1G01390	AT1G01390		1	1	1
AT1G01420	UGT72B3		2.55022e-07	1	1
AT1G01430	TBL25		4.998e-19	1	1
AT1G01440	AT1G01440		1	1	1
AT1G01448	AT1G01448		1	1	1
AT1G01450	AT1G01450		1	1	1
AT1G01470	LEA14		6.62797e-05	1.63056e-07	1
AT1G01490	AT1G01490		1	0.00101687	1
AT1G01500	AT1G01500		1	1	1
AT1G01510	AN		0.0292663	1	1
AT1G01520	AT1G01520		0.00142948	0.00364554	1
AT1G01540	AT1G01540		7.17747e-05	6.49331e-07	1
AT1G01550	BPS1		2.36838e-11	1	1
AT1G01560	MPK11		1	1	1
AT1G01570	AT1G01570		0.0934503	1	1
AT1G01580	FRO2		1	1	1
AT1G01590	FRO1		0.0257604	1	1
AT1G01600	CYP86A4		0.0137115	0.00509975	1
AT1G01610	GPAT4		9.03229e-08	1	1
AT1G01620	PIP1.3		4.23758e-10	0.531068	1
AT1G01630	AT1G01630		1.20267e-12	1	1
AT1G01640	AT1G01640		1	1	1
AT1G01650	SPPL4		1	1	1
AT1G01660	AT1G01660		1	1	1
AT1G01670	PUB56		1	1	1
AT1G01680	PUB54		1	1	1
AT1G01690	ATPRD3		1	1	1
AT1G01695	AT1G01695		1	1	1
AT1G01700	ATROPGEF2		1	1	1
AT1G01710	AT1G01710		1	1	1
AT1G01720	NAC002		1	1	1
AT1G01725	AT1G01725		1	1	1
AT1G01730	AT1G01730		0.105067	1	1
AT1G01740	BSK4		0.427129	1	1
AT1G01750	ADF11.1		1	1	1
AT1G01760	AT1G01760		1	1	1
AT1G01770	AT1G01770		0.271112	1	1
AT1G01780	PLIM2B		1	1	1
AT1G01790	KEA1		1.20229e-13	0.0121258	1
AT1G01800	AT1G01800		1	1	1
AT1G01810	AT1G01810		1	1	1
AT1G01820	PEX11C		1	5.19261e-07	1
AT1G01830	AT1G01830		4.2055e-07	1	1
AT1G01840	AT1G01840		0.000345255	1	1
AT1G01860	PFC1		3.40131e-10	1	1
AT1G01880	GEN1		1	1	1
AT1G01900	SBTI1.1		1	1	1
AT1G01910	AT1G01910		1	1	1
AT1G01920	AT1G01920		1	1	1
AT1G01930	AT1G01930		1	1	1
AT1G01940	CYP18.1		1	1	1
AT1G01950	ARK2		1	1	1
AT1G01960	BIG3		4.87226e-10	1	1
AT1G01970	AT1G01970		1.39976e-09	1	1
AT1G01990	AT1G01990		1	1	1
AT1G02000	GAE2		1	1	1
AT1G02010	SEC1A.1		1	1	1
AT1G02020	AT1G02020		1	1	1
AT1G02050	PKSA		1	1	1
AT1G02060	AT1G02060		1	1	1
AT1G02080	AT1G02080		1	0.00160859	1
AT1G02090	CSN7		0.000665695	1	1
AT1G02100	LCMT1		1	1	1
AT1G02110	AT1G02110		1	0.00506874	1
AT1G02120	VAD1		6.79032e-05	1	1
AT1G02130	RABD2A		1	1	1
AT1G02140	MEE63		1	1	1
AT1G02145	ALG12		1	1	1
AT1G02150	AT1G02150		2.47441e-19	1	1
AT1G02160	AT1G02160		1	1	1
AT1G02170	AMC1		1	1	1
AT1G02180	AT1G02180		1	1	1
AT1G02205	CER1		1	1	1
AT1G02220	NAC003		6.08661e-12	8.91068e-07	1
AT1G02230	NAC004		0.000140837	1	1
AT1G02260	AT1G02260		6.6461e-05	6.46302e-06	1
AT1G02270	AT1G02270		1	1	1
AT1G02280	TOC33		2.75721e-17	1	1
AT1G02290	AT1G02290		1	1	1
AT1G02300	CATHB1		1	6.02593e-17	1
AT1G02305	CATHB2		0.134107	1	1
AT1G02310	MAN1		1	1	1
AT1G02330	CSU2		8.09987e-06	1	1
AT1G02335	GL22		1	1	1
AT1G02340	HFR1		1	1	1
AT1G02350	AT1G02350		1	1	1
AT1G02360	AT1G02360		1	1	1
AT1G02370	AT1G02370		1	1	1
AT1G02380	AT1G02380		0.15198	1	1
AT1G02390	GPAT2		0.0174797	1	1
AT1G02400	GA2OX6		1	1	1
AT1G02410	COX11		1	1	1
AT1G02420	AT1G02420		1	1	1
AT1G02430	ATARFD1B		1	1	1
AT1G02450	NIMIN.1		1	1	1
AT1G02460	AT1G02460		9.09898e-06	1	1
AT1G02470	AT1G02470		1	1	1
AT1G02475	AT1G02475		1	1	1
AT1G02500	SAM1		1.06008e-08	0.00333411	1
AT1G02560	CLPP5		5.79782e-20	1	1
AT1G02610	AT1G02610		1	1	1
AT1G02640	BXL2		2.57749e-12	1	1
AT1G02650	AT1G02650		1	1	1
AT1G02660	AT1G02660		2.1059e-08	2.01358e-07	1
AT1G02670	AT1G02670		1	0.0524225	1
AT1G02680	TAF13		1	1	1
AT1G02690	IMPA.6		1	0.505143	1
AT1G02700	AT1G02700		1	1	1
AT1G02710	AT1G02710		1	1	1
AT1G02720	GATL5		1	1	1
AT1G02730	CSLD5		1	1	1
AT1G02740	MRG2		1	1	1
AT1G02750	DI19.2		0.00464414	1	1
AT1G02780	RPL19A		3.00127e-12	1	1
AT1G02800	CEL2		0.0161649	1	1
AT1G02810	PME7		1	1	1
AT1G02816	AT1G02816		1	1	1
AT1G02820	LEA2		2.02546e-14	1	1
AT1G02840	SR34		2.24235e-07	1	1
AT1G02850	BGLU11		1	1	1
AT1G02860	BAH1		1.19817e-08	1	1
AT1G02870	AT1G02870		0.00449235	1	1
AT1G02880	TPK1.1		0.0223399	1	1
AT1G02890	AT1G02890		1	1	1
AT1G02900	RALF1		1	1	1
AT1G02910	LPA1		3.02936e-11	1	1
AT1G02920	GSTF7		1	1	1
AT1G02930	GSTF6		4.6275e-08	1	1
AT1G02940	ATGSTF5		0.00720208	1	1
AT1G02950	ATGSTF4		1	1	1
AT1G02952	AT1G02952		1	1	1
AT1G02960	AT1G02960		1	1	1
AT1G02970	WEE1		1	1	1
AT1G02990	AT1G02990		1	1	1
AT1G03000	PEX6		1	1	1
AT1G03010	AT1G03010		1	0.144169	1
AT1G03020	GRXS1		1	1	1
AT1G03030	AT1G03030		0.945558	1	1
AT1G03040	AT1G03040		1	1	1
AT1G03050	AT1G03050		0.289514	1	1
AT1G03055	D27		4.87245e-11	1	1
AT1G03060	SPI		0.00189873	1	1
AT1G03070	LFG4		1	1	1
AT1G03080	NET1D		5.95303e-05	1	1
AT1G03090	MCCA		2.46203e-07	0.013327	1
AT1G03100	AT1G03100		1	1	1
AT1G03110	TRM82		1	1	1
AT1G03120	ATRAB28		1	1	1
AT1G03130	PSAD2		8.51234e-27	1	1
AT1G03140	AT1G03140		1	1	1
AT1G03150	NAA20		4.41082e-07	1	1
AT1G03160	FZL		0.348134	1	1
AT1G03180	AT1G03180		1	1	1
AT1G03190	XPD		1	1	1
AT1G03200	AT1G03200		1	1	1
AT1G03210	AT1G03210		1	1	1
AT1G03220	AT1G03220		5.06196e-06	1	1
AT1G03230	AT1G03230		0.00345532	1	1
AT1G03250	AT1G03250		0.751001	1	1
AT1G03260	AT1G03260		0.00692174	1	1
AT1G03270	CBSDUF4		1	1	1
AT1G03280	AT1G03280		1	1	1
AT1G03290	AT1G03290		1.01146e-08	1	1
AT1G03300	DUF1		1	1	1
AT1G03310	ISA2		0.104184	1	1
AT1G03330	LSM2		1	1	1
AT1G03340	AT1G03340		1	1	1
AT1G03350	AT1G03350		0.0346458	1	1
AT1G03360	RRP4		1.79008e-10	1	1
AT1G03365	RF4		1	1	1
AT1G03370	AT1G03370		0.000998357	1	1
AT1G03380	ATG18G		0.226607	1	1
AT1G03400	AT1G03400		1	1	1
AT1G03410	X2A6		7.26853e-10	1	1
AT1G03420	AT1G03420		1.37277e-09	1	1
AT1G03430	AHP5		0.001356	1	1
AT1G03440	AT1G03440		8.95727e-07	0.035729	1
AT1G03457	AT1G03457		3.90624e-06	1	1
AT1G03470	NET3A		3.63969e-06	0.124367	1
AT1G03475	CPX1		3.70567e-16	0.245447	1
AT1G03495	AT1G03495		3.82584e-13	1	1
AT1G03510	PCMP.E3		1	1	1
AT1G03520	AT1G03520		0.0059312	1	1
AT1G03530	ATNAF1		2.54124e-05	1	1
AT1G03540	PCMP.E4		1	1	1
AT1G03545	AT1G03545		1	1	1
AT1G03550	SCAMP2		1	1	1
AT1G03560	AT1G03560		1	1	1
AT1G03590	PPC6.6		6.3933e-09	0.0108895	1
AT1G03600	PSB27.1		6.83228e-15	1	1
AT1G03610	AT1G03610		1	1	1
AT1G03620	AT1G03620		1	1	1
AT1G03630	PORC		2.63496e-26	1	1
AT1G03650	AT1G03650		1	1	1
AT1G03680	ATHM1		4.25922e-17	1	1
AT1G03687	AT1G03687		1	1	1
AT1G03730	AT1G03730		1	1	1
AT1G03740	AT1G03740		5.757e-05	1	1
AT1G03750	SWI2		1	1	1
AT1G03760	AT1G03760		1	1	1
AT1G03770	RING1B		1	1	1
AT1G03780	TPX2		0.00187402	0.00244752	1
AT1G03820	AT1G03820		1	1	1
AT1G03830	AT1G03830		1	0.0835308	1
AT1G03840	MGP		1	1	1
AT1G03850	AT1G03850		1	1	1
AT1G03860	PHB2		0.0112192	1	1
AT1G03870	FLA9		1.72686e-15	0.26366	1
AT1G03900	ATNAP4		1.87527e-13	1	1
AT1G03905	ABCI19		1	1	1
AT1G03910	CTN		1	1	1
AT1G03920	AT1G03920		0.00825578	1	1
AT1G03930	CKL9		5.44547e-20	1	1
AT1G03935	AT1G03935		1	1	1
AT1G03940	X3AT1		1.86065e-09	1	1
AT1G03950	VPS2.3		1	1	1
AT1G03960	B..EPSILON		1	1.58536e-08	1
AT1G03970	GBF4		1	1	1
AT1G03980	ATPCS2		1	1	1
AT1G03990	FAO1		1	1	1
AT1G04000	AT1G04000		0.0053665	1	1
AT1G04010	PSAT		3.23922e-08	1	1
AT1G04020	ATBARD1		1	5.20262e-05	1
AT1G04030	AT1G04030		4.27192e-17	1	1
AT1G04040	AT1G04040		9.03997e-17	1	1
AT1G04050	SUVR1		7.72167e-14	1	1
AT1G04070	TOM9.1		1	1	1
AT1G04080	PRP39		7.87425e-14	0.000399688	1
AT1G04090	AT1G04090		1	1	1
AT1G04100	IAA10		1	1	1
AT1G04110	SBT1.2		8.79509e-09	1	1
AT1G04120	ABCC5		8.39216e-06	1.57874e-06	1
AT1G04130	TPR2		1	1	1
AT1G04140	AT1G04140		4.34141e-12	1	1
AT1G04160	XI.B		1	1	1
AT1G04170	EIF2.GAMMA		1	1	1
AT1G04180	YUC9		1	1	1
AT1G04190	TPR3		1	1	1
AT1G04200	AT1G04200		1.35054e-09	1	1
AT1G04210	AT1G04210		1	1	1
AT1G04220	KCS2		9.05581e-10	1	1
AT1G04230	AT1G04230		1	1	1
AT1G04240	SHY2		6.52108e-12	0.540585	1
AT1G04250	IAA17		6.59503e-19	1	1
AT1G04260	PRA1D		1	1	1
AT1G04270	RPS15A		2.20943e-06	1	1
AT1G04280	AT1G04280		3.05191e-06	1	1
AT1G04290	AT1G04290		1	1	1
AT1G04295	AT1G04295		1	1	1
AT1G04300	TRAF1B		1	1	1
AT1G04310	ERS2		1	1	1
AT1G04330	AT1G04330		1	1	1
AT1G04340	AT1G04340		1	1	1
AT1G04350	AT1G04350		1.50926e-14	3.33252e-08	1
AT1G04360	ATL1		1	1	1
AT1G04390	AT1G04390		1	1	1
AT1G04400	CRY2		0.000759534	1.99674e-08	1
AT1G04410	MDH1		3.32693e-09	1	1
AT1G04420	AT1G04420		2.65539e-19	1	1
AT1G04425	AT1G04425		0.0200582	1	1
AT1G04430	AT1G04430		4.19629e-15	0.366233	1
AT1G04440	CKL13		2.33972e-09	1	1
AT1G04480	RPL23A.1		2.06442e-08	1	1
AT1G04490	AT1G04490		1	1	1
AT1G04510	PRP19A		0.229751	1	1
AT1G04520	CRRSP3		1	0.000129546	1
AT1G04530	TPR4		3.01882e-06	2.72598e-13	1
AT1G04540	AT1G04540		5.48684e-11	0.000202306	1
AT1G04550	IAA12		2.19325e-09	0.001407	1
AT1G04555	AT1G04555		1	1	1
AT1G04570	AT1G04570		0.0117272	1	1
AT1G04590	AT1G04590		1	1	1
AT1G04600	XI.A		1	1	1
AT1G04610	YUC3		1	1	1
AT1G04620	HCAR		7.36693e-07	1.85913e-34	0.0460899
AT1G04630	MEE4		1	1	1
AT1G04635	EMB1687		1	1	1
AT1G04640	LIP2.3		2.34378e-17	1	1
AT1G04650	AT1G04650		1	1	1
AT1G04660	AT1G04660		2.0215e-22	1	1
AT1G04680	AT1G04680		1.45611e-18	0.00382943	1
AT1G04690	KAB1		1	1	1
AT1G04700	AT1G04700		1	1	1
AT1G04710	KAT1		2.41318e-12	1	1
AT1G04730	CTF18		0.0421084	1	1
AT1G04750	VAMP721		2.11024e-10	0.603709	1
AT1G04760	VAMP726		1	1	1
AT1G04770	AT1G04770		1	0.000301304	1
AT1G04778	AT1G04778		1	1	1
AT1G04780	AT1G04780		1	1	1
AT1G04790	AT1G04790		1	1	1
AT1G04800	AT1G04800		9.95401e-29	1	1
AT1G04810	RPN2B		0.00160043	1	1
AT1G04820	TUBA4.1		5.23e-20	1	1
AT1G04830	AT1G04830		2.46033e-07	1	1
AT1G04840	PCMP.H64		1	1	1
AT1G04850	AT1G04850		7.95625e-05	1	1
AT1G04860	UBP2		1	1	1
AT1G04870	PRMT10		0.669427	1	1
AT1G04880	HMGB15		1	1	1
AT1G04900	AT1G04900		1	1	1
AT1G04910	OFUT1		6.15336e-17	1	1
AT1G04920	SPS3.1		5.08848e-10	1	1
AT1G04930	AT1G04930		1	1	1
AT1G04940	TIC20.I		1.23042e-05	1	1
AT1G04945	AT1G04945		1	1	1
AT1G04950	TAF6		1	1	1
AT1G04960	AT1G04960		0.160357	1	1
AT1G04970	AT1G04970		1	1	1
AT1G04980	PDIL2.2		1	1	1
AT1G04985	AT1G04985		1	1	1
AT1G04990	AT1G04990		1.03259e-11	8.30702e-05	1
AT1G05000	AT1G05000		1	1	1
AT1G05010	ACO4		6.11673e-11	1	1
AT1G05020	AP180		1	1	1
AT1G05030	AT1G05030		1	1	1
AT1G05055	GTF2H2		1	1	1
AT1G05060	AT1G05060		1	1	1
AT1G05061	AT1G05061		1	1	1
AT1G05065	CLE20		1	1	1
AT1G05070	AT1G05070		1	1	1
AT1G05090	AT1G05090		1	1	1
AT1G05100	MAPKKK18		1	1	1
AT1G05120	AT1G05120		1	1	1
AT1G05135	AT1G05135		2.72738e-13	1	1
AT1G05136	AT1G05136		1	1	1
AT1G05140	ARASP2		0.432634	1	1
AT1G05150	AT1G05150		1	1	1
AT1G05160	KAO1		1	1	1
AT1G05170	B3GALT2		3.58904e-16	1	1
AT1G05180	AXR1		1	0.000461211	1
AT1G05190	RPL6		9.2855e-23	1	1
AT1G05200	GLR3.4		1	0.0368531	1
AT1G05205	AT1G05205		1	1	1
AT1G05210	AT1G05210		1	1	1
AT1G05220	AT1G05220		1	1	1
AT1G05230	HDG2		0.575163	1	1
AT1G05260	PER3		0.00251039	1	1
AT1G05270	AT1G05270		1	1	1
AT1G05300	ZIP5		1	1.31317e-14	0.0185212
AT1G05310	PME8		0.629864	1	1
AT1G05320	AT1G05320		0.00464988	0.00199019	1
AT1G05340	AT1G05340		1	1	1
AT1G05350	AT1G05350		0.0340861	1	1
AT1G05360	KMS2		1	1	1
AT1G05370	AT1G05370		1	1	1
AT1G05380	AT1G05380		1	1	1
AT1G05385	PSB27.2		4.07339e-06	1	1
AT1G05400	AT1G05400		1	1	1
AT1G05410	AT1G05410		0.0100537	1	1
AT1G05420	ATOFP12		1	1	1
AT1G05430	AT1G05430		1	1	1
AT1G05440	AT1G05440		1	1	1
AT1G05460	SDE3		1	1	1
AT1G05470	IP5P6		0.135278	1	1
AT1G05490	CLSY3		1	1	1
AT1G05500	SYT5		4.84782e-05	1	1
AT1G05510	OBAP1A		1	1	1
AT1G05520	AT1G05520		3.70271e-06	1	1
AT1G05540	AT1G05540		2.46177e-08	1	1
AT1G05550	AT1G05550		1	1	1
AT1G05560	UGT1		3.78202e-11	1	1
AT1G05562	AT1G05562		9.72321e-14	1	1
AT1G05570	CALS1		7.2641e-05	8.32053e-08	1
AT1G05575	AT1G05575		1	1	1
AT1G05590	HEXO2		1	1	1
AT1G05600	AT1G05600		1	1	1
AT1G05610	APS2.1		1	1	1
AT1G05620	URH2		1.89251e-11	0.794724	1
AT1G05630	AT5PTASE13		1	0.273671	1
AT1G05640	AT1G05640		1	1	1
AT1G05670	AT1G05670		1	1	1
AT1G05675	UGT74E1		1	1	1
AT1G05680	UGT74E2		2.0628e-05	1	1
AT1G05690	BT3		1	1	1
AT1G05710	AT1G05710		1	1	1
AT1G05720	AT1G05720		1.128e-08	1	1
AT1G05730	AT1G05730		2.13739e-05	0.0566358	1
AT1G05750	PDE247		1	1	1
AT1G05760	RTM1		1	1	1
AT1G05770	JAL2		1	1	1
AT1G05780	AT1G05780		1	1	1
AT1G05785	AT1G05785		1	1	1
AT1G05790	AT1G05790		1	1	1
AT1G05805	BHLH128		0.0018184	6.77155e-14	1
AT1G05810	ARA		1.36732e-12	1	1
AT1G05820	SPPL5		1	1	1
AT1G05830	ATX2		1	1	1
AT1G05835	AT1G05835		0.0510703	1	1
AT1G05840	AT1G05840		1	1	1
AT1G05850	CTL1		4.35026e-25	1	1
AT1G05860	AT1G05860		1	1	1
AT1G05870	AT1G05870		6.64363e-06	1	1
AT1G05890	ARI5		1	1	1
AT1G05894	AT1G05894		1	1	1
AT1G05900	NTH2		0.822989	1	1
AT1G05910	AT1G05910		1	1	1
AT1G05940	CAT9		1	1	1
AT1G05950	AT1G05950		1	1	1
AT1G05960	AT1G05960		0.00033541	1	1
AT1G05970	AT1G05970		1	1	1
AT1G06000	UGT89C1		8.2842e-05	1	1
AT1G06002	AT1G06002		0.0378494	1	1
AT1G06010	AT1G06010		1	1	1
AT1G06020	AT1G06020		1	1	1
AT1G06040	BBX24		1	4.7586e-16	1
AT1G06050	AT1G06050		1	1	1
AT1G06060	AT1G06060		1	1	1
AT1G06070	AT1G06070		1	1	1
AT1G06080	ADS1		1	1	1
AT1G06110	SKIP16		1	1	1
AT1G06130	GLX2.4		1	1	1
AT1G06140	PCMP.E61		1	1	1
AT1G06148	AT1G06148		1	1	1
AT1G06150	EMB1444		1	1	1
AT1G06160	ERF094		0.00182599	1	1
AT1G06170	BHLH89		1	1	1
AT1G06180	ATMYB13		0.000107686	1	1
AT1G06190	AT1G06190		1.88317e-20	1	1
AT1G06200	AT1G06200		0.0433868	1	1
AT1G06210	TOL2		1	1	1
AT1G06220	CLO		0.0107993	1	1
AT1G06230	GTE4		1	1	1
AT1G06240	AT1G06240		0.647733	1	1
AT1G06250	AT1G06250		1	1	1
AT1G06260	AT1G06260		0.459201	1	1
AT1G06265	AT1G06265		0.783992	1	1
AT1G06270	AT1G06270		1	1	1
AT1G06290	ACX3		1	1	1
AT1G06350	AT1G06350		3.41382e-09	1	1
AT1G06360	AT1G06360		1.24549e-08	1	1
AT1G06370	AT1G06370		1	1	1
AT1G06380	AT1G06380		1	1	1
AT1G06390	ASK9.1		0.000605034	1	1
AT1G06400	RABA1A		1	1	1
AT1G06410	TPS7		0.102638	1	1
AT1G06420	AT1G06420		1	1	1
AT1G06430	FTSH8		5.2288e-15	1.12371e-08	1
AT1G06440	AT1G06440		1	1	1
AT1G06450	CAF1.1		1	1.58774e-15	1
AT1G06460	ACD32.1		1	1.20537e-34	1
AT1G06470	AT1G06470		1	0.0378802	1
AT1G06475	AT1G06475		0.108102	1	1
AT1G06490	CALS7		1	1	1
AT1G06500	AT1G06500		1	1	1
AT1G06510	AT1G06510		1.22016e-06	1	1
AT1G06515	AT1G06515		1	1	1
AT1G06520	GPAT1		1	1	1
AT1G06530	PMD2		0.0190416	1	1
AT1G06540	AT1G06540		1	1	1
AT1G06550	AT1G06550		1	1	1
AT1G06560	AT1G06560		0.00223551	1	1
AT1G06570	HPD		2.82191e-09	1.07353e-07	1
AT1G06580	AT1G06580		1	1	1
AT1G06590	APC5		1	1	1
AT1G06620	AT1G06620		1	1	1
AT1G06630	AT1G06630		1	1	1
AT1G06640	AT1G06640		2.57641e-11	1	1
AT1G06645	AT1G06645		1	1	1
AT1G06650	AT1G06650		1	1	1
AT1G06660	JASON		1	1	1
AT1G06670	NIH		1.69214e-11	1	1
AT1G06680	PSBP1		1.02176e-25	1	1
AT1G06690	AT1G06690		1.87782e-13	0.612246	1
AT1G06700	PTI11		6.79388e-12	1	1
AT1G06710	AT1G06710		1	1	1
AT1G06720	AT1G06720		4.92299e-10	1	1
AT1G06730	AT1G06730		0.0129399	1	1
AT1G06740	AT1G06740		1	1	1
AT1G06750	AT1G06750		1	1	1
AT1G06760	AT1G06760		1	1.59211e-06	1
AT1G06770	DRIP1		0.0369473	1	1
AT1G06780	GAUT6		0.854505	1	1
AT1G06790	AT1G06790		1	1	1
AT1G06800	PLA.I.gamma.1		1.1337e-12	1	1
AT1G06820	CRTISO		0.00263701	1	1
AT1G06830	GRXS11		0.398398	1	1
AT1G06840	AT1G06840		2.63122e-05	1	1
AT1G06850	AtbZIP52		9.28175e-07	1	1
AT1G06870	TPP2		1	1	1
AT1G06890	UXT3		2.75693e-17	2.58722e-06	1
AT1G06900	AT1G06900		1	1	1
AT1G06910	TRFL7		0.431517	1	1
AT1G06950	TIC110		2.97186e-17	0.00421936	1
AT1G06960	AT1G06960		1	1	1
AT1G06980	AT1G06980		2.42175e-06	1.08994e-05	1
AT1G07000	ATEXO70B2		7.96997e-08	1	1
AT1G07010	AT1G07010		1.31602e-14	3.46994e-16	1
AT1G07020	AT1G07020		0.502528	1	1
AT1G07030	AT1G07030		1	1	1
AT1G07040	AT1G07040		0.0320047	0.00208575	1
AT1G07050	AT1G07050		1	1.16003e-22	1
AT1G07070	RPL35AA		7.23818e-14	1	1
AT1G07080	AT1G07080		5.00527e-11	1	1
AT1G07090	LSH6		0.00814468	1	1
AT1G07110	FKFBP		4.90189e-10	1	1
AT1G07119	AT1G07119		1	1	1
AT1G07120	AT1G07120		1	1	1
AT1G07128	AT1G07128		1	1	1
AT1G07130	STN1		1	1	1
AT1G07135	AT1G07135		1	0.0094562	1
AT1G07140	RANBP1A		1	1	1
AT1G07150	MAPKKK13		1	1	1
AT1G07170	AT1G07170		1	1	1
AT1G07180	NDA1		1.25684e-32	1.95349e-13	7.19949e-10
AT1G07200	SMXL6		1	9.00159e-06	1
AT1G07210	AT1G07210		1	1	1
AT1G07220	AT1G07220		1	1	1
AT1G07230	NPC1		7.10126e-05	1	1
AT1G07240	UGT71C5		1	1	1
AT1G07250	UGT71C4		0.00597424	1	1
AT1G07260	UGT71C3		1	1	1
AT1G07270	CDC6B		1	1	1
AT1G07280	AT1G07280		1	7.1824e-07	1
AT1G07290	GONST2		1	1	1
AT1G07300	AT1G07300		1	1	1
AT1G07310	AT1G07310		4.29725e-05	1	1
AT1G07320	RPL4		6.18225e-22	1	1
AT1G07350	SR45A		0.158787	1	1
AT1G07360	AT1G07360		0.0473438	1	1
AT1G07370	PCNA		1	1	1
AT1G07380	AT1G07380		1	1	1
AT1G07390	AtRLP1		1	1	1
AT1G07400	HSP17.8		1	1	1
AT1G07410	RABA2B		1	1	1
AT1G07420	SMO2.2		1	5.82294e-18	1
AT1G07430	AIP1		1	0.306543	1
AT1G07440	AT1G07440		0.378616	1	1
AT1G07450	AT1G07450		1.05235e-14	1	1
AT1G07470	AT1G07470		1	1	1
AT1G07473	AT1G07473		1	1	1
AT1G07476	AT1G07476		1	1	1
AT1G07480	AT1G07480		1	1	1
AT1G07485	AT1G07485		3.41748e-13	1	1
AT1G07490	RTFL3		8.04497e-15	1	1
AT1G07510	FTSH10		1	1	1
AT1G07520	AT1G07520		1	1	1
AT1G07530	SCL14		1	1	1
AT1G07570	APK1A		1	1.77914e-13	1
AT1G07590	AT1G07590		0.0184844	1	1
AT1G07610	MT1C		1	1	1
AT1G07615	ATOBGM.1		1	1	1
AT1G07620	ATOBGM		1	1	1
AT1G07630	PLL5		1	1	1
AT1G07640	OBP2		0.0183345	1	1
AT1G07650	AT1G07650		0.00325166	1	1
AT1G07660	AT1G07660		1	1	1
AT1G07670	ECA4		1	1	1
AT1G07700	AT1G07700		1	4.28361e-08	1
AT1G07705	AT1G07705		1	1	1
AT1G07710	AT1G07710		1	1	1
AT1G07720	KCS3		2.71593e-07	1	1
AT1G07725	ATEXO70H6		1.11889e-05	1	1
AT1G07728	AT1G07728		0.0051066	1	1
AT1G07740	AT1G07740		1	1	1
AT1G07745	RAD51D		0.00728395	1	1
AT1G07750	AT1G07750		2.80896e-12	1	1
AT1G07770	RPS15AA.1		1	1	1
AT1G07780	PAI1		7.57329e-05	1	1
AT1G07790	HTB1		7.94367e-06	1	1
AT1G07810	ECA1		0.257264	1	1
AT1G07820	AT1G07820		1	1.64009e-06	1
AT1G07830	AT1G07830		1	1	1
AT1G07840	AT1G07840		4.38647e-05	1	1
AT1G07870	AT1G07870		0.0109691	0.00388081	1
AT1G07880	MPK13		0.053103	0.0145177	1
AT1G07890	APX1		0.126169	3.05151e-05	1
AT1G07901	AT1G07901		1	1	1
AT1G07910	ATRNL		0.0119584	1	1
AT1G07920	A1		1.85266e-05	0.0145131	1
AT1G07930	A1.3		1	0.033748	1
AT1G07940	A1.1		0.785423	0.0433264	1
AT1G07950	MED22B		1	1	1
AT1G07960	PDIL5.1		1	1	1
AT1G07970	AT1G07970		1	1	1
AT1G07980	NF.YC10		1	1	1
AT1G07985	AT1G07985		0.129259	1	1
AT1G07990	AT1G07990		1	1	1
AT1G08000	GATA10		1	1	1
AT1G08010	GATA11		1	1	1
AT1G08030	TPST		1	1	1
AT1G08040	AT1G08040		1	1	1
AT1G08050	AT1G08050		1	1	1
AT1G08060	MOM		1	1	1
AT1G08070	PCMP.H12		1	1	1
AT1G08090	NRT2.1		1	1	1
AT1G08110	AT1G08110		1	1	1
AT1G08115	AT1G08115		1	1	1
AT1G08120	AT1G08120		1	1	1
AT1G08125	AT1G08125		0.0446908	1	1
AT1G08130	LIG1		4.5755e-06	1	1
AT1G08160	AT1G08160		1	1	1
AT1G08165	AT1G08165		3.38019e-06	1	1
AT1G08170	AT1G08170		1	1	1
AT1G08180	SMR2		0.000639315	1	1
AT1G08190	VPS41		9.80651e-10	1	1
AT1G08200	AXS2		5.26766e-15	0.00148945	1
AT1G08210	AT1G08210		0.421285	1	1
AT1G08220	AT1G08220		1	1	1
AT1G08230	GAT1		0.00613116	1	1
AT1G08250	ADT6		0.674897	1	1
AT1G08260	POL2A		0.833344	0.55578	1
AT1G08270	AT1G08270		1	1	1
AT1G08280	GALT29A		0.000940502	1	1
AT1G08290	WIP3.1		1	1	1
AT1G08300	NVL		1	1	1
AT1G08310	AT1G08310		1	1	1
AT1G08315	AT1G08315		1	1	1
AT1G08340	ROPGAP5		0.000805325	1	1
AT1G08350	TMN5		0.00122085	1	1
AT1G08360	RPL10AA		3.41847e-09	1	1
AT1G08370	DCP1		1	1	1
AT1G08380	PSAO		4.30222e-23	1	1
AT1G08390	AT1G08390		0.0642441	1	1
AT1G08400	MAG2L		1	1	1
AT1G08410	LSG1.2		0.33143	1	1
AT1G08420	BSL2		7.81175e-05	1	1
AT1G08430	ALMT1		1	1	1
AT1G08450	CRT3		0.00883638	1	1
AT1G08460	HDA8		4.06662e-05	1	1
AT1G08465	YAB2		2.26179e-25	1	1
AT1G08470	SSL3		0.0018328	1	1
AT1G08480	SDH6		1	1	1
AT1G08490	NFS2		4.30061e-09	1	1
AT1G08500	ENODL18		2.03881e-07	3.15268e-12	0.819957
AT1G08510	FATB		1.85726e-15	1	1
AT1G08520	CHLD		8.30261e-23	1	1
AT1G08530	AT1G08530		1	1	1
AT1G08540	SIGB		1.12283e-24	1	1
AT1G08550	VDE1		2.11252e-19	2.88623e-10	1
AT1G08560	KN		0.000409534	0.00113148	1
AT1G08570	ACHT4		1	1	1
AT1G08580	AT1G08580		2.5396e-15	1	1
AT1G08590	PXL1		0.000834908	1	1
AT1G08592	AT1G08592		1	1	1
AT1G08600	ATRX		1	1	1
AT1G08610	AT1G08610		0.324489	1	1
AT1G08620	PKDM7D		1	1	1
AT1G08640	CJD1		8.23978e-24	1	1
AT1G08650	PPCK1		1	1	1
AT1G08660	SIA1		1	0.0736929	1
AT1G08680	ZIGA4		1	1	1
AT1G08700	PS1.1		1	1	1
AT1G08710	SKIP24		0.00427124	1	1
AT1G08720	EDR1		1	1	1
AT1G08730	XI.C		1	1	1
AT1G08750	AT1G08750		0.00272621	1	1
AT1G08760	AT1G08760		0.0041338	1	1
AT1G08770	PRA1E		1.26377e-12	1	1
AT1G08780	AIP3		1	1	1
AT1G08800	MYOB1		1.37166e-10	1	1
AT1G08810	MYB60		1.86447e-21	1	1
AT1G08820	PVA22		1.32031e-05	1	1
AT1G08830	CSD1		4.76324e-11	1	1
AT1G08840	emb2411		5.49943e-08	1	1
AT1G08845	AT1G08845		1	1	1
AT1G08880	HTA5		1	3.00095e-13	1
AT1G08890	SUGTL4		1.06723e-09	4.2903e-28	8.41576e-06
AT1G08900	SUGTL3		1	1	1
AT1G08910	AT1G08910		1	1	1
AT1G08920	ESL1		2.44741e-09	1	1
AT1G08930	ERD6		1.615e-12	0.0397172	1
AT1G08940	AT1G08940		1	1	1
AT1G08960	CCX5		2.38957e-08	1	1
AT1G08970	NFYC9		1	1	1
AT1G08980	AMI1		1	3.11756e-14	1
AT1G09000	ANP1		1	1	1
AT1G09010	EBM		0.012647	1	1
AT1G09020	SNF4		0.001979	1	1
AT1G09040	AT1G09040		1	1	1
AT1G09050	AT1G09050		1	1	1
AT1G09060	AT1G09060		0.000300309	1	1
AT1G09070	SRC2		1	0.000281364	1
AT1G09080	MED37B		1	1	1
AT1G09090	RBOHB		1	1	1
AT1G09100	RPT5B		0.0486681	1	1
AT1G09130	AT1G09130		3.46206e-12	1	1
AT1G09140	SR30		1	1	1
AT1G09150	AT1G09150		1	1	1
AT1G09160	AT1G09160		1	1	1
AT1G09170	AT1G09170		2.41574e-06	1	1
AT1G09180	ATSAR1		1	1	1
AT1G09190	PCMP.E70		1	0.0151293	1
AT1G09195	AT1G09195		1	1	1
AT1G09200	HTR1		1	1.52857e-06	1
AT1G09210	CRT2		0.00282528	1	1
AT1G09220	PCMP.E25		1	1	1
AT1G09230	SNRNP65		1	1	1
AT1G09240	NAS3		1	1	1
AT1G09250	BHLH149		0.0159561	1	1
AT1G09270	IMPA4		5.61609e-08	1	1
AT1G09280	STR6		1	1	1
AT1G09290	AT1G09290		1	1	1
AT1G09300	ICP55		1	0.142702	1
AT1G09310	AT1G09310		9.51616e-17	1	1
AT1G09320	AT1G09320		0.00373456	0.524264	1
AT1G09330	ECH		5.87156e-13	1	1
AT1G09340	CRB		4.43043e-29	1.81815e-07	1
AT1G09350	GOLS3		0.00122044	1	1
AT1G09390	AT1G09390		3.68191e-11	1	1
AT1G09400	AT1G09400		0.00076094	1	1
AT1G09410	PCMP.H18		1	1	1
AT1G09415	NIMIN.3		1	1	1
AT1G09420	G6PD4		1.91443e-07	1	1
AT1G09421	AT1G09421		0.000820457	1	1
AT1G09430	ACLA.3		1.47548e-13	1	1
AT1G09440	AT1G09440		1	1	1
AT1G09450	HASPIN		1	1	1
AT1G09460	AT1G09460		0.702379	1	1
AT1G09470	NEAP3		4.39468e-08	1	1
AT1G09486	AT1G09486		1	1	1
AT1G09490	AT1G09490		1	1	1
AT1G09500	AT1G09500		1	1	1
AT1G09520	AT1G09520		1	1	1
AT1G09530	PIF3		0.00897864	1	1
AT1G09560	GLP4		0.00159318	1	1
AT1G09570	PHYA		1.48374e-08	1	1
AT1G09575	AT1G09575		0.318194	1	1
AT1G09580	AT1G09580		1	1	1
AT1G09590	RPL21C		1.60049e-10	1	1
AT1G09600	AT1G09600		1	1	1
AT1G09610	GXM1		1	1	1
AT1G09620	AT1G09620		1	1	1
AT1G09630	RABA2A		9.2972e-07	1	1
AT1G09640	AT1G09640		1	1	1
AT1G09645	AT1G09645		0.000623117	1	1
AT1G09660	AT1G09660		0.000611661	1	1
AT1G09680	AT1G09680		1	1	1
AT1G09690	RPL21C.1		3.62971e-08	1	1
AT1G09700	DRB1		1	1	1
AT1G09710	AT1G09710		0.964607	1	1
AT1G09730	AT1G09730		1	1	1
AT1G09740	AT1G09740		1	1	1
AT1G09750	AED3		0.121928	1	1
AT1G09760	U2A.		0.00895681	1	1
AT1G09770	CDC5		1	1	1
AT1G09780	PGM1		1	1	1
AT1G09794	AT1G09794		1	1	1
AT1G09795	HISN1B		2.88703e-14	6.77107e-09	1
AT1G09800	AT1G09800		1	1	1
AT1G09810	ECT11		0.0191407	1	1
AT1G09812	AT1G09812		1	1	1
AT1G09815	POLD4		0.802993	1	1
AT1G09820	AT1G09820		1	1	1
AT1G09830	PUR2		1.78028e-08	1	1
AT1G09840	ASK10.1		0.00235728	1	1
AT1G09850	XBCP3		5.70503e-06	1	1
AT1G09860	PUP16		0.0822677	1	1
AT1G09870	AT1G09870		0.034287	1	1
AT1G09880	AT1G09880		1	1	1
AT1G09890	AT1G09890		0.271555	1	1
AT1G09900	AT1G09900		0.000168723	1	1
AT1G09910	AT1G09910		1	1	1
AT1G09920	AT1G09920		0.0195608	1	1
AT1G09932	AT1G09932		1	1	1
AT1G09940	HEMA2		1	1	1
AT1G09950	RAS1		0.0118455	1	1
AT1G09960	SUC4		1	1	1
AT1G09970	LRR.XI.23		1	1	1
AT1G09980	AT1G09980		0.00481467	1	1
AT1G09995	AT1G09995		1	1	1
AT1G10000	AT1G10000		1	1	1
AT1G10020	AT1G10020		1.31902e-08	1	1
AT1G10030	ERG28		0.675587	1	1
AT1G10040	AT1G10040		1	1	1
AT1G10050	AT1G10050		1	1	1
AT1G10060	ATBCAT.1		6.80384e-21	0.416572	1
AT1G10070	BCAT2		6.66933e-06	1	1
AT1G10090	AT1G10090		1.64658e-09	1.75123e-09	1
AT1G10095	AT1G10095		1	1	1
AT1G10110	AT1G10110		1	1	1
AT1G10120	BHLH74		1	1	1
AT1G10130	ECA3		3.63934e-05	1	1
AT1G10140	AT1G10140		1	3.19886e-10	1
AT1G10150	PP2A10		1	1	1
AT1G10155	ATPP2.A10		1	1	1
AT1G10160	AT1G10160		1	1	1
AT1G10170	ATNFXL1		1	1	1
AT1G10180	EXO84C		1	1	1
AT1G10200	WLIM1		6.061e-15	1.0202e-32	1
AT1G10210	MPK1		0.717501	1	1
AT1G10230	ASK18		1	1	1
AT1G10240	FRS11		1	1	1
AT1G10270	GRP23.1		1	1	1
AT1G10280	AT1G10280		1	1	1
AT1G10290	DRP2A		0.000275506	1	1
AT1G10310	AT1G10310		1.1255e-06	1	1
AT1G10320	AT1G10320		0.12457	1	1
AT1G10330	PCMP.E71		1	1	1
AT1G10340	AT1G10340		1	1	1
AT1G10350	AT1G10350		1	1	1
AT1G10360	GSTU18		6.81405e-08	1	1
AT1G10370	GSTU17		4.98033e-18	5.11561e-12	1
AT1G10380	AT1G10380		1	1	1
AT1G10390	NUP98A		1	1	1
AT1G10410	AT1G10410		0.000124277	9.98011e-06	1
AT1G10417	AT1G10417		1	1	1
AT1G10430	PP2A2		1.5438e-05	1	1
AT1G10450	SNL6		0.911548	1	1
AT1G10460	GLP7		1	0.573213	1
AT1G10470	ARR4		1	1	1
AT1G10490	AT1G10490		3.08284e-08	1	1
AT1G10500	ISCA		1	1	1
AT1G10510	emb2004		2.35635e-13	1	1
AT1G10520	POLL		0.0475246	1	1
AT1G10522	PRIN2		1.36594e-18	1	1
AT1G10530	AT1G10530		0.0549957	1	1
AT1G10550	XTH33		7.34581e-05	1	1
AT1G10560	PUB18		0.0773016	1	1
AT1G10570	ULP1C		1	0.106182	1
AT1G10580	AT1G10580		1	1	1
AT1G10585	BHLH167		1	1	1
AT1G10590	AT1G10590		1	1	1
AT1G10600	AMSH2		0.321077	1	1
AT1G10610	BHLH90		1	1	1
AT1G10630	ATARFA1F		5.50166e-21	1	1
AT1G10640	AT1G10640		6.20398e-11	1.19157e-06	1
AT1G10650	AT1G10650		1	0.758067	1
AT1G10657	AT1G10657		2.1865e-15	1	1
AT1G10660	AT1G10660		0.0959817	1	1
AT1G10670	ACLA.1		8.45117e-12	1	1
AT1G10682	AT1G10682		9.44707e-08	1	1
AT1G10690	SMR8		1	1	1
AT1G10700	PRS3		1	1	1
AT1G10710	PHS1.1		1	1	1
AT1G10720	AT1G10720		9.84862e-08	1	1
AT1G10730	AP1M1		1	1	1
AT1G10740	AT1G10740		1	0.000262426	1
AT1G10750	AT1G10750		1	1	1
AT1G10760	GWD1		6.09882e-09	1.08817e-33	0.082206
AT1G10780	AT1G10780		0.0114856	0.00850971	1
AT1G10800	AT1G10800		1	1	1
AT1G10810	AT1G10810		1	1	1
AT1G10820	AT1G10820		1	1	1
AT1G10830	Z.ISO		1.03499e-07	1	1
AT1G10840	TIF3H1		1	1	1
AT1G10850	AT1G10850		1	1	1
AT1G10865	AT1G10865		0.0491339	1	1
AT1G10870	AGD4		0.00514409	1	1
AT1G10890	AT1G10890		1	1	1
AT1G10900	PIP5K7		3.05184e-10	1	1
AT1G10910	AT1G10910		9.95377e-17	1	1
AT1G10920	LOV1		1	1	1
AT1G10930	RECQL4A		0.000207976	1	1
AT1G10940	ASK1.1		1	1	1
AT1G10950	TMN1		3.80071e-21	1	1
AT1G10960	FD1		4.61936e-27	5.04315e-17	0.000738462
AT1G10970	ZIP4.1		0.14034	0.350944	1
AT1G10990	AT1G10990		1.96511e-09	1	1
AT1G11000	MLO4		7.33211e-08	1	1
AT1G11020	AT1G11020		1	1	1
AT1G11050	AT1G11050		0.00099018	1	1
AT1G11055	AT1G11055		0.107182	1	1
AT1G11060	AT1G11060		1	1	1
AT1G11070	AT1G11070		2.63663e-16	1	1
AT1G11080	scpl31		1	1	1
AT1G11090	AT1G11090		1	1	1
AT1G11100	AT1G11100		1	1	1
AT1G11112	AT1G11112		1	1	1
AT1G11120	DEG23		1	0.268493	1
AT1G11125	AT1G11125		1	1	1
AT1G11130	SUB		0.507008	1	1
AT1G11150	AT1G11150		1	1	1
AT1G11160	AT1G11160		1	1	1
AT1G11170	AT1G11170		1	2.33304e-06	1
AT1G11175	AT1G11175		1	1	1
AT1G11180	AT1G11180		1	1	1
AT1G11190	ENDO1		0.000782137	1	1
AT1G11200	AT1G11200		1	1	1
AT1G11210	AT1G11210		0.160076	5.91835e-27	1.36565e-08
AT1G11220	AT1G11220		0.000611645	1	1
AT1G11240	AT1G11240		4.56105e-10	1	1
AT1G11260	STP1		1	5.0026e-06	1
AT1G11270	AT1G11270		1	1	1
AT1G11280	AT1G11280		0.00102641	1	1
AT1G11290	PCMP.H40		1	1	1
AT1G11300	AT1G11300		8.60307e-09	1	1
AT1G11310	MLO2		1	1	1
AT1G11320	AT1G11320		1	1	1
AT1G11330	AT1G11330		0.00502974	0.00902895	1
AT1G11340	RKS1		1.64998e-06	1	1
AT1G11350	SD113		7.3838e-15	1	1
AT1G11360	AT1G11360		0.000126099	1	1
AT1G11380	AT1G11380		1	1	1
AT1G11390	AT1G11390		1	1	1
AT1G11400	PYM.1		0.00715692	1	1
AT1G11410	AT1G11410		1	1	1
AT1G11420	DUF2		1	1	1
AT1G11430	MORF9		6.5055e-22	1	1
AT1G11440	AT1G11440		1	1	1
AT1G11450	AT1G11450		2.89713e-15	1	1
AT1G11475	NRPB10		1.93952e-06	0.261331	1
AT1G11480	AT1G11480		1	1	1
AT1G11482	AT1G11482		1	1	1
AT1G11490	AT1G11490		1	1	1
AT1G11500	AT1G11500		1	1	1
AT1G11530	CXXS1		0.00101445	0.000417915	1
AT1G11540	AT1G11540		0.171033	1	1
AT1G11545	XTH8		3.39735e-28	1	1
AT1G11560	OST3A		1	1	1
AT1G11570	NTL		1	1	1
AT1G11580	ATPMEPCRA		1	1	1
AT1G11592	AT1G11592		1	1	1
AT1G11630	AT1G11630		1	1	1
AT1G11650	RBP45B		0.0177703	1	1
AT1G11660	HSP70.16		0.0520486	0.00274	1
AT1G11670	DTX36		1	1	1
AT1G11680	CYP51G1		5.13637e-10	1	1
AT1G11700	AT1G11700		0.000186174	0.855681	1
AT1G11710	AT1G11710		1	1	1
AT1G11720	ATSS3		7.68782e-10	1	1
AT1G11730	B3GALT1		1	1	1
AT1G11735	MIR171B		1	1	1
AT1G11740	AT1G11740		1	1	1
AT1G11750	CLPP6		9.99923e-11	1	1
AT1G11755	LEW1		1	1	1
AT1G11760	MED32		1	1	1
AT1G11770	AT1G11770		1	1	1
AT1G11780	AT1G11780		1	0.356863	1
AT1G11785	AT1G11785		1	1	1
AT1G11790	ADT1		1	1	1
AT1G11800	AT1G11800		1	1	1
AT1G11810	AT1G11810		1	1	1
AT1G11820	AT1G11820		0.952176	0.935903	1
AT1G11840	ATGLX1		2.26973e-07	0.0520083	1
AT1G11850	AT1G11850		8.76722e-24	1	1
AT1G11860	AT1G11860		6.84501e-29	7.05698e-06	1
AT1G11870	OVA7		1.32051e-13	1	1
AT1G11880	AT1G11880		1	1	1
AT1G11890	SEC22		8.26861e-06	1	1
AT1G11900	AT1G11900		1	1	1
AT1G11905	AT1G11905		0.000163923	1	1
AT1G11910	APA1		1.61843e-05	7.663e-05	1
AT1G11915	AT1G11915		1	1	1
AT1G11930	AT1G11930		1	1	1
AT1G11940	AT1G11940		1	1	1
AT1G11950	AT1G11950		1	1	1
AT1G11960	AT1G11960		1	1	1
AT1G11990	AT1G11990		0.003293	1	1
AT1G12000	PFP.BETA1		1	1	1
AT1G12010	AT1G12010		1	1	1
AT1G12020	AT1G12020		4.13004e-09	1	1
AT1G12050	FAH		1	1	1
AT1G12060	BAG5		0.769665	1	1
AT1G12070	AT1G12070		1	1	1
AT1G12080	AT1G12080		0.438191	1	1
AT1G12090	ELP		1	6.63085e-08	1
AT1G12100	AT1G12100		1	1	1
AT1G12110	NPF6.3		0.00075528	0.0609347	1
AT1G12120	AT1G12120		0.869718	1	1
AT1G12140	FMOGS.OX5		1	1	1
AT1G12150	AT1G12150		1	1	1
AT1G12160	AT1G12160		5.46101e-12	1	1
AT1G12200	AT1G12200		1	1	1
AT1G12210	RFL1		1	1	1
AT1G12220	RPS5		1	1	1
AT1G12230	AT1G12230		5.06485e-05	1	1
AT1G12240	BFRUCT4		0.0121438	1	1
AT1G12244	AT1G12244		1.02086e-06	1	1
AT1G12250	TL20.3		1.07155e-07	1	1
AT1G12260	NAC007		1	1	1
AT1G12270	HOP1		0.244777	1	1
AT1G12280	SUMM2		1	1	1
AT1G12290	AT1G12290		1	1	1
AT1G12300	AT1G12300		1	1	1
AT1G12310	CML13		1	1	1
AT1G12320	AT1G12320		3.41066e-09	1	1
AT1G12330	AT1G12330		1	1	1
AT1G12350	PPCS1		1	1	1
AT1G12360	KEU		3.39035e-10	1	1
AT1G12370	PHR1		1	1	1
AT1G12380	AT1G12380		1	1	1
AT1G12390	AT1G12390		1	1	1
AT1G12400	AT1G12400		1	1	1
AT1G12410	CLPR2		8.62426e-15	1	1
AT1G12420	ACR8		2.72367e-09	1	1
AT1G12430	ARK3		3.54804e-10	1	1
AT1G12440	SAP1		6.46801e-05	1	1
AT1G12450	AT1G12450		1	1	1
AT1G12460	AT1G12460		0.00769072	1	1
AT1G12470	VPS18		0.000459463	1	1
AT1G12480	SLAC1		1	1	1
AT1G12500	AT1G12500		5.69242e-11	0.000110621	1
AT1G12520	CCS		1	5.50551e-06	1
AT1G12530	AT1G12530		1	1	1
AT1G12550	HPR3		1	1	1
AT1G12570	AT1G12570		1	1	1
AT1G12580	PEPKR1		1	1.6353e-06	1
AT1G12600	UTR4		1	1	1
AT1G12620	AT1G12620		1	1	1
AT1G12630	ERF027		1	1	1
AT1G12640	LPLAT1		1	1	1
AT1G12650	AT1G12650		6.24664e-06	1	1
AT1G12672	AT1G12672		1	1	1
AT1G12680	PEPKR2		1	1	1
AT1G12700	AT1G12700		1	1	1
AT1G12710	AtPP2.A12		1	8.49051e-18	1
AT1G12730	AT1G12730		1	0.00015163	1
AT1G12750	RBL6		1.83009e-07	1	1
AT1G12760	AT1G12760		1.21103e-07	1	1
AT1G12770	RH47		1.96566e-11	1	1
AT1G12775	AT1G12775		1	1	1
AT1G12780	UGE1		2.87257e-10	0.325199	1
AT1G12790	PTD		1	1	1
AT1G12800	AT1G12800		3.83484e-27	1	1
AT1G12810	AT1G12810		0.000376477	1	1
AT1G12820	AFB3		1	1	1
AT1G12830	AT1G12830		1.46966e-06	1	1
AT1G12840	VHA.C		1.41119e-10	1	1
AT1G12845	AT1G12845		3.24973e-08	8.24311e-06	1
AT1G12850	AT1G12850		2.635e-08	1	1
AT1G12860	SCRM2		9.62513e-19	1	1
AT1G12880	NUDT12		1	1	1
AT1G12890	ERF088		1	1	1
AT1G12900	GAPA.2		6.79615e-19	0.0433441	1
AT1G12910	LWD1		0.0570261	1	1
AT1G12920	ERF1.2		0.0176145	1	1
AT1G12930	AT1G12930		1	1	1
AT1G12950	DTX31		1	1	1
AT1G12970	PIRL3		1	1	1
AT1G12990	AT1G12990		1.67767e-11	1	1
AT1G13000	AT1G13000		0.0228562	1	1
AT1G13020	EIF4B2		1	0.000116668	1
AT1G13030	COIL		6.71807e-08	1	1
AT1G13040	AT1G13040		1	1	1
AT1G13050	AT1G13050		1	1	1
AT1G13060	PBE1		1	1	1
AT1G13080	CYP71B2		1	7.74023e-06	1
AT1G13090	CYP71B28		3.72734e-05	1	1
AT1G13100	CYP71B29		0.00155647	1	1
AT1G13110	CYP71B7		1.4554e-17	1	1
AT1G13120	GLE1		1	1	1
AT1G13130	AT1G13130		1	1	1
AT1G13140	CYP86C3		1	1	1
AT1G13145	AT1G13145		1	1	1
AT1G13150	CYP86C4		1	1	1
AT1G13160	AT1G13160		9.6121e-10	1	1
AT1G13170	ORP1D		1.00152e-06	1	1
AT1G13180	ARP3		0.000565042	1	1
AT1G13190	AT1G13190		1	1	1
AT1G13195	AT1G13195		1	1	1
AT1G13210	ALA11		1.65128e-07	0.108355	1
AT1G13220	LINC2		0.257518	1	1
AT1G13245	RTFL17		1	1	1
AT1G13250	GATL3		1	1	1
AT1G13260	RAV1		4.15811e-05	1	1
AT1G13270	MAP1B		1.76807e-09	6.57789e-18	1
AT1G13280	AOC4		1.33413e-16	1	1
AT1G13320	PP2AA3		1	1	1
AT1G13330	HOP2		1	1	1
AT1G13340	AT1G13340		0.302463	0.463317	1
AT1G13350	AT1G13350		0.271475	1	1
AT1G13360	AT1G13360		1.58064e-06	1	1
AT1G13380	AT1G13380		1	1	1
AT1G13390	AT1G13390		1	1	1
AT1G13410	AT1G13410		1	1	1
AT1G13420	SOT8		1	1	1
AT1G13440	GAPC2		1	5.54653e-14	1
AT1G13448	AT1G13448		1	1	1
AT1G13450	GT.1		1	1	1
AT1G13460	B.THETA		0.000440428	1	1
AT1G13470	AT1G13470		1	1	1
AT1G13560	AAPT1		1	1	1
AT1G13570	AT1G13570		1	1	1
AT1G13580	LAG13		0.101213	1	1
AT1G13600	AtbZIP58		1	1	1
AT1G13609	AT1G13609		1	0.388388	1
AT1G13630	AT1G13630		1	1	1
AT1G13635	AT1G13635		1	1	1
AT1G13640	PI4KG6		0.436936	1	1
AT1G13650	AT1G13650		1.98119e-22	1	1
AT1G13670	AT1G13670		1	1	1
AT1G13690	ATE1		1	1	1
AT1G13700	PGL1.1		3.94592e-18	0.0143971	1
AT1G13730	AT1G13730		1.33744e-11	1	1
AT1G13740	AFP2		0.221314	1	1
AT1G13750	PAP1.1		0.089452	1	1
AT1G13770	RUS3		0.596574	1	1
AT1G13780	AT1G13780		1	1	1
AT1G13790	FDM4		1	1	1
AT1G13800	AT1G13800		1	1	1
AT1G13810	AT1G13810		1	1	1
AT1G13820	AT1G13820		5.00625e-12	1	1
AT1G13860	QUL1		1.50876e-16	1	1
AT1G13870	KTI12		1	1	1
AT1G13880	AT1G13880		1	1	1
AT1G13900	PAP2.1		1.26508e-05	1	1
AT1G13910	AT1G13910		1	1	1
AT1G13920	AT1G13920		1	0.0372711	1
AT1G13930	AT1G13930		1	0.000285124	1
AT1G13940	AT1G13940		1	1	1
AT1G13950	ELF5A.1		1	1	1
AT1G13960	WRKY4		1.89285e-06	1	1
AT1G13970	AT1G13970		1	0.235019	1
AT1G13980	GN		2.37641e-08	1	1
AT1G13990	AT1G13990		1	1	1
AT1G14000	VIK		1.41637e-08	1	1
AT1G14010	AT1G14010		1.04839e-14	1	1
AT1G14020	OFUT3		1	1	1
AT1G14030	LSMT.L		3.9417e-17	1	1
AT1G14040	PHO1.H3		1	0.226424	1
AT1G14060	AT1G14060		1	1	1
AT1G14070	AT1G14070		6.64927e-05	1	1
AT1G14090	AT1G14090		1	1	1
AT1G14120	AT1G14120		1	1	1
AT1G14130	AT1G14130		1	1	1
AT1G14140	PUMP3		1	1	1
AT1G14150	PNSL2		3.77578e-27	1	1
AT1G14160	AT1G14160		0.134614	1	1
AT1G14170	AT1G14170		4.38433e-08	8.43413e-19	0.000960053
AT1G14180	AT1G14180		1	1	1
AT1G14185	AT1G14185		1	1	1
AT1G14190	AT1G14190		1	1	1
AT1G14200	AT1G14200		0.030564	1	1
AT1G14205	AT1G14205		1	1	1
AT1G14210	AT1G14210		1	1	1
AT1G14230	APY4		1.13873e-11	1	1
AT1G14250	APY5		4.53226e-13	1	1
AT1G14260	AT1G14260		1	1	1
AT1G14270	AT1G14270		4.98967e-12	1	1
AT1G14280	PKS2		0.000832779	1	1
AT1G14290	SBH2		4.15794e-15	1	1
AT1G14300	AT1G14300		1	1	1
AT1G14310	AT1G14310		0.00238975	1	1
AT1G14320	RPL10A		1.02452e-08	1	1
AT1G14330	AT1G14330		0.630756	1	1
AT1G14340	AT1G14340		1	1	1
AT1G14345	AT1G14345		3.93595e-18	0.0219832	1
AT1G14350	MYB124		1	1	1
AT1G14360	UTR3		1	1	1
AT1G14370	PBL2		1	1	1
AT1G14380	IQD28		1	1	1
AT1G14390	AT1G14390		1	1	1
AT1G14400	UBC1		1.05111e-06	1	1
AT1G14410	WHY1		9.98074e-12	1	1
AT1G14430	AT1G14430		1	0.00938177	1
AT1G14440	ZHD4		3.22778e-16	1	1
AT1G14450	AT1G14450		0.116198	1	1
AT1G14455	AT1G14455		1	1	1
AT1G14460	AT1G14460		1	1	1
AT1G14470	PCMP.A4		1	1	1
AT1G14480	AT1G14480		1	1	1
AT1G14510	AL7		0.166282	1	1
AT1G14520	MIOX1		1.39553e-10	0.189294	1
AT1G14530	THH1		1	1	1
AT1G14560	COAC1		1	1	1
AT1G14570	PUX7		6.60573e-06	1	1
AT1G14580	AT1G14580		1.90513e-17	1	1
AT1G14590	AT1G14590		0.815683	1	1
AT1G14600	AT1G14600		5.87693e-05	1	1
AT1G14610	TWN2		2.73392e-11	1	1
AT1G14620	DECOY		1	1	1
AT1G14630	AT1G14630		0.00168992	1	1
AT1G14640	AT1G14640		1	1	1
AT1G14642	AT1G14642		1	1	1
AT1G14650	AT1G14650		1	1	1
AT1G14660	NHX8		1	1	1
AT1G14670	TMN2		6.40314e-25	1	1
AT1G14680	AT1G14680		1	1	1
AT1G14685	BPC2		0.753697	1.4622e-12	1
AT1G14686	AT1G14686		1	1	1
AT1G14687	ZHD14		1	1	1
AT1G14690	MAP65.7		1.7785e-08	1	1
AT1G14700	PAP3		0.0029529	1	1
AT1G14710	AT1G14710		1	1	1
AT1G14720	XTH28		0.000248204	2.28591e-05	1
AT1G14730	CYB561C		1	1	1
AT1G14740	OBE3		1	1	1
AT1G14750	SDS		1	1	1
AT1G14770	AT1G14770		1	1	1
AT1G14790	RDR1		6.03202e-05	1	1
AT1G14800	AT1G14800		1	1	1
AT1G14810	AT1G14810		6.09875e-11	1	1
AT1G14820	AT1G14820		1	1	1
AT1G14830	DRP1C		3.89879e-08	1	1
AT1G14840	MAP70.4		4.87054e-08	1	1
AT1G14850	NUP155		1	1	1
AT1G14870	PCR2		1	1	1
AT1G14880	PCR1		1	1	1
AT1G14890	AT1G14890		0.133089	1	1
AT1G14900	HMGA		1	1	1
AT1G14910	AT1G14910		0.00534036	1	1
AT1G14920	GAI		8.39277e-13	0.0190663	1
AT1G14970	OFUT4		0.000427269	1	1
AT1G14980	CPN10		3.31258e-07	1	1
AT1G14990	AT1G14990		1	1	1
AT1G15000	SCPL50		0.00276089	1	1
AT1G15002	AT1G15002		1	1	1
AT1G15010	AT1G15010		1	1	1
AT1G15020	QSOX1		1	1	1
AT1G15030	AT1G15030		0.0198624	0.100625	1
AT1G15040	GAT1_2.1		1	0.00955805	1
AT1G15050	IAA34		1	1	1
AT1G15060	AT1G15060		1	1	1
AT1G15080	LPP2		1	1	1
AT1G15100	RHA2A		6.26e-05	1	1
AT1G15110	AT1G15110		1	1	1
AT1G15120	AT1G15120		1	1	1
AT1G15125	AT1G15125		1	1	1
AT1G15130	BRO1		1.60724e-08	1	1
AT1G15140	AT1G15140		7.33481e-10	1	1
AT1G15160	DTX11		1	1	1
AT1G15165	AT1G15165		0.387838	1	1
AT1G15170	DTX12		1	1	1
AT1G15175	AT1G15175		1	1	1
AT1G15180	DTX13		1	0.00402067	1
AT1G15190	FLA19		1	1	1
AT1G15200	AT1G15200		4.1058e-12	1	1
AT1G15215	AT1G15215		1	1	1
AT1G15220	CCMH		1	1	1
AT1G15230	AT1G15230		1	1	1
AT1G15240	AT1G15240		1	1	1
AT1G15250	RPL37A		2.5339e-06	1	1
AT1G15260	AT1G15260		8.58598e-10	1	1
AT1G15270	AT1G15270		1	1	1
AT1G15280	AT1G15280		5.1856e-07	1	1
AT1G15290	AT1G15290		1.85952e-10	5.53784e-20	1
AT1G15300	AT1G15300		0.0233608	1	1
AT1G15310	SRP.54A		1	1	1
AT1G15340	MBD10		2.68326e-09	1	1
AT1G15350	AT1G15350		2.88684e-13	2.38009e-05	1
AT1G15370	AT1G15370		0.00422561	1	1
AT1G15390	PDF1A		8.63004e-11	1	1
AT1G15400	AT1G15400		4.19093e-18	1	1
AT1G15405	AT1G15405		1	1	1
AT1G15410	AT1G15410		1	1	1
AT1G15415	AT1G15415		0.0445033	1	1
AT1G15420	AT1G15420		1.42318e-06	1	1
AT1G15430	AT1G15430		0.968202	1	1
AT1G15440	PWP2		1	1	1
AT1G15470	AT1G15470		1	1	1
AT1G15480	AT1G15480		1	0.142046	1
AT1G15490	AT1G15490		0.0420034	1	1
AT1G15500	AATP2		2.03641e-16	0.301635	1
AT1G15510	PCMP.H73		5.1007e-07	1	1
AT1G15520	ABCG40		1	1	1
AT1G15530	LECRKS1		0.0889665	1	1
AT1G15550	GA3OX1		1.98489e-12	1	1
AT1G15570	CYCA2.3		0.269509	1	1
AT1G15580	IAA5		0.00329269	0.707525	1
AT1G15660	CENP.C		0.034476	2.24196e-05	1
AT1G15670	AT1G15670		1	1	1
AT1G15690	AVP1		0.172288	1	1
AT1G15700	ATPC2		1	1	1
AT1G15710	TYRAAT2		1	1	1
AT1G15720	TRFL5		1	1	1
AT1G15730	AT1G15730		1.56545e-16	1	1
AT1G15740	AT1G15740		0.0257486	1	1
AT1G15750	TPL		0.00224459	5.10574e-10	1
AT1G15760	AT1G15760		1	1	1
AT1G15780	AT1G15780		1	1	1
AT1G15790	AT1G15790		8.79044e-06	1	1
AT1G15800	AT1G15800		1	1	1
AT1G15810	AT1G15810		0.000832914	1	1
AT1G15820	LHCB6		1.94622e-17	1	1
AT1G15825	AT1G15825		0.00195877	0.791445	1
AT1G15830	AT1G15830		0.000232133	0.00357258	1
AT1G15860	AT1G15860		1	1	1
AT1G15870	AT1G15870		0.223312	0.280502	1
AT1G15880	GOS11		0.00010041	1	1
AT1G15885	AT1G15885		1	1	1
AT1G15890	AT1G15890		0.0697264	1	1
AT1G15910	FDM1		1	1	1
AT1G15920	CAF1.2		0.000961894	1	1
AT1G15930	RPS12A		1.37964e-05	1	1
AT1G15940	AT1G15940		4.05526e-06	1	1
AT1G15950	CCR1.1		0.573742	2.78744e-13	1
AT1G15960	NRAMP6		1	9.68051e-08	1
AT1G15970	AT1G15970		1	1	1
AT1G15980	PNSB1		2.26712e-28	1	1
AT1G15990	CNGC7		8.65178e-11	1	1
AT1G16000	AT1G16000		1	1	1
AT1G16010	MRS2.1		1	1	1
AT1G16020	CCZ1A		0.0478434	1	1
AT1G16022	AT1G16022		1	1	1
AT1G16025	AT1G16025		1	1	1
AT1G16030	HSP70.5		1	1	1
AT1G16040	AT1G16040		1	1	1
AT1G16060	ADAP		1	1	1
AT1G16070	TULP8		1	1	1
AT1G16080	AT1G16080		2.15164e-23	1	1
AT1G16090	WAKL7		0.00152003	1	1
AT1G16110	WAKL6		0.118728	1	1
AT1G16170	AT1G16170		0.00118582	0.0505402	1
AT1G16180	AT1G16180		4.7989e-19	1	1
AT1G16190	RAD23A		1	1	1
AT1G16210	AT1G16210		1	1	1
AT1G16220	AT1G16220		3.36004e-08	1	1
AT1G16240	SYP51		2.42153e-07	1	1
AT1G16250	AT1G16250		1	1	1
AT1G16260	WAKL8		1	0.0322294	1
AT1G16270	AT1G16270		0.807798	1	1
AT1G16280	RH36		0.0302578	1	1
AT1G16300	GAPCP2		1	1	1
AT1G16310	MTP10		1	1	1
AT1G16320	AT1G16320		0.00808513	1	1
AT1G16330	CYCB3.1		1	1	1
AT1G16340	ATKDSA2		1	1	1
AT1G16350	AT1G16350		2.59913e-10	1	1
AT1G16360	AT1G16360		7.89891e-07	1	1
AT1G16370	OCT6		2.49415e-06	1	1
AT1G16390	OCT3		0.000470401	1	1
AT1G16400	CYP79F2		1	1	1
AT1G16410	CYP79F1		1	1	1
AT1G16430	MED22A		1	1	1
AT1G16445	AT1G16445		0.00526798	1	1
AT1G16460	STR2		0.00210638	1	1
AT1G16470	PAB1		1	1	1
AT1G16480	AT1G16480		1	1	1
AT1G16489	AT1G16489		1	1	1
AT1G16490	MYB58		1	1	1
AT1G16500	AT1G16500		1	1	1
AT1G16510	SAUR41		1	1	1
AT1G16515	AT1G16515		1	1	1
AT1G16520	AT1G16520		1	1	1
AT1G16530	LBD3		1	1	1
AT1G16540	SIR3		1	1	1
AT1G16550	AT1G16550		1	1	1
AT1G16560	AT1G16560		7.71401e-18	1	1
AT1G16570	AT1G16570		1.87455e-07	1	1
AT1G16590	REV7		1	1	1
AT1G16610	SR45		1	1	1
AT1G16630	AT1G16630		0.0269003	1	1
AT1G16635	AT1G16635		1	1	1
AT1G16640	AT1G16640		1	1	1
AT1G16650	AT1G16650		1	1	1
AT1G16670	CRPK1		1	1	1
AT1G16680	AT1G16680		1	1	1
AT1G16690	AT1G16690		1	1	1
AT1G16700	AT1G16700		1	1	1
AT1G16705	AT1G16705		0.000253242	1	1
AT1G16710	HAC12		0.109368	1	1
AT1G16720	HCF173		7.63633e-08	4.87431e-11	1
AT1G16730	UP6		1	4.35871e-07	1
AT1G16740	AT1G16740		1	1	1
AT1G16750	AT1G16750		1	1	1
AT1G16770	AT1G16770		0.0028	1	1
AT1G16780	AVPL2		0.0191801	1	1
AT1G16790	AT1G16790		1	1	1
AT1G16800	AT1G16800		1	1	1
AT1G16810	AT1G16810		0.0870186	1	1
AT1G16820	AT1G16820		1	1	1
AT1G16825	RTNLB23		1	1	1
AT1G16830	AT1G16830		1	1	1
AT1G16840	AT1G16840		0.000134602	0.000909064	1
AT1G16850	AT1G16850		0.00379759	7.02373e-18	1
AT1G16870	AT1G16870		1	1	1
AT1G16880	ACR11		1.44658e-16	1	1
AT1G16890	UBC36		1	1	1
AT1G16900	ALG9		1	1	1
AT1G16916	AT1G16916		1	1	1
AT1G16920	RABA1B		7.96749e-05	1	1
AT1G16930	AT1G16930		2.65663e-06	1	1
AT1G16960	AT1G16960		2.03625e-23	1	1
AT1G16970	KU70		7.68274e-05	1	1
AT1G17030	AT1G17030		1	1	1
AT1G17040	SHA		0.158492	1	1
AT1G17050	SPS2		1.60651e-18	5.22408e-13	1
AT1G17060	CYP72C1		1	1	1
AT1G17070	STIPL1		1	1	1
AT1G17080	AT1G17080		3.83674e-14	1	1
AT1G17090	AT1G17090		1	1	1
AT1G17100	AT1G17100		4.98938e-23	6.36117e-10	1
AT1G17110	UBP15		1	1	1
AT1G17120	CAT8		0.000255681	1	1
AT1G17130	AT1G17130		1	1	1
AT1G17140	ICR1		1	1	1
AT1G17145	AT1G17145		1	0.0354255	1
AT1G17147	VQ1		1	1	1
AT1G17160	AT1G17160		0.00024496	1	1
AT1G17170	GSTU24		0.00598772	1	1
AT1G17190	GSTU26		1.22329e-07	1	1
AT1G17200	AT1G17200		1.37823e-09	1	1
AT1G17210	ATILP1		1	1	1
AT1G17220	FUG1		9.97837e-24	0.000622485	1
AT1G17230	AT1G17230		1	1	1
AT1G17232	AT1G17232		1	1	1
AT1G17240	AtRLP2		1	1	1
AT1G17250	AtRLP3		1	1	1
AT1G17255	AT1G17255		0.0164953	1	1
AT1G17260	AHA10		1.15593e-07	1	1
AT1G17270	OFUT5		0.181868	1	1
AT1G17280	UBC34		1	1	1
AT1G17290	ALAAT1		2.43401e-07	1	1
AT1G17330	AT1G17330		1	1	1
AT1G17340	SAC5		9.21246e-07	1	1
AT1G17345	SAUR77		6.42929e-18	1	1
AT1G17350	AT1G17350		1	1	1
AT1G17360	AT1G17360		0.0120624	0.00027523	1
AT1G17370	UBP1B		1	1	1
AT1G17380	TIFY11A		1	1	1
AT1G17400	AT1G17400		0.000304545	1	1
AT1G17410	AT1G17410		1	1	1
AT1G17420	LOX3		1	1	1
AT1G17430	AT1G17430		1	1	1
AT1G17440	TAF12B		1	1	1
AT1G17450	AT1G17450		1	1	1
AT1G17455	EFL4		1	4.35258e-05	1
AT1G17460	TRFL3		1.06022e-05	6.59699e-14	0.684207
AT1G17470	DRG1		0.00813084	1	1
AT1G17480	IQD7		0.0105033	0.0174739	1
AT1G17490	AT1G17490		0.00293298	1	1
AT1G17500	ALA4		4.55296e-05	1	1
AT1G17510	AT1G17510		0.0288107	1	1
AT1G17520	AT1G17520		1	1	1
AT1G17530	TIM23.1		1	1	1
AT1G17550	HAB2		1.11612e-10	1	1
AT1G17560	HLL		1	1	1
AT1G17580	XI.1		0.182187	1	1
AT1G17590	NFYA8		1	1	1
AT1G17600	AT1G17600		1	1	1
AT1G17610	CHS1		1	1	1
AT1G17620	AT1G17620		2.6377e-13	0.000115297	1
AT1G17630	PCMP.E72		1	1	1
AT1G17640	AT1G17640		1	1	1
AT1G17650	GLYR2		1.98595e-19	1	1
AT1G17665	AT1G17665		1	3.50137e-29	1
AT1G17680	AT1G17680		1	1	1
AT1G17690	NOF1		0.745016	1	1
AT1G17700	PRA1F1		0.000649092	1	1
AT1G17720	PP2AB2		8.06903e-08	1	1
AT1G17730	CHMP1A		1	1	1
AT1G17744	AT1G17744		1.50297e-07	1	1
AT1G17745	PGDH		1.3786e-13	1	1
AT1G17750	PEPR2		1	1	1
AT1G17760	CSTF77		1	1	1
AT1G17780	AT1G17780		1	1	1
AT1G17790	GTE5		1	1	1
AT1G17810	TIP3.2		1	1	1
AT1G17820	AT1G17820		1	1	1
AT1G17830	AT1G17830		9.47439e-06	1	1
AT1G17840	ABCG11		8.88519e-05	1	1
AT1G17850	STR8		1	1	1
AT1G17860	KTI2		1	1	1
AT1G17870	EGY3		1	1	1
AT1G17880	BTF3		2.83025e-10	1	1
AT1G17890	GER2		3.22211e-09	1	1
AT1G17920	HDG12		0.0132679	1	1
AT1G17930	MAIN		1	1	1
AT1G17940	AT1G17940		0.102927	0.00365993	1
AT1G17950	MYB52		1	1	1
AT1G17960	AT1G17960		1	1	1
AT1G17970	AT1G17970		1	1	1
AT1G17980	PAPS1		0.000243647	1	1
AT1G18030	AT1G18030		1	1	1
AT1G18040	CDKD.3		1	1	1
AT1G18060	AT1G18060		5.17498e-07	1.18844e-12	1
AT1G18070	AT1G18070		0.270061	1	1
AT1G18075	MIR159B		1	1	1
AT1G18080	RACK1A		0.00255198	1	1
AT1G18090	AT1G18090		4.63231e-08	1	1
AT1G18100	MFT		3.81763e-05	1	1
AT1G18140	LAC1		4.47281e-06	1	1
AT1G18150	MPK8		1	1	1
AT1G18160	AT1G18160		0.00330109	1	1
AT1G18170	FKBP17.2		1.78311e-08	1	1
AT1G18180	AT1G18180		1	1	1
AT1G18190	GC2		1	1	1
AT1G18200	RABA6B		1	1	1
AT1G18210	CML27		5.83994e-08	1	1
AT1G18250	ATLP.1		1	1	1
AT1G18260	HRD3A		9.27638e-09	1	1
AT1G18265	AT1G18265		0.000111038	1	1
AT1G18270	AT1G18270		1.42745e-08	1	1
AT1G18300	NUDT4		1	1	1
AT1G18320	AT1G18320		1	1	1
AT1G18330	RVE7		1	1	1
AT1G18335	AT1G18335		1	1	1
AT1G18340	TFB4		1	1	1
AT1G18350	MKK7		1	1	1
AT1G18360	AT1G18360		1	1	1
AT1G18370	KIN7A		6.65093e-05	0.010024	1
AT1G18382	AT1G18382		1	1	1
AT1G18390	AT1G18390		0.00392898	1	1
AT1G18400	BEE1		1	0.44406	1
AT1G18410	AT1G18410		1	1	1
AT1G18415	AT1G18415		1	1	1
AT1G18420	ALMT3		0.193529	1	1
AT1G18440	AT1G18440		0.000125298	1	1
AT1G18450	ARP4		1	1	1
AT1G18460	AT1G18460		4.17677e-06	0.370558	1
AT1G18470	AT1G18470		1	8.97493e-10	1
AT1G18480	SLP2		1	1	1
AT1G18485	PCMP.H8		0.000498743	1	1
AT1G18490	PCO3		1	1	1
AT1G18500	IPMS1		0.170461	1	1
AT1G18540	RPL6A		4.23228e-15	0.181599	1
AT1G18550	KIN8A		1	1	1
AT1G18560	AT1G18560		1	1	1
AT1G18570	MYB51		8.30227e-11	0.042584	1
AT1G18580	GAUT11		5.89964e-10	1	1
AT1G18590	SOT17		1	1	1
AT1G18600	RBL12		1	1	1
AT1G18610	AT1G18610		3.86859e-11	1	1
AT1G18620	AT1G18620		4.2312e-08	1	1
AT1G18630	RBG6		1	1	1
AT1G18640	PSP		1.11631e-05	1	1
AT1G18650	PDCB3		0.212057	0.000197655	1
AT1G18660	AT1G18660		0.0016777	1	1
AT1G18670	IBS1		0.142927	1	1
AT1G18680	AT1G18680		1	1	1
AT1G18690	XXT4		1	1	1
AT1G18700	AT1G18700		1	1	1
AT1G18710	AtMYB47		1.78714e-13	1	1
AT1G18720	AT1G18720		1	0.0682176	1
AT1G18730	PNSB4		3.79778e-25	1	1
AT1G18735	AT1G18735		1.46026e-22	1	1
AT1G18740	AT1G18740		5.44766e-07	0.309267	1
AT1G18745	AT1G18745		0.538839	1	1
AT1G18750	AGL65		3.62623e-10	1	1
AT1G18773	AT1G18773		0.000299879	1	1
AT1G18800	NRP2		1.43e-08	0.0706797	1
AT1G18810	PKS3		2.779e-22	1	1
AT1G18840	IQD30		4.15515e-16	1	1
AT1G18850	AT1G18850		1	1	1
AT1G18870	ICS2		1	5.95783e-07	1
AT1G18871	AT1G18871		1	1	1
AT1G18880	NPF2.9		1	1	1
AT1G18890	CPK10		0.243429	1	1
AT1G18900	AT1G18900		1	1	1
AT1G18910	AT1G18910		1.32567e-06	1	1
AT1G18940	AT1G18940		1	1	1
AT1G18950	AT1G18950		1	1	1
AT1G18990	MYOB5		1	1	1
AT1G19000	AT1G19000		2.84019e-08	0.0876321	1
AT1G19010	AT1G19010		1	1	1
AT1G19020	AT1G19020		0.000704066	1	1
AT1G19025	AT1G19025		1	1	1
AT1G19050	ARR7		8.98714e-05	1	1
AT1G19070	AT1G19070		1	1	1
AT1G19080	TTN10		0.18517	1	1
AT1G19100	MORC6		1	1	1
AT1G19110	AT1G19110		1	1	1
AT1G19120	LSM1A		1	1	1
AT1G19130	AT1G19130		2.85461e-12	1	1
AT1G19140	AT1G19140		0.0960981	1.10901e-09	1
AT1G19150	LHCA6		6.18054e-20	1	1
AT1G19170	AT1G19170		1	1	1
AT1G19180	TIFY10A		1	1	1
AT1G19190	CXE1		1	1	1
AT1G19200	AT1G19200		1	1	1
AT1G19220	ARF19		0.000398853	1	1
AT1G19230	RBOHE		1	1	1
AT1G19240	AT1G19240		1	1	1
AT1G19270	DA1		1	0.000812548	1
AT1G19290	AT1G19290		1	1	1
AT1G19300	GATL1		1	1	1
AT1G19310	AT1G19310		1	0.00256345	1
AT1G19330	AT1G19330		1.3494e-07	0.00189036	1
AT1G19340	AT1G19340		1	1	1
AT1G19350	BES1		1	0.601893	1
AT1G19360	RRA3		1.66063e-11	1	1
AT1G19370	AT1G19370		1	5.69813e-18	1
AT1G19380	AT1G19380		1.36212e-10	1	1
AT1G19394	AT1G19394		1	1	1
AT1G19396	AT1G19396		1	1	1
AT1G19397	AT1G19397		1	1	1
AT1G19400	AT1G19400		1.81414e-12	0.0113608	1
AT1G19415	AT1G19415		1	1	1
AT1G19420	AT1G19420		1	1	1
AT1G19430	AT1G19430		2.82732e-08	1	1
AT1G19440	KCS4		1	1	1
AT1G19450	AT1G19450		1.89026e-09	7.57542e-13	1
AT1G19480	AT1G19480		1	1	1
AT1G19485	AT1G19485		0.0651954	1	1
AT1G19490	AT1G19490		1	0.182379	1
AT1G19510	RL5		1	1	1
AT1G19520	NFD5		1	1	1
AT1G19540	AT1G19540		2.86814e-10	1	1
AT1G19560	AT1G19560		1	1	1
AT1G19570	DHAR1		0.00256564	1	1
AT1G19580	GAMMACA1		1	1	1
AT1G19600	AT1G19600		1	1	1
AT1G19610	PDF1.4		1	1	1
AT1G19620	AT1G19620		1.71634e-06	1	1
AT1G19630	CYP722A1		1	1	1
AT1G19640	JMT		1	1	1
AT1G19650	SFH4		1	1	1
AT1G19660	BBD2		1	1	1
AT1G19670	CLH1		1	1	1
AT1G19680	AT1G19680		0.59007	1	1
AT1G19690	AT1G19690		1	1	1
AT1G19700	BLH10		1	1	1
AT1G19710	AT1G19710		0.000120347	1	1
AT1G19715	JAL3		0.000179909	1	1
AT1G19720	DYW7		9.72252e-10	1	1
AT1G19730	TRX4		1	1	1
AT1G19740	AT1G19740		0.00048197	1	1
AT1G19750	AT1G19750		1	1	1
AT1G19770	PUP14		1.16808e-11	1	1
AT1G19780	CNGC8		1	1	1
AT1G19800	TGD1		0.129291	1	1
AT1G19835	FPP4		1	0.30967	1
AT1G19840	SAUR53		1	1	1
AT1G19850	ARF5		1	1	1
AT1G19860	AT1G19860		1	1	1
AT1G19870	IQD32		1	0.090658	1
AT1G19880	AT1G19880		2.70479e-06	1	1
AT1G19910	VHA.C2		3.75342e-21	1	1
AT1G19920	APS2		1	1.7481e-14	1
AT1G19940	AtGH9B5		3.80833e-09	1	1
AT1G19950	HVA22H		1	1	1
AT1G19960	AT1G19960		1.62614e-15	0.18862	1
AT1G19970	AT1G19970		1	1	1
AT1G19980	AT1G19980		1	1	1
AT1G19990	AT1G19990		0.00720407	1	1
AT1G20010	TUBB5		1.24667e-10	9.48621e-13	1
AT1G20015	AT1G20015		1	1	1
AT1G20020	LFNR2		4.7093e-23	6.92206e-26	0.0205138
AT1G20030	AT1G20030		1	6.23067e-06	1
AT1G20050	HYD1		5.42709e-17	1	1
AT1G20060	AT1G20060		0.0508469	0.642341	1
AT1G20065	AT1G20065		1	1	1
AT1G20070	AT1G20070		1	1	1
AT1G20080	SYT2		1	1	1
AT1G20090	ARAC4		1	1	1
AT1G20100	AT1G20100		1	1	1
AT1G20110	FREE1		1.87079e-11	1	1
AT1G20120	AT1G20120		1	1	1
AT1G20140	ASK4		1	1	1
AT1G20160	CRSP		0.0507145	1	1
AT1G20190	EXPA11		7.16462e-09	1	1
AT1G20200	RPN3A		1	1	1
AT1G20220	AT1G20220		1.77097e-14	1	1
AT1G20225	AT1G20225		0.000247199	1	1
AT1G20230	PCMP.H21		1	1	1
AT1G20260	VHA.B3		1.17465e-14	6.73625e-05	1
AT1G20270	P4H3		0.720545	1	1
AT1G20300	AT1G20300		1	1	1
AT1G20330	SMT2		1	0.00403345	1
AT1G20340	DRT112		2.03655e-32	1.17266e-05	1
AT1G20370	AT1G20370		1	1	1
AT1G20380	AT1G20380		9.44891e-07	1	1
AT1G20390	AT1G20390		7.8144e-12	1	1
AT1G20410	AT1G20410		1	1	1
AT1G20430	AT1G20430		1	1	1
AT1G20440	COR47		6.29922e-21	2.99319e-16	1
AT1G20450	ERD10		1.59638e-13	3.88882e-06	1
AT1G20460	AT1G20460		0.243002	1	1
AT1G20470	SAUR60		4.45348e-08	1	1
AT1G20480	X4CLL2		1	1	1
AT1G20490	AT1G20490		1	1	1
AT1G20510	X4CLL5		0.190486	1	1
AT1G20515	AT1G20515		1	1	1
AT1G20520	AT1G20520		1	1	1
AT1G20530	AT1G20530		1	1	1
AT1G20540	AT1G20540		1	1	1
AT1G20550	OFUT6		1	1	1
AT1G20560	AAE1		0.00015933	1	1
AT1G20570	AT1G20570		1	1	1
AT1G20575	DPMS1		1	1	1
AT1G20580	SMD3B		9.92458e-06	1	1
AT1G20610	CYCB2.3		0.00385584	0.0802043	1
AT1G20620	CAT3		1.26543e-25	1.4842e-08	1
AT1G20630	CAT1.1		0.00332089	0.000989901	1
AT1G20640	NLP4		1	1	1
AT1G20650	PBL21		1	1	1
AT1G20670	AT1G20670		1	1	1
AT1G20690	AT1G20690		1	1	1
AT1G20691	AT1G20691		0.934523	1	1
AT1G20693	HMGB2		0.585812	2.90934e-37	1
AT1G20696	HMGB3		0.000249487	8.58512e-36	1
AT1G20720	AT1G20720		0.540701	1	1
AT1G20760	AT1G20760		6.69463e-11	1	1
AT1G20770	AT1G20770		0.00427068	1	1
AT1G20780	PUB44		0.00195791	0.245447	1
AT1G20810	FKBP18		1.11326e-12	1	1
AT1G20816	OEP21A		1.04962e-05	1	1
AT1G20823	ATL80		2.32205e-06	0.000159213	1
AT1G20830	MCD1		0.000348899	1	1
AT1G20840	MSSP1		1.62274e-16	1.21734e-08	1
AT1G20850	XCP2		0.0126874	1	1
AT1G20870	IDM3		1	1	1
AT1G20880	AT1G20880		1	1	1
AT1G20890	AT1G20890		1	1	1
AT1G20910	ARID6		0.00172526	1	1
AT1G20920	RH42		1	1	1
AT1G20930	CDKB2.2		0.556397	0.0672904	1
AT1G20950	PFP.ALPHA1		1	1	1
AT1G20960	BRR2A		1	1	1
AT1G20970	AT1G20970		0.000365036	1	1
AT1G20980	SPL14		3.80152e-06	1	1
AT1G20990	AT1G20990		1	1	1
AT1G21000	AT1G21000		0.104025	1	1
AT1G21010	AT1G21010		1	1	1
AT1G21050	AT1G21050		0.00385256	0.186957	1
AT1G21060	AT1G21060		1	1	1
AT1G21065	AT1G21065		4.42657e-10	1	1
AT1G21070	URGT2		3.31533e-05	1	1
AT1G21080	AT1G21080		1	1	1
AT1G21090	AT1G21090		1	1	1
AT1G21120	AT1G21120		1	1	1
AT1G21130	IGMT4		1.31142e-14	1	1
AT1G21140	AT1G21140		1	7.84734e-05	1
AT1G21150	AT1G21150		1	1	1
AT1G21160	AT1G21160		1	1	1
AT1G21170	SEC5B		1	1	1
AT1G21190	LSM3A		0.00253857	1	1
AT1G21200	AT1G21200		1	1	1
AT1G21210	WAK4		1	1	1
AT1G21220	AT1G21220		1	1	1
AT1G21240	WAK3		1	1	1
AT1G21250	WAK1		1	5.39686e-06	1
AT1G21260	AT1G21260		1	1	1
AT1G21270	WAK2		5.86617e-09	0.000196219	1
AT1G21280	AT1G21280		1	1	1
AT1G21310	EXT3		1	1	1
AT1G21350	AT1G21350		1.41272e-12	1	1
AT1G21370	AT1G21370		2.44059e-08	1	1
AT1G21380	TOL3		5.19058e-06	1	1
AT1G21390	emb2170		1	1	1
AT1G21400	AT1G21400		1.06312e-13	1	1
AT1G21410	SKP2A		1	0.363323	1
AT1G21430	YUC11		1	1	1
AT1G21440	AT1G21440		1	1	1
AT1G21450	SCL1		1	1	1
AT1G21460	SWEET1		1.60816e-25	1	1
AT1G21480	AT1G21480		1.62262e-07	1	1
AT1G21500	AT1G21500		1.91172e-19	1	1
AT1G21510	AT1G21510		1	1	1
AT1G21520	AT1G21520		1	0.135189	1
AT1G21525	AT1G21525		1	1	1
AT1G21540	AEE9		1.72644e-11	1	1
AT1G21550	CML44		1	1	1
AT1G21560	AT1G21560		0.0237751	1	1
AT1G21580	AT1G21580		0.185578	1	1
AT1G21590	AT1G21590		1.4836e-09	1	1
AT1G21600	PTAC6		2.79303e-16	4.28574e-16	1
AT1G21610	AT1G21610		1	1	1
AT1G21630	AT1G21630		1.97361e-11	1	1
AT1G21640	NADK2		1	1	1
AT1G21650	SECA2		1	1	1
AT1G21651	AT1G21651		1	1	1
AT1G21660	AT1G21660		1	1	1
AT1G21670	AT1G21670		1	0.0089701	1
AT1G21680	AT1G21680		1	0.00237727	1
AT1G21690	EMB1968		0.00298062	1	1
AT1G21695	AT1G21695		1	1	1
AT1G21700	SWI3C		1	1	1
AT1G21710	OGG1		1	1	1
AT1G21720	PBC1		1	1	1
AT1G21730	KIN7C		1	2.57863e-05	1
AT1G21740	AT1G21740		1	1	1
AT1G21750	PDIL1.1		1	5.97611e-09	1
AT1G21760	SKIP32		1	1	1
AT1G21770	AT1G21770		0.080188	1	1
AT1G21780	AT1G21780		0.00667901	1	1
AT1G21790	AT1G21790		1	1	1
AT1G21810	FPP2		7.09651e-06	1	1
AT1G21830	AT1G21830		1	0.0658444	1
AT1G21840	UREF		1	1	1
AT1G21880	LYM1		6.62196e-05	1	1
AT1G21890	AT1G21890		1	1	1
AT1G21900	AT1G21900		0.0551661	1	1
AT1G21910	ERF012		5.46929e-12	0.839931	1
AT1G21920	AT1G21920		6.08665e-07	0.545058	1
AT1G21930	AT1G21930		0.342612	1	1
AT1G21980	PIP5K1		0.000198191	1	1
AT1G22000	AT1G22000		1	1	1
AT1G22020	SHM6		1	1	1
AT1G22030	AT1G22030		1	1	1
AT1G22040	AT1G22040		1	1	1
AT1G22050	MUB6		1	1	1
AT1G22060	AT1G22060		3.48719e-05	1	1
AT1G22065	AT1G22065		1	1	1
AT1G22070	TGA3		1	4.35072e-12	1
AT1G22140	AT1G22140		1	1	1
AT1G22160	AT1G22160		0.000661357	0.00238559	1
AT1G22170	AT1G22170		2.87767e-10	1	1
AT1G22180	AT1G22180		1.08947e-11	1	1
AT1G22190	RAP2.13		1	2.28646e-08	1
AT1G22200	AT1G22200		1	1	1
AT1G22230	AT1G22230		1	1	1
AT1G22250	AT1G22250		1	0.000382725	1
AT1G22260	ZYP1A		1	1	1
AT1G22270	TRM112A		0.00133697	1	1
AT1G22275	ZYP1B		1	1	1
AT1G22280	PAPP2C		9.17889e-07	1	1
AT1G22300	GRF10		0.000761891	1	1
AT1G22310	MBD8		1	1	1
AT1G22330	AT1G22330		1.29339e-13	0.458224	1
AT1G22340	UGT85A7		1	1	1
AT1G22350	AT1G22350		1	1	1
AT1G22360	UGT85A2		5.0069e-08	1	1
AT1G22370	UGT85A5		0.0286486	6.35553e-08	1
AT1G22400	UGT85A1		1	1	1
AT1G22403	AT1G22403		1	1	1
AT1G22410	AT1G22410		1	1	1
AT1G22430	AT1G22430		1.2473e-17	1	1
AT1G22450	COX6B.1		1	1	1
AT1G22470	AT1G22470		0.0460442	1	1
AT1G22490	AT1G22490		1	1	1
AT1G22500	ATL15		1	1	1
AT1G22510	AT1G22510		1	1	1
AT1G22520	AT1G22520		1	1	1
AT1G22530	PATL2		1.55688e-13	1	1
AT1G22540	NPF5.10		0.00425076	1	1
AT1G22550	NPF5.16		1.55984e-08	1	1
AT1G22570	NPF5.15		1	1	1
AT1G22590	AGL87		1.2363e-22	1	1
AT1G22600	AT1G22600		1	1	1
AT1G22610	AT1G22610		0.000519521	0.0869808	1
AT1G22620	SAC1		1	1	1
AT1G22630	AT1G22630		7.09303e-14	0.0111868	1
AT1G22640	MYB3		1	1	1
AT1G22650	INVD		1	0.00012734	1
AT1G22660	AT1G22660		0.0439127	1	1
AT1G22680	AT1G22680		1	1	1
AT1G22690	GASA9		5.57472e-16	1	1
AT1G22700	PYG7		2.57916e-23	1	1
AT1G22710	SUC2		1.3792e-07	1	1
AT1G22730	AT1G22730		1	1	1
AT1G22740	RABG3B		8.48744e-09	0.000675429	1
AT1G22750	AT1G22750		1	0.00350652	1
AT1G22770	GI		0.00452129	1.09402e-27	1
AT1G22780	RPS18B.2		1.58232e-13	1	1
AT1G22790	AT1G22790		4.55158e-10	1	1
AT1G22800	AT1G22800		1	1	1
AT1G22810	ERF019		1	1	1
AT1G22830	PCMP.E24		1	1	1
AT1G22840	CYTC.1		1	1	1
AT1G22850	AT1G22850		1.47905e-07	9.7292e-07	1
AT1G22860	VPS3		1	1	1
AT1G22870	AT1G22870		1	1	1
AT1G22880	CEL5		1	1	1
AT1G22882	SUN3		1.33099e-12	0.00917363	1
AT1G22885	AT1G22885		0.0979209	1	1
AT1G22890	AT1G22890		1.90586e-12	1	1
AT1G22900	DIR11		1	1	1
AT1G22910	AT1G22910		4.15248e-18	1	1
AT1G22920	CSN5A		1	1	1
AT1G22930	AT1G22930		1	0.00643186	1
AT1G22940	TH1		1	1	1
AT1G22950	AT1G22950		0.00108878	1	1
AT1G22960	AT1G22960		1	1	1
AT1G22970	AT1G22970		0.0259705	1	1
AT1G22985	ERF069		1	1	1
AT1G23000	AT1G23000		4.48295e-07	1	1
AT1G23010	LPR1		1	1	1
AT1G23020	FRO3		0.0105582	0.332726	1
AT1G23030	PUB11		1.16336e-11	0.934516	1
AT1G23040	AT1G23040		1	1	1
AT1G23050	AT1G23050		5.1856e-07	1	1
AT1G23052	AT1G23052		2.41887e-07	1	1
AT1G23060	AT1G23060		1	7.53857e-10	1
AT1G23080	PIN7		4.10825e-07	0.0166685	1
AT1G23090	SULTR3.3		2.75258e-13	1	1
AT1G23100	AT1G23100		0.000123467	0.0550001	1
AT1G23110	AT1G23110		1	1	1
AT1G23120	AT1G23120		1	1	1
AT1G23130	AT1G23130		1	1	1
AT1G23140	CAR8		1	1	1
AT1G23170	AT1G23170		0.279021	1	1
AT1G23180	AT1G23180		1	1	1
AT1G23190	PGM3		5.52934e-12	0.0909092	1
AT1G23200	PME6		1	1	1
AT1G23205	AT1G23205		7.53648e-17	5.01626e-05	1
AT1G23220	AT1G23220		1	1	1
AT1G23230	MED23		1	1	1
AT1G23260	UEV1A		1	1	1
AT1G23280	AT1G23280		7.3467e-10	1	1
AT1G23290	RPL27AB		2.27214e-07	1	1
AT1G23310	GGAT1		4.57313e-20	6.15622e-17	1
AT1G23330	AT1G23330		0.00012927	1	1
AT1G23340	AT1G23340		1	0.0129561	1
AT1G23350	AT1G23350		1	1	1
AT1G23360	MENG		0.000261229	1	1
AT1G23380	KNAT6		0.0011143	1	1
AT1G23390	AT1G23390		2.80302e-07	1	1
AT1G23400	CAF2		3.86889e-21	1	1
AT1G23410	RPS27AA		4.23051e-10	1	1
AT1G23440	AT1G23440		1	1	1
AT1G23450	AT1G23450		1	1	1
AT1G23460	AT1G23460		0.189939	1	1
AT1G23465	AT1G23465		1	1	1
AT1G23470	AT1G23470		1	1	1
AT1G23480	CSLA3		1	0.0332562	1
AT1G23490	ARF2.A		1.72523e-12	0.0117368	1
AT1G23530	AT1G23530		1	1	1
AT1G23550	SRO2		1	1	1
AT1G23560	AT1G23560		1	1	1
AT1G23710	AT1G23710		1	1	1
AT1G23730	BCA3		0.148095	0.000209766	1
AT1G23740	AOR		2.36993e-26	1.47715e-17	1
AT1G23750	AT1G23750		1	1	1
AT1G23780	SKIP22		1	1	1
AT1G23790	AT1G23790		1	1	1
AT1G23800	ALDH2B7		8.53064e-07	0.0204585	1
AT1G23820	SPDSYN1		1.94517e-05	0.147223	1
AT1G23830	AT1G23830		1.39314e-06	1	1
AT1G23840	AT1G23840		0.423454	1	1
AT1G23850	AT1G23850		1	1	1
AT1G23860	RSZ21		1	1	1
AT1G23870	TPS9		1	1	1
AT1G23880	AT1G23880		1	1	1
AT1G23890	AT1G23890		1	1	1
AT1G23900	GAMMA.ADR		1.2933e-08	1	1
AT1G23935	AT1G23935		0.526422	1	1
AT1G23940	AT1G23940		0.337358	1	1
AT1G23950	AT1G23950		1	1	1
AT1G23960	AT1G23960		5.42829e-07	1	1
AT1G23965	AT1G23965		1	6.3739e-05	1
AT1G23970	AT1G23970		1	1	1
AT1G23980	ATL47		1	1	1
AT1G24020	MLP423		4.3109e-05	1	1
AT1G24030	PBL28		1	1	1
AT1G24040	AT1G24040		0.121269	1	1
AT1G24050	AT1G24050		1	1	1
AT1G24070	CSLA10		0.0107779	1	1
AT1G24090	AT1G24090		1.30211e-07	0.726841	1
AT1G24095	AT1G24095		1	1	1
AT1G24100	UGT74B1		1	1	1
AT1G24120	ATJ16		1	1	1
AT1G24140	X3MMP		1	1	1
AT1G24145	AT1G24145		1	1	1
AT1G24147	AT1G24147		0.000206674	0.0435134	1
AT1G24148	AT1G24148		0.000110021	1	1
AT1G24150	ATFH4		0.00220576	0.0475436	1
AT1G24160	AT1G24160		3.43339e-05	1	1
AT1G24170	GATL8		1.70879e-08	2.96515e-08	1
AT1G24180	IAR4		0.00239731	1	1
AT1G24190	SNL3		1	1	1
AT1G24210	AT1G24210		1	1	1
AT1G24240	AT1G24240		0.00052519	0.0258048	1
AT1G24265	AT1G24265		1	1	1
AT1G24267	AT1G24267		0.164927	1	1
AT1G24280	G6PD3		1	0.56888	1
AT1G24290	AT1G24290		1	0.227057	1
AT1G24300	AT1G24300		1	1	1
AT1G24310	NUP54		0.00203825	1	1
AT1G24320	GCS2		1	1	1
AT1G24330	PUB6		1	1	1
AT1G24340	EMB260		1	0.333222	1
AT1G24350	AT1G24350		1	1	1
AT1G24360	AT1G24360		0.00500681	1	1
AT1G24400	LHT2		1.1232e-10	1	1
AT1G24405	AT1G24405		1	1	1
AT1G24440	AT1G24440		0.263936	1	1
AT1G24450	NFD2		1.64194e-05	1	1
AT1G24460	AT1G24460		1	1	1
AT1G24470	KCR2		0.0392538	1	1
AT1G24490	ALB4		2.94146e-10	1	1
AT1G24510	CCT5		1	1	1
AT1G24530	AT1G24530		1	1	1
AT1G24560	AT1G24560		0.359934	1	1
AT1G24575	AT1G24575		1	1	1
AT1G24577	AT1G24577		3.34749e-07	1	1
AT1G24580	AT1G24580		1	1	1
AT1G24600	AT1G24600		1	1	1
AT1G24610	AT1G24610		1	1	1
AT1G24625	ZFP7		0.717075	0.00311353	1
AT1G24706	THO2		1	1	1
AT1G24735	AT1G24735		1	1	1
AT1G24764	ATMAP70.2		4.36228e-05	7.43252e-05	1
AT1G25211	AT1G25211		1	1	1
AT1G25220	ASB1		1	1	1
AT1G25230	AT1G25230		5.04905e-06	1	1
AT1G25250	AtIDD16		1.02963e-21	1	1
AT1G25260	AT1G25260		5.34527e-09	1	1
AT1G25275	AT1G25275		1.01467e-09	1	1
AT1G25280	TULP10		1	1	1
AT1G25290	RBL10		1	1	1
AT1G25320	AT1G25320		1	1	1
[truncated: 17,961 more rows]
